# Supplementary material for: A Computational Analysis of Alternative Splicing across Mammalian Tissues Reveals Circadian and Ultradian Rhythms in Splicing Events
Source: Int J Mol Sci. 2019 Aug 15;20(16):3977. doi: 10.3390/ijms20163977 (PMC6721216; doi:10.3390/ijms20163977)
Supplement: Supplementary file 1 [file ijms-20-03977-s001.zip]

Archive with 8 entries (7 files):
- ijms-558358 supplementary/
- ijms-558358 supplementary/ijms-558358-supplementary_20190816.pdf
- ijms-558358 supplementary/Table_S1.xlsx
- ijms-558358 supplementary/Table_S2.xlsx
- ijms-558358 supplementary/Table_S3.xlsx
- ijms-558358 supplementary/Table_S4.xlsx
- ijms-558358 supplementary/Table_S5.xlsx
- ijms-558358 supplementary/Table_S6.xlsx
