# Supplementary material for: A Computational Analysis of Alternative Splicing across Mammalian Tissues Reveals Circadian and Ultradian Rhythms in Splicing Events
Source: Int J Mol Sci. 2019 Aug 15;20(16):3977. doi: 10.3390/ijms20163977 (PMC6721216; doi:10.3390/ijms20163977)
Supplement: Supplementary file 1 [file ijms-20-03977-s001.zip › ijms-558358 supplementary/Table_S1.xlsx]

## Sheet: Tabelle1
Dataset	Organism	Type	Tissue	Abbreviation
GSE54650	Mouse	Adipose	Brown fat	BAT
GSE54650	Mouse	Adipose	White fat	WAT
GSE54650	Mouse	Brain	Brainstem	BST
GSE54650	Mouse	Brain	Cerebellum	CER
GSE54650	Mouse	Brain	Hypothalamus	HYP
GSE54650	Mouse	Excretory	Kidney	KID
GSE54650	Mouse	Liver	Liver	LIV
GSE54650	Mouse	Lung	Lung	LUN
GSE54650	Mouse	Muscle	Aorta	AOR
GSE54650	Mouse	Muscle	Heart	HEA
GSE54650	Mouse	Muscle	Skeletal muscle	MUS
GSE54650	Mouse	Secretory	Adrenal gland	ADG
GSE98965	Olive baboon	Adipose	Omental fat	OMF
GSE98965	Olive baboon	Adipose	White adipose mesenteric	WAM
GSE98965	Olive baboon	Adipose	White adipose pericardial	WAP
GSE98965	Olive baboon	Adipose	White adipose perirenal	WAR
GSE98965	Olive baboon	Adipose	White adipose subcutaneous	WAS
GSE98965	Olive baboon	Adipose	White adipose retroperitoneal	WAT
GSE98965	Olive baboon	Brain	Amygdala	AMY
GSE98965	Olive baboon	Brain	Arcuate nucleus	ARC
GSE98965	Olive baboon	Brain	Cerebellum	CER
GSE98965	Olive baboon	Brain	Dorsomedial hypothalamus	DMH
GSE98965	Olive baboon	Brain	Habenula	HAB
GSE98965	Olive baboon	Brain	Hippocampus	HIP
GSE98965	Olive baboon	Brain	Lateral globus pallidus	LGP
GSE98965	Olive baboon	Brain	Lateral hypothalamus	LH
GSE98965	Olive baboon	Brain	Medial globus pallidus	MGP
GSE98965	Olive baboon	Brain	Mammilliary body	MMB
GSE98965	Olive baboon	Brain	Olfactory bulb	OLB
GSE98965	Olive baboon	Brain	Pons	PON
GSE98965	Olive baboon	Brain	Preoptic area	PRA
GSE98965	Olive baboon	Brain	Prefrontal cortex	PRC
GSE98965	Olive baboon	Brain	Putamen	PUT
GSE98965	Olive baboon	Brain	Paraventricular nuclei	PVN
GSE98965	Olive baboon	Brain	Suprachiasmatic nuclei	SCN
GSE98965	Olive baboon	Brain	Supraoptic nucleus	SON
GSE98965	Olive baboon	Brain	Substantia nigra	SUN
GSE98965	Olive baboon	Brain	Thalamus	THA
GSE98965	Olive baboon	Brain	Visual cortex	VIC
GSE98965	Olive baboon	Brain	Ventromedial hypothalamus	VMH
GSE98965	Olive baboon	Digestive	Antrum	ANT
GSE98965	Olive baboon	Digestive	Ascending colon	ASC
GSE98965	Olive baboon	Digestive	Cecum	CEC
GSE98965	Olive baboon	Digestive	Descending colon	DEC
GSE98965	Olive baboon	Digestive	Duodenum	DUO
GSE98965	Olive baboon	Digestive	Ileum	ILE
GSE98965	Olive baboon	Digestive	Oesophagus	OES
GSE98965	Olive baboon	Digestive	Smooth muscle	SMM
GSE98965	Olive baboon	Digestive	Stomach fundus	STF
GSE98965	Olive baboon	Excretory	Bladder	BLA
GSE98965	Olive baboon	Excretory	Kidney cortex	KIC
GSE98965	Olive baboon	Excretory	Kidney medulla	KIM
GSE98965	Olive baboon	Eye	Cornea	COR
GSE98965	Olive baboon	Eye	Iris	IRI
GSE98965	Olive baboon	Eye	Optic nerve head	ONH
GSE98965	Olive baboon	Eye	Retina	RET
GSE98965	Olive baboon	Eye	Retinal pigment epithelium	RPE
GSE98965	Olive baboon	Genital	Prostate	PRO
GSE98965	Olive baboon	Genital	Testicles	TES
GSE98965	Olive baboon	Immune	Axillary lymphonodes	AXL
GSE98965	Olive baboon	Immune	Bone marrow	BOM
GSE98965	Olive baboon	Immune	Mesenteric lymphonodes	MEL
GSE98965	Olive baboon	Immune	Spleen	SPL
GSE98965	Olive baboon	Liver	Liver	LIV
GSE98965	Olive baboon	Lung	Lungs	LUN
GSE98965	Olive baboon	Muscle	Aorta	AOR
GSE98965	Olive baboon	Muscle	Heart	HEA
GSE98965	Olive baboon	Muscle	Muscle abdominal	MUA
GSE98965	Olive baboon	Muscle	Muscle gastrocnemian	MUG
GSE98965	Olive baboon	Pancreas	Pancreas	PAN
GSE98965	Olive baboon	Secretory	Adrenal cortex	ADC
GSE98965	Olive baboon	Secretory	Adrenal medulla	ADM
GSE98965	Olive baboon	Secretory	Pineal gland	PIN
GSE98965	Olive baboon	Secretory	Pituitary	PIT
GSE98965	Olive baboon	Secretory	Thyroid	THR
GSE98965	Olive baboon	Skin	Skin	SKI
E-MTAB-7779	Human	Colon	Primary tumor	SW480
E-MTAB-7779	Human	Colon	Lymph node metastasis	SW620
