# Supplementary material for: A Computational Analysis of Alternative Splicing across Mammalian Tissues Reveals Circadian and Ultradian Rhythms in Splicing Events
Source: Int J Mol Sci. 2019 Aug 15;20(16):3977. doi: 10.3390/ijms20163977 (PMC6721216; doi:10.3390/ijms20163977)
Supplement: Supplementary file 1 [file ijms-20-03977-s001.zip › ijms-558358 supplementary/Table_S2.xlsx]

## Sheet: Human
Human Ensembl ID	Human gene name
ENSG00000100813	ACIN1
ENSG00000155966	AFF2
ENSG00000164252	AGGF1
ENSG00000183684	ALYREF
ENSG00000021776	AQR
ENSG00000134884	ARGLU1
ENSG00000112208	BAG2
ENSG00000064787	BCAS1
ENSG00000116752	BCAS2
ENSG00000154473	BUB3
ENSG00000137656	BUD13
ENSG00000106245	BUD31
ENSG00000074356	C17orf85
ENSG00000123144	C19orf43
ENSG00000108561	C1QBP
ENSG00000136819	C9orf78
ENSG00000105298	CACTIN
ENSG00000108349	CASC3
ENSG00000060339	CCAR1
ENSG00000160799	CCDC12
ENSG00000104957	CCDC130
ENSG00000152133	CCDC75
ENSG00000105248	CCDC94
ENSG00000169217	CD2BP2
ENSG00000168438	CDC40
ENSG00000096401	CDC5L
ENSG00000185324	CDK10
ENSG00000008128	CDK11A
ENSG00000167258	CDK12
ENSG00000164885	CDK5
ENSG00000149187	CELF1
ENSG00000048740	CELF2
ENSG00000159409	CELF3
ENSG00000101489	CELF4
ENSG00000161082	CELF5
ENSG00000140488	CELF6
ENSG00000070761	CFAP20
ENSG00000085872	CHERP
ENSG00000099622	CIRBP
ENSG00000104859	CLASRP
ENSG00000013441	CLK1
ENSG00000176444	CLK2
ENSG00000179335	CLK3
ENSG00000113240	CLK4
ENSG00000074201	CLNS1A
ENSG00000111605	CPSF6
ENSG00000101343	CRNKL1
ENSG00000171209	CSN3
ENSG00000132792	CTNNBL1
ENSG00000150316	CWC15
ENSG00000163510	CWC22
ENSG00000273559	CWC25
ENSG00000153015	CWC27
ENSG00000018610	CXorf56
ENSG00000071626	DAZAP1
ENSG00000138231	DBR1
ENSG00000079785	DDX1
ENSG00000100201	DDX17
ENSG00000088205	DDX18
ENSG00000168872	DDX19A
ENSG00000157349	DDX19B
ENSG00000064703	DDX20
ENSG00000165732	DDX21
ENSG00000174243	DDX23
ENSG00000165359	DDX26B
ENSG00000124228	DDX27
ENSG00000123136	DDX39A
ENSG00000198563	DDX39B
ENSG00000215301	DDX3X
ENSG00000067048	DDX3Y
ENSG00000183258	DDX41
ENSG00000198231	DDX42
ENSG00000145833	DDX46
ENSG00000108654	DDX5
ENSG00000107625	DDX50
ENSG00000110367	DDX6
ENSG00000100056	DGCR14
ENSG00000109606	DHX15
ENSG00000204560	DHX16
ENSG00000132153	DHX30
ENSG00000134815	DHX34
ENSG00000101452	DHX35
ENSG00000174953	DHX36
ENSG00000140829	DHX38
ENSG00000108406	DHX40
ENSG00000163214	DHX57
ENSG00000067596	DHX8
ENSG00000135829	DHX9
ENSG00000116675	DNAJC6
ENSG00000126698	DNAJC8
ENSG00000156508	EEF1A1
ENSG00000108883	EFTUD2
ENSG00000125977	EIF2S2
ENSG00000107581	EIF3A
ENSG00000141543	EIF4A3
ENSG00000066044	ELAVL1
ENSG00000107105	ELAVL2
ENSG00000196361	ELAVL3
ENSG00000162374	ELAVL4
ENSG00000104413	ESRP1
ENSG00000103067	ESRP2
ENSG00000105058	FAM32A
ENSG00000071859	FAM50A
ENSG00000145945	FAM50B
ENSG00000262919	FAM58A
ENSG00000102081	FMR1
ENSG00000148690	FRA10AC1
ENSG00000109536	FRG1
ENSG00000162613	FUBP1
ENSG00000107164	FUBP3
ENSG00000089280	FUS
ENSG00000114416	FXR1
ENSG00000092208	GEMIN2
ENSG00000082516	GEMIN5
ENSG00000204628	GNB2L1
ENSG00000076650	GPATCH1
ENSG00000198746	GPATCH3
ENSG00000186566	GPATCH8
ENSG00000068394	GPKOW
ENSG00000132463	GRSF1
ENSG00000177733	HNRNPA0
ENSG00000135486	HNRNPA1
ENSG00000122566	HNRNPA2B1
ENSG00000170144	HNRNPA3
ENSG00000197451	HNRNPAB
ENSG00000092199	HNRNPC
ENSG00000179172	HNRNPCL1
ENSG00000277058	HNRNPCL3
ENSG00000138668	HNRNPD
ENSG00000152795	HNRNPDL
ENSG00000169813	HNRNPF
ENSG00000169045	HNRNPH1
ENSG00000126945	HNRNPH2
ENSG00000096746	HNRNPH3
ENSG00000165119	HNRNPK
ENSG00000104824	HNRNPL
ENSG00000143889	HNRNPLL
ENSG00000099783	HNRNPM
ENSG00000125944	HNRNPR
ENSG00000153187	HNRNPU
ENSG00000105323	HNRNPUL1
ENSG00000214753	HNRNPUL2
ENSG00000196639	HRH1
ENSG00000204389	HSPA1A
ENSG00000204388	HSPA1B
ENSG00000044574	HSPA5
ENSG00000109971	HSPA8
ENSG00000106211	HSPB1
ENSG00000102241	HTATSF1
ENSG00000136231	IGF2BP3
ENSG00000113141	IK
ENSG00000143621	ILF2
ENSG00000129351	ILF3
ENSG00000164880	INTS1
ENSG00000143624	INTS3
ENSG00000149262	INTS4
ENSG00000185085	INTS5
ENSG00000102786	INTS6
ENSG00000143493	INTS7
ENSG00000240682	ISY1
ENSG00000173801	JUP
ENSG00000121774	KHDRBS1
ENSG00000112232	KHDRBS2
ENSG00000131773	KHDRBS3
ENSG00000088247	KHSRP
ENSG00000164944	KIAA1429
ENSG00000158941	KIAA1967
ENSG00000151657	KIN
ENSG00000105617	LENG1
ENSG00000175324	LSM1
ENSG00000181817	LSM10
ENSG00000204392	LSM2
ENSG00000170860	LSM3
ENSG00000130520	LSM4
ENSG00000106355	LSM5
ENSG00000164167	LSM6
ENSG00000130332	LSM7
ENSG00000128534	LSM8
ENSG00000183011	LSMD1
ENSG00000007392	LUC7L
ENSG00000146963	LUC7L2
ENSG00000108848	LUC7L3
ENSG00000162385	MAGOH
ENSG00000015479	MATR3
ENSG00000152601	MBNL1
ENSG00000139793	MBNL2
ENSG00000076770	MBNL3
ENSG00000140259	MFAP1
ENSG00000092931	MFSD11
ENSG00000155363	MOV10
ENSG00000135097	MSI1
ENSG00000153944	MSI2
ENSG00000104177	MYEF2
ENSG00000136937	NCBP1
ENSG00000114503	NCBP2
ENSG00000204356	NELFE
ENSG00000101882	NKAP
ENSG00000147140	NONO
ENSG00000142546	NOSIP
ENSG00000139910	NOVA1
ENSG00000104967	NOVA2
ENSG00000053702	NRIP2
ENSG00000126653	NSRP1
ENSG00000167005	NUDT21
ENSG00000083635	NUFIP1
ENSG00000137497	NUMA1
ENSG00000162231	NXF1
ENSG00000132661	NXT1
ENSG00000070756	PABPC1
ENSG00000159086	PAXBP1
ENSG00000169564	PCBP1
ENSG00000197111	PCBP2
ENSG00000183570	PCBP3
ENSG00000090097	PCBP4
ENSG00000090470	PDCD7
ENSG00000100410	PHF5A
ENSG00000171566	PLRG1
ENSG00000100941	PNN
ENSG00000084072	PPIE
ENSG00000138398	PPIG
ENSG00000171960	PPIH
ENSG00000137168	PPIL1
ENSG00000100023	PPIL2
ENSG00000240344	PPIL3
ENSG00000131013	PPIL4
ENSG00000115241	PPM1G
ENSG00000172531	PPP1CA
ENSG00000117751	PPP1R8
ENSG00000113593	PPWD1
ENSG00000102103	PQBP1
ENSG00000143294	PRCC
ENSG00000100462	PRMT5
ENSG00000165630	PRPF18
ENSG00000110107	PRPF19
ENSG00000117360	PRPF3
ENSG00000105618	PRPF31
ENSG00000134748	PRPF38A
ENSG00000134186	PRPF38B
ENSG00000185246	PRPF39
ENSG00000136875	PRPF4
ENSG00000196504	PRPF40A
ENSG00000110844	PRPF40B
ENSG00000112739	PRPF4B
ENSG00000101161	PRPF6
ENSG00000174231	PRPF8
ENSG00000080815	PSEN1
ENSG00000164985	PSIP1
ENSG00000011304	PTBP1
ENSG00000117569	PTBP2
ENSG00000119314	PTBP3
ENSG00000179950	PUF60
ENSG00000112531	QKI
ENSG00000125970	RALY
ENSG00000184672	RALYL
ENSG00000161847	RAVER1
ENSG00000162437	RAVER2
ENSG00000122257	RBBP6
ENSG00000078328	RBFOX1
ENSG00000100320	RBFOX2
ENSG00000182872	RBM10
ENSG00000239306	RBM14
ENSG00000162775	RBM15
ENSG00000259956	RBM15B
ENSG00000134453	RBM17
ENSG00000086589	RBM22
ENSG00000100461	RBM23
ENSG00000119707	RBM25
ENSG00000139746	RBM26
ENSG00000091009	RBM27
ENSG00000102317	RBM3
ENSG00000131051	RBM39
ENSG00000173933	RBM4
ENSG00000126254	RBM42
ENSG00000155636	RBM45
ENSG00000163694	RBM47
ENSG00000173914	RBM4B
ENSG00000003756	RBM5
ENSG00000076053	RBM7
ENSG00000265241	RBM8A
ENSG00000153250	RBMS1
ENSG00000147274	RBMX
ENSG00000134597	RBMX2
ENSG00000213516	RBMXL1
ENSG00000170748	RBMXL2
ENSG00000125352	RNF113A
ENSG00000155827	RNF20
ENSG00000173821	RNF213
ENSG00000170633	RNF34
ENSG00000103549	RNF40
ENSG00000185946	RNPC3
ENSG00000205937	RNPS1
ENSG00000206652	RNU1-1
ENSG00000274585	RNU2-1
ENSG00000222094	RNU2-65P
ENSG00000200795	RNU4-1
ENSG00000199568	RNU5A-1
ENSG00000206625	RNU6-1
ENSG00000150459	SAP18
ENSG00000161526	SAP30BP
ENSG00000175467	SART1
ENSG00000075856	SART3
ENSG00000143751	SDE2
ENSG00000075826	SEC31B
ENSG00000168066	SF1
ENSG00000099995	SF3A1
ENSG00000104897	SF3A2
ENSG00000183431	SF3A3
ENSG00000115524	SF3B1
ENSG00000087365	SF3B2
ENSG00000189091	SF3B3
ENSG00000143368	SF3B4
ENSG00000169976	SF3B5
ENSG00000115128	SF3B6
ENSG00000116560	SFPQ
ENSG00000061936	SFSWAP
ENSG00000039123	SKIV2L2
ENSG00000164609	SLU7
ENSG00000172062	SMN1
ENSG00000119953	SMNDC1
ENSG00000122692	SMU1
ENSG00000163877	SNIP1
ENSG00000144028	SNRNP200
ENSG00000161981	SNRNP25
ENSG00000124380	SNRNP27
ENSG00000184209	SNRNP35
ENSG00000060688	SNRNP40
ENSG00000168566	SNRNP48
ENSG00000104852	SNRNP70
ENSG00000077312	SNRPA
ENSG00000131876	SNRPA1
ENSG00000125835	SNRPB
ENSG00000125870	SNRPB2
ENSG00000124562	SNRPC
ENSG00000167088	SNRPD1
ENSG00000125743	SNRPD2
ENSG00000100028	SNRPD3
ENSG00000182004	SNRPE
ENSG00000139343	SNRPF
ENSG00000143977	SNRPG
ENSG00000128739	SNRPN
ENSG00000100138	SNU13
ENSG00000273173	SNURF
ENSG00000100603	SNW1
ENSG00000065526	SPEN
ENSG00000153914	SREK1
ENSG00000096063	SRPK1
ENSG00000135250	SRPK2
ENSG00000184343	SRPK3
ENSG00000133226	SRRM1
ENSG00000167978	SRRM2
ENSG00000087087	SRRT
ENSG00000136450	SRSF1
ENSG00000188529	SRSF10
ENSG00000116754	SRSF11
ENSG00000154548	SRSF12
ENSG00000161547	SRSF2
ENSG00000112081	SRSF3
ENSG00000116350	SRSF4
ENSG00000100650	SRSF5
ENSG00000124193	SRSF6
ENSG00000115875	SRSF7
ENSG00000263465	SRSF8
ENSG00000111786	SRSF9
ENSG00000138385	SSB
ENSG00000105705	SUGP1
ENSG00000117614	SYF2
ENSG00000135316	SYNCRIP
ENSG00000270647	TAF15
ENSG00000120948	TARDBP
ENSG00000113649	TCERG1
ENSG00000156414	TDRD9
ENSG00000100109	TFIP11
ENSG00000079134	THOC1
ENSG00000125676	THOC2
ENSG00000051596	THOC3
ENSG00000100296	THOC5
ENSG00000131652	THOC6
ENSG00000163634	THOC7
ENSG00000054118	THRAP3
ENSG00000116001	TIA1
ENSG00000151923	TIAL1
ENSG00000083312	TNPO1
ENSG00000132773	TOE1
ENSG00000198900	TOP1
ENSG00000184428	TOP1MT
ENSG00000197579	TOPORS
ENSG00000164548	TRA2A
ENSG00000136527	TRA2B
ENSG00000122779	TRIM24
ENSG00000163728	TTC14
ENSG00000141759	TXNL4A
ENSG00000160201	U2AF1
ENSG00000161265	U2AF1L4
ENSG00000063244	U2AF2
ENSG00000163714	U2SURP
ENSG00000198258	UBL5
ENSG00000005007	UPF1
ENSG00000168883	USP39
ENSG00000084463	WBP11
ENSG00000120688	WBP4
ENSG00000116455	WDR77
ENSG00000123154	WDR83
ENSG00000146457	WTAP
ENSG00000076924	XAB2
ENSG00000065978	YBX1
ENSG00000060138	YBX3
ENSG00000058673	ZC3H11A
ENSG00000123200	ZC3H13
ENSG00000158545	ZC3H18
ENSG00000130749	ZC3H4
ENSG00000105939	ZC3HAV1
ENSG00000155329	ZCCHC10
ENSG00000033030	ZCCHC8
ENSG00000139168	ZCRB1
ENSG00000056097	ZFR
ENSG00000146007	ZMAT2
ENSG00000100319	ZMAT5
ENSG00000147130	ZMYM3
ENSG00000172262	ZNF131
ENSG00000010244	ZNF207
ENSG00000162664	ZNF326
ENSG00000113761	ZNF346
ENSG00000198783	ZNF830
ENSG00000132485	ZRANB2
ENSG00000169249	ZRSR2
ENSG00000212643	ZRSR2P1

## Sheet: Mouse
Human Ensembl ID	Human gene name	Mouse Ensembl ID	Mouse gene name
ENSG00000100813	ACIN1	ENSMUSG00000022185	Acin1
ENSG00000155966	AFF2	ENSMUSG00000031189	Aff2
ENSG00000164252	AGGF1	ENSMUSG00000021681	Aggf1
ENSG00000183684	ALYREF	ENSMUSG00000086727	4931428L18Rik
ENSG00000183684	ALYREF	ENSMUSG00000117091	AC153137.1
ENSG00000183684	ALYREF	ENSMUSG00000025134	Alyref
ENSG00000183684	ALYREF	ENSMUSG00000060244	Alyref2
ENSG00000183684	ALYREF	ENSMUSG00000095022	Gm20765
ENSG00000183684	ALYREF	ENSMUSG00000091779	Gm21293
ENSG00000183684	ALYREF	ENSMUSG00000097550	Gm21304
ENSG00000183684	ALYREF	ENSMUSG00000094144	Gm21312
ENSG00000183684	ALYREF	ENSMUSG00000094314	Gm4301
ENSG00000183684	ALYREF	ENSMUSG00000091101	Gm4302
ENSG00000183684	ALYREF	ENSMUSG00000112931	Gm4303
ENSG00000183684	ALYREF	ENSMUSG00000112856	Gm4305
ENSG00000183684	ALYREF	ENSMUSG00000096744	Gm4307
ENSG00000183684	ALYREF	ENSMUSG00000096640	Gm4312
ENSG00000183684	ALYREF	ENSMUSG00000090854	Gm4340
ENSG00000183684	ALYREF	ENSMUSG00000097427	Gm6763
ENSG00000183684	ALYREF	ENSMUSG00000097878	Gm8764
ENSG00000021776	AQR	ENSMUSG00000040383	Aqr
ENSG00000134884	ARGLU1	ENSMUSG00000040459	Arglu1
ENSG00000112208	BAG2	ENSMUSG00000042215	Bag2
ENSG00000064787	BCAS1	ENSMUSG00000013523	Bcas1
ENSG00000116752	BCAS2	ENSMUSG00000005687	Bcas2
ENSG00000154473	BUB3	ENSMUSG00000066979	Bub3
ENSG00000137656	BUD13	ENSMUSG00000032077	Bud13
ENSG00000106245	BUD31	ENSMUSG00000038722	Bud31
ENSG00000074356	C17orf85	ENSMUSG00000020783	Ncbp3
ENSG00000123144	C19orf43	ENSMUSG00000041203	Trir
ENSG00000108561	C1QBP	ENSMUSG00000018446	C1qbp
ENSG00000136819	C9orf78	ENSMUSG00000026851	BC005624
ENSG00000105298	CACTIN	ENSMUSG00000034889	Cactin
ENSG00000108349	CASC3	ENSMUSG00000078676	Casc3
ENSG00000060339	CCAR1	ENSMUSG00000020074	Ccar1
ENSG00000160799	CCDC12	ENSMUSG00000019659	Ccdc12
ENSG00000104957	CCDC130	ENSMUSG00000004994	Ccdc130
ENSG00000152133	CCDC75	ENSMUSG00000050668	Gpatch11
ENSG00000105248	CCDC94	ENSMUSG00000003208	Yju2
ENSG00000169217	CD2BP2	ENSMUSG00000042502	Cd2bp2
ENSG00000168438	CDC40	ENSMUSG00000038446	Cdc40
ENSG00000096401	CDC5L	ENSMUSG00000023932	Cdc5l
ENSG00000096401	CDC5L	ENSMUSG00000112216	Gm32717
ENSG00000096401	CDC5L	ENSMUSG00000112252	Gm32802
ENSG00000096401	CDC5L	ENSMUSG00000112814	Gm9040
ENSG00000096401	CDC5L	ENSMUSG00000112419	Gm9044
ENSG00000096401	CDC5L	ENSMUSG00000112027	Gm9045
ENSG00000096401	CDC5L	ENSMUSG00000112781	Gm9046
ENSG00000096401	CDC5L	ENSMUSG00000112495	Gm9048
ENSG00000096401	CDC5L	ENSMUSG00000112919	Gm9049
ENSG00000185324	CDK10	ENSMUSG00000033862	Cdk10
ENSG00000008128	CDK11A	ENSMUSG00000029062	Cdk11b
ENSG00000167258	CDK12	ENSMUSG00000003119	Cdk12
ENSG00000164885	CDK5	ENSMUSG00000028969	Cdk5
ENSG00000149187	CELF1	ENSMUSG00000005506	Celf1
ENSG00000048740	CELF2	ENSMUSG00000002107	Celf2
ENSG00000159409	CELF3	ENSMUSG00000028137	Celf3
ENSG00000101489	CELF4	ENSMUSG00000024268	Celf4
ENSG00000140488	CELF6	ENSMUSG00000032297	Celf6
ENSG00000070761	CFAP20	ENSMUSG00000031796	Cfap20
ENSG00000085872	CHERP	ENSMUSG00000052488	Cherp
ENSG00000099622	CIRBP	ENSMUSG00000045193	Cirbp
ENSG00000104859	CLASRP	ENSMUSG00000061028	Clasrp
ENSG00000013441	CLK1	ENSMUSG00000026034	Clk1
ENSG00000176444	CLK2	ENSMUSG00000068917	Clk2
ENSG00000179335	CLK3	ENSMUSG00000032316	Clk3
ENSG00000113240	CLK4	ENSMUSG00000020385	Clk4
ENSG00000074201	CLNS1A	ENSMUSG00000025439	Clns1a
ENSG00000111605	CPSF6	ENSMUSG00000055531	Cpsf6
ENSG00000101343	CRNKL1	ENSMUSG00000001767	Crnkl1
ENSG00000171209	CSN3	ENSMUSG00000001622	Csn3
ENSG00000132792	CTNNBL1	ENSMUSG00000027649	Ctnnbl1
ENSG00000150316	CWC15	ENSMUSG00000004096	Cwc15
ENSG00000163510	CWC22	ENSMUSG00000027014	Cwc22
ENSG00000163510	CWC22	ENSMUSG00000079247	Gm13691
ENSG00000163510	CWC22	ENSMUSG00000094336	Gm13693
ENSG00000163510	CWC22	ENSMUSG00000096337	Gm13694
ENSG00000163510	CWC22	ENSMUSG00000096729	Gm13695
ENSG00000163510	CWC22	ENSMUSG00000096484	Gm13696
ENSG00000163510	CWC22	ENSMUSG00000095824	Gm13697
ENSG00000163510	CWC22	ENSMUSG00000094125	Gm13698
ENSG00000273559	CWC25	ENSMUSG00000018541	Cwc25
ENSG00000153015	CWC27	ENSMUSG00000021715	Cwc27
ENSG00000018610	CXorf56	ENSMUSG00000006423	C330007P06Rik
ENSG00000071626	DAZAP1	ENSMUSG00000069565	Dazap1
ENSG00000138231	DBR1	ENSMUSG00000032469	Dbr1
ENSG00000079785	DDX1	ENSMUSG00000037149	Ddx1
ENSG00000100201	DDX17	ENSMUSG00000055065	Ddx17
ENSG00000088205	DDX18	ENSMUSG00000001674	Ddx18
ENSG00000168872	DDX19A	ENSMUSG00000015023	Ddx19a
ENSG00000157349	DDX19B	ENSMUSG00000033658	Ddx19b
ENSG00000064703	DDX20	ENSMUSG00000027905	Ddx20
ENSG00000165732	DDX21	ENSMUSG00000020075	Ddx21
ENSG00000174243	DDX23	ENSMUSG00000003360	Ddx23
ENSG00000165359	DDX26B	ENSMUSG00000035967	Ints6l
ENSG00000124228	DDX27	ENSMUSG00000017999	Ddx27
ENSG00000123136	DDX39A	ENSMUSG00000005481	Ddx39
ENSG00000198563	DDX39B	ENSMUSG00000019432	Ddx39b
ENSG00000215301	DDX3X	ENSMUSG00000000787	Ddx3x
ENSG00000067048	DDX3Y	ENSMUSG00000069045	Ddx3y
ENSG00000183258	DDX41	ENSMUSG00000021494	Ddx41
ENSG00000198231	DDX42	ENSMUSG00000020705	Ddx42
ENSG00000145833	DDX46	ENSMUSG00000021500	Ddx46
ENSG00000108654	DDX5	ENSMUSG00000020719	Ddx5
ENSG00000110367	DDX6	ENSMUSG00000032097	Ddx6
ENSG00000100056	DGCR14	ENSMUSG00000003527	Ess2
ENSG00000109606	DHX15	ENSMUSG00000029169	Dhx15
ENSG00000204560	DHX16	ENSMUSG00000024422	Dhx16
ENSG00000132153	DHX30	ENSMUSG00000032480	Dhx30
ENSG00000134815	DHX34	ENSMUSG00000006019	Dhx34
ENSG00000101452	DHX35	ENSMUSG00000027655	Dhx35
ENSG00000174953	DHX36	ENSMUSG00000027770	Dhx36
ENSG00000140829	DHX38	ENSMUSG00000037993	Dhx38
ENSG00000108406	DHX40	ENSMUSG00000018425	Dhx40
ENSG00000163214	DHX57	ENSMUSG00000035051	Dhx57
ENSG00000067596	DHX8	ENSMUSG00000034931	Dhx8
ENSG00000135829	DHX9	ENSMUSG00000042699	Dhx9
ENSG00000116675	DNAJC6	ENSMUSG00000028528	Dnajc6
ENSG00000126698	DNAJC8	ENSMUSG00000054405	Dnajc8
ENSG00000108883	EFTUD2	ENSMUSG00000020929	Eftud2
ENSG00000125977	EIF2S2	ENSMUSG00000074656	Eif2s2
ENSG00000107581	EIF3A	ENSMUSG00000024991	Eif3a
ENSG00000141543	EIF4A3	ENSMUSG00000025580	Eif4a3
ENSG00000141543	EIF4A3	ENSMUSG00000107906	Gm5580
ENSG00000141543	EIF4A3	ENSMUSG00000094973	Gm8994
ENSG00000066044	ELAVL1	ENSMUSG00000040028	Elavl1
ENSG00000107105	ELAVL2	ENSMUSG00000008489	Elavl2
ENSG00000196361	ELAVL3	ENSMUSG00000003410	Elavl3
ENSG00000162374	ELAVL4	ENSMUSG00000028546	Elavl4
ENSG00000104413	ESRP1	ENSMUSG00000040728	Esrp1
ENSG00000103067	ESRP2	ENSMUSG00000084128	Esrp2
ENSG00000105058	FAM32A	ENSMUSG00000003039	Fam32a
ENSG00000071859	FAM50A	ENSMUSG00000001962	Fam50a
ENSG00000145945	FAM50B	ENSMUSG00000038246	Fam50b
ENSG00000262919	FAM58A	ENSMUSG00000049489	Ccnq
ENSG00000102081	FMR1	ENSMUSG00000000838	Fmr1
ENSG00000148690	FRA10AC1	ENSMUSG00000054237	Fra10ac1
ENSG00000162613	FUBP1	ENSMUSG00000028034	Fubp1
ENSG00000107164	FUBP3	ENSMUSG00000026843	Fubp3
ENSG00000089280	FUS	ENSMUSG00000030795	Fus
ENSG00000114416	FXR1	ENSMUSG00000027680	Fxr1
ENSG00000092208	GEMIN2	ENSMUSG00000060121	Gemin2
ENSG00000082516	GEMIN5	ENSMUSG00000037275	Gemin5
ENSG00000204628	GNB2L1	ENSMUSG00000020372	Rack1
ENSG00000076650	GPATCH1	ENSMUSG00000063808	Gpatch1
ENSG00000198746	GPATCH3	ENSMUSG00000028850	Gpatch3
ENSG00000186566	GPATCH8	ENSMUSG00000034621	Gpatch8
ENSG00000068394	GPKOW	ENSMUSG00000031148	Gpkow
ENSG00000132463	GRSF1	ENSMUSG00000044221	Grsf1
ENSG00000177733	HNRNPA0	ENSMUSG00000007836	Hnrnpa0
ENSG00000122566	HNRNPA2B1	ENSMUSG00000004980	Hnrnpa2b1
ENSG00000170144	HNRNPA3	ENSMUSG00000059005	Hnrnpa3
ENSG00000197451	HNRNPAB	ENSMUSG00000020358	Hnrnpab
ENSG00000179172	HNRNPCL1	ENSMUSG00000060373	Hnrnpc
ENSG00000277058	HNRNPCL3	ENSMUSG00000060373	Hnrnpc
ENSG00000138668	HNRNPD	ENSMUSG00000000568	Hnrnpd
ENSG00000152795	HNRNPDL	ENSMUSG00000029328	Hnrnpdl
ENSG00000169813	HNRNPF	ENSMUSG00000042079	Hnrnpf
ENSG00000169045	HNRNPH1	ENSMUSG00000007850	Hnrnph1
ENSG00000126945	HNRNPH2	ENSMUSG00000045427	Hnrnph2
ENSG00000096746	HNRNPH3	ENSMUSG00000020069	Hnrnph3
ENSG00000165119	HNRNPK	ENSMUSG00000021546	Hnrnpk
ENSG00000104824	HNRNPL	ENSMUSG00000015165	Hnrnpl
ENSG00000143889	HNRNPLL	ENSMUSG00000024095	Hnrnpll
ENSG00000099783	HNRNPM	ENSMUSG00000059208	Hnrnpm
ENSG00000125944	HNRNPR	ENSMUSG00000066037	Hnrnpr
ENSG00000153187	HNRNPU	ENSMUSG00000039630	Hnrnpu
ENSG00000105323	HNRNPUL1	ENSMUSG00000040725	Hnrnpul1
ENSG00000214753	HNRNPUL2	ENSMUSG00000071659	Hnrnpul2
ENSG00000196639	HRH1	ENSMUSG00000053004	Hrh1
ENSG00000204389	HSPA1A	ENSMUSG00000091971	Hspa1a
ENSG00000204389	HSPA1A	ENSMUSG00000090877	Hspa1b
ENSG00000204388	HSPA1B	ENSMUSG00000091971	Hspa1a
ENSG00000204388	HSPA1B	ENSMUSG00000090877	Hspa1b
ENSG00000044574	HSPA5	ENSMUSG00000026864	Hspa5
ENSG00000106211	HSPB1	ENSMUSG00000004951	Hspb1
ENSG00000102241	HTATSF1	ENSMUSG00000067873	Htatsf1
ENSG00000136231	IGF2BP3	ENSMUSG00000029814	Igf2bp3
ENSG00000113141	IK	ENSMUSG00000024474	Ik
ENSG00000143621	ILF2	ENSMUSG00000001016	Ilf2
ENSG00000129351	ILF3	ENSMUSG00000032178	Ilf3
ENSG00000164880	INTS1	ENSMUSG00000029547	Ints1
ENSG00000143624	INTS3	ENSMUSG00000027933	Ints3
ENSG00000149262	INTS4	ENSMUSG00000025133	Ints4
ENSG00000185085	INTS5	ENSMUSG00000071652	Ints5
ENSG00000102786	INTS6	ENSMUSG00000035161	Ints6
ENSG00000143493	INTS7	ENSMUSG00000037461	Ints7
ENSG00000240682	ISY1	ENSMUSG00000030056	Isy1
ENSG00000173801	JUP	ENSMUSG00000001552	Jup
ENSG00000121774	KHDRBS1	ENSMUSG00000028790	Khdrbs1
ENSG00000112232	KHDRBS2	ENSMUSG00000026058	Khdrbs2
ENSG00000131773	KHDRBS3	ENSMUSG00000022332	Khdrbs3
ENSG00000088247	KHSRP	ENSMUSG00000007670	Khsrp
ENSG00000164944	KIAA1429	ENSMUSG00000040720	Virma
ENSG00000158941	KIAA1967	ENSMUSG00000033712	Ccar2
ENSG00000151657	KIN	ENSMUSG00000037262	Kin
ENSG00000105617	LENG1	ENSMUSG00000078813	Leng1
ENSG00000175324	LSM1	ENSMUSG00000037296	Lsm1
ENSG00000181817	LSM10	ENSMUSG00000050188	Lsm10
ENSG00000204392	LSM2	ENSMUSG00000007050	Lsm2
ENSG00000170860	LSM3	ENSMUSG00000034192	Lsm3
ENSG00000130520	LSM4	ENSMUSG00000031848	Lsm4
ENSG00000106355	LSM5	ENSMUSG00000091625	Lsm5
ENSG00000164167	LSM6	ENSMUSG00000031683	Lsm6
ENSG00000130332	LSM7	ENSMUSG00000035215	Lsm7
ENSG00000128534	LSM8	ENSMUSG00000044155	Lsm8
ENSG00000183011	LSMD1	ENSMUSG00000059278	Naa38
ENSG00000007392	LUC7L	ENSMUSG00000024188	Luc7l
ENSG00000146963	LUC7L2	ENSMUSG00000029823	Luc7l2
ENSG00000108848	LUC7L3	ENSMUSG00000020863	Luc7l3
ENSG00000162385	MAGOH	ENSMUSG00000028609	Magoh
ENSG00000015479	MATR3	ENSMUSG00000037236	Matr3
ENSG00000152601	MBNL1	ENSMUSG00000027763	Mbnl1
ENSG00000139793	MBNL2	ENSMUSG00000022139	Mbnl2
ENSG00000076770	MBNL3	ENSMUSG00000036109	Mbnl3
ENSG00000140259	MFAP1	ENSMUSG00000068479	Mfap1a
ENSG00000140259	MFAP1	ENSMUSG00000048222	Mfap1b
ENSG00000092931	MFSD11	ENSMUSG00000020818	Mfsd11
ENSG00000155363	MOV10	ENSMUSG00000002227	Mov10
ENSG00000135097	MSI1	ENSMUSG00000054256	Msi1
ENSG00000153944	MSI2	ENSMUSG00000069769	Msi2
ENSG00000104177	MYEF2	ENSMUSG00000049230	Gm9833
ENSG00000104177	MYEF2	ENSMUSG00000027201	Myef2
ENSG00000136937	NCBP1	ENSMUSG00000028330	Ncbp1
ENSG00000114503	NCBP2	ENSMUSG00000022774	Ncbp2
ENSG00000204356	NELFE	ENSMUSG00000024369	Nelfe
ENSG00000101882	NKAP	ENSMUSG00000016409	Nkap
ENSG00000147140	NONO	ENSMUSG00000031311	Nono
ENSG00000142546	NOSIP	ENSMUSG00000003421	Nosip
ENSG00000139910	NOVA1	ENSMUSG00000021047	Nova1
ENSG00000104967	NOVA2	ENSMUSG00000030411	Nova2
ENSG00000053702	NRIP2	ENSMUSG00000108011	Gm44596
ENSG00000053702	NRIP2	ENSMUSG00000001520	Nrip2
ENSG00000126653	NSRP1	ENSMUSG00000037958	Nsrp1
ENSG00000167005	NUDT21	ENSMUSG00000031754	Nudt21
ENSG00000083635	NUFIP1	ENSMUSG00000022009	Nufip1
ENSG00000137497	NUMA1	ENSMUSG00000066306	Numa1
ENSG00000162231	NXF1	ENSMUSG00000010097	Nxf1
ENSG00000132661	NXT1	ENSMUSG00000036992	Nxt1
ENSG00000070756	PABPC1	ENSMUSG00000022283	Pabpc1
ENSG00000159086	PAXBP1	ENSMUSG00000022974	Paxbp1
ENSG00000169564	PCBP1	ENSMUSG00000051695	Pcbp1
ENSG00000197111	PCBP2	ENSMUSG00000056851	Pcbp2
ENSG00000183570	PCBP3	ENSMUSG00000001120	Pcbp3
ENSG00000090097	PCBP4	ENSMUSG00000023495	Pcbp4
ENSG00000090470	PDCD7	ENSMUSG00000041837	Pdcd7
ENSG00000100410	PHF5A	ENSMUSG00000061360	Phf5a
ENSG00000171566	PLRG1	ENSMUSG00000027998	Plrg1
ENSG00000100941	PNN	ENSMUSG00000020994	Pnn
ENSG00000084072	PPIE	ENSMUSG00000028651	Ppie
ENSG00000138398	PPIG	ENSMUSG00000042133	Ppig
ENSG00000171960	PPIH	ENSMUSG00000033036	Gm7879
ENSG00000137168	PPIL1	ENSMUSG00000024007	Ppil1
ENSG00000100023	PPIL2	ENSMUSG00000022771	Ppil2
ENSG00000131013	PPIL4	ENSMUSG00000015757	Ppil4
ENSG00000115241	PPM1G	ENSMUSG00000029147	Ppm1g
ENSG00000172531	PPP1CA	ENSMUSG00000040385	Ppp1ca
ENSG00000117751	PPP1R8	ENSMUSG00000028882	Ppp1r8
ENSG00000113593	PPWD1	ENSMUSG00000021713	Ppwd1
ENSG00000102103	PQBP1	ENSMUSG00000031157	Pqbp1
ENSG00000143294	PRCC	ENSMUSG00000004895	Prcc
ENSG00000100462	PRMT5	ENSMUSG00000023110	Prmt5
ENSG00000165630	PRPF18	ENSMUSG00000039449	Prpf18
ENSG00000110107	PRPF19	ENSMUSG00000024735	Prpf19
ENSG00000117360	PRPF3	ENSMUSG00000015748	Prpf3
ENSG00000105618	PRPF31	ENSMUSG00000008373	Prpf31
ENSG00000134748	PRPF38A	ENSMUSG00000063800	Prpf38a
ENSG00000185246	PRPF39	ENSMUSG00000035597	Prpf39
ENSG00000136875	PRPF4	ENSMUSG00000066148	Prpf4
ENSG00000196504	PRPF40A	ENSMUSG00000061136	Prpf40a
ENSG00000110844	PRPF40B	ENSMUSG00000023007	Prpf40b
ENSG00000112739	PRPF4B	ENSMUSG00000021413	Prpf4b
ENSG00000101161	PRPF6	ENSMUSG00000002455	Prpf6
ENSG00000174231	PRPF8	ENSMUSG00000020850	Prpf8
ENSG00000080815	PSEN1	ENSMUSG00000019969	Psen1
ENSG00000164985	PSIP1	ENSMUSG00000028484	Psip1
ENSG00000011304	PTBP1	ENSMUSG00000006498	Ptbp1
ENSG00000117569	PTBP2	ENSMUSG00000028134	Ptbp2
ENSG00000119314	PTBP3	ENSMUSG00000028382	Ptbp3
ENSG00000179950	PUF60	ENSMUSG00000002524	Puf60
ENSG00000112531	QKI	ENSMUSG00000062078	Qk
ENSG00000125970	RALY	ENSMUSG00000027593	Raly
ENSG00000184672	RALYL	ENSMUSG00000039717	Ralyl
ENSG00000161847	RAVER1	ENSMUSG00000111497	Gm38431
ENSG00000161847	RAVER1	ENSMUSG00000010205	Raver1
ENSG00000162437	RAVER2	ENSMUSG00000035275	Raver2
ENSG00000122257	RBBP6	ENSMUSG00000030779	Rbbp6
ENSG00000078328	RBFOX1	ENSMUSG00000008658	Rbfox1
ENSG00000100320	RBFOX2	ENSMUSG00000033565	Rbfox2
ENSG00000182872	RBM10	ENSMUSG00000031060	Rbm10
ENSG00000239306	RBM14	ENSMUSG00000006456	Rbm14
ENSG00000162775	RBM15	ENSMUSG00000048109	Rbm15
ENSG00000259956	RBM15B	ENSMUSG00000074102	Rbm15b
ENSG00000134453	RBM17	ENSMUSG00000037197	Rbm17
ENSG00000086589	RBM22	ENSMUSG00000024604	Rbm22
ENSG00000119707	RBM25	ENSMUSG00000010608	Rbm25
ENSG00000139746	RBM26	ENSMUSG00000022119	Rbm26
ENSG00000091009	RBM27	ENSMUSG00000024491	Rbm27
ENSG00000102317	RBM3	ENSMUSG00000031167	Rbm3
ENSG00000131051	RBM39	ENSMUSG00000027620	Rbm39
ENSG00000173933	RBM4	ENSMUSG00000096370	Gm21992
ENSG00000173933	RBM4	ENSMUSG00000094936	Rbm4
ENSG00000126254	RBM42	ENSMUSG00000036733	Rbm42
ENSG00000155636	RBM45	ENSMUSG00000042369	Rbm45
ENSG00000163694	RBM47	ENSMUSG00000070780	Rbm47
ENSG00000173914	RBM4B	ENSMUSG00000033760	Rbm4b
ENSG00000003756	RBM5	ENSMUSG00000032580	Rbm5
ENSG00000076053	RBM7	ENSMUSG00000042396	Rbm7
ENSG00000265241	RBM8A	ENSMUSG00000038374	Rbm8a
ENSG00000265241	RBM8A	ENSMUSG00000078184	Rbm8a2
ENSG00000153250	RBMS1	ENSMUSG00000026970	Rbms1
ENSG00000134597	RBMX2	ENSMUSG00000031107	Rbmx2
ENSG00000213516	RBMXL1	ENSMUSG00000049235	Gm7324
ENSG00000213516	RBMXL1	ENSMUSG00000031134	Rbmx
ENSG00000213516	RBMXL1	ENSMUSG00000037070	Rbmxl1
ENSG00000170748	RBMXL2	ENSMUSG00000073894	Rbmxl2
ENSG00000125352	RNF113A	ENSMUSG00000036537	Rnf113a1
ENSG00000125352	RNF113A	ENSMUSG00000098134	Rnf113a2
ENSG00000155827	RNF20	ENSMUSG00000028309	Rnf20
ENSG00000173821	RNF213	ENSMUSG00000070327	Rnf213
ENSG00000170633	RNF34	ENSMUSG00000029474	Rnf34
ENSG00000103549	RNF40	ENSMUSG00000030816	Rnf40
ENSG00000185946	RNPC3	ENSMUSG00000027981	Rnpc3
ENSG00000205937	RNPS1	ENSMUSG00000034681	Rnps1
ENSG00000200795	RNU4-1	ENSMUSG00000095531	Gm25284
ENSG00000199568	RNU5A-1	ENSMUSG00000095892	Rnu5g
ENSG00000150459	SAP18	ENSMUSG00000021963	Sap18
ENSG00000150459	SAP18	ENSMUSG00000061104	Sap18b
ENSG00000161526	SAP30BP	ENSMUSG00000020755	Sap30bp
ENSG00000175467	SART1	ENSMUSG00000039148	Sart1
ENSG00000075856	SART3	ENSMUSG00000018974	Sart3
ENSG00000143751	SDE2	ENSMUSG00000038806	Sde2
ENSG00000075826	SEC31B	ENSMUSG00000051984	Sec31b
ENSG00000168066	SF1	ENSMUSG00000024949	Sf1
ENSG00000099995	SF3A1	ENSMUSG00000002129	Sf3a1
ENSG00000104897	SF3A2	ENSMUSG00000020211	Sf3a2
ENSG00000183431	SF3A3	ENSMUSG00000028902	Sf3a3
ENSG00000115524	SF3B1	ENSMUSG00000025982	Sf3b1
ENSG00000087365	SF3B2	ENSMUSG00000024853	Sf3b2
ENSG00000189091	SF3B3	ENSMUSG00000033732	Sf3b3
ENSG00000143368	SF3B4	ENSMUSG00000068856	Sf3b4
ENSG00000169976	SF3B5	ENSMUSG00000078348	Sf3b5
ENSG00000115128	SF3B6	ENSMUSG00000037361	Sf3b6
ENSG00000116560	SFPQ	ENSMUSG00000028820	Sfpq
ENSG00000061936	SFSWAP	ENSMUSG00000029439	Sfswap
ENSG00000039123	SKIV2L2	ENSMUSG00000016018	Mtrex
ENSG00000164609	SLU7	ENSMUSG00000020409	Slu7
ENSG00000172062	SMN1	ENSMUSG00000021645	Smn1
ENSG00000119953	SMNDC1	ENSMUSG00000025024	Smndc1
ENSG00000122692	SMU1	ENSMUSG00000028409	Smu1
ENSG00000163877	SNIP1	ENSMUSG00000050213	Snip1
ENSG00000144028	SNRNP200	ENSMUSG00000003660	Snrnp200
ENSG00000161981	SNRNP25	ENSMUSG00000040767	Snrnp25
ENSG00000124380	SNRNP27	ENSMUSG00000001158	Snrnp27
ENSG00000184209	SNRNP35	ENSMUSG00000029402	Snrnp35
ENSG00000060688	SNRNP40	ENSMUSG00000074088	Snrnp40
ENSG00000168566	SNRNP48	ENSMUSG00000021431	Snrnp48
ENSG00000104852	SNRNP70	ENSMUSG00000063511	Snrnp70
ENSG00000077312	SNRPA	ENSMUSG00000061479	Snrpa
ENSG00000131876	SNRPA1	ENSMUSG00000030512	Snrpa1
ENSG00000125835	SNRPB	ENSMUSG00000027404	Snrpb
ENSG00000125870	SNRPB2	ENSMUSG00000008333	Snrpb2
ENSG00000124562	SNRPC	ENSMUSG00000024217	Snrpc
ENSG00000167088	SNRPD1	ENSMUSG00000002477	Snrpd1
ENSG00000125743	SNRPD2	ENSMUSG00000040824	Snrpd2
ENSG00000100028	SNRPD3	ENSMUSG00000020180	Snrpd3
ENSG00000128739	SNRPN	ENSMUSG00000102252	Snrpn
ENSG00000100138	SNU13	ENSMUSG00000063480	Snu13
ENSG00000273173	SNURF	ENSMUSG00000000948	Gm38393
ENSG00000273173	SNURF	ENSMUSG00000102627	Snurf
ENSG00000100603	SNW1	ENSMUSG00000021039	Snw1
ENSG00000065526	SPEN	ENSMUSG00000040761	Spen
ENSG00000096063	SRPK1	ENSMUSG00000004865	Srpk1
ENSG00000135250	SRPK2	ENSMUSG00000062604	Srpk2
ENSG00000184343	SRPK3	ENSMUSG00000002007	Srpk3
ENSG00000133226	SRRM1	ENSMUSG00000028809	Srrm1
ENSG00000167978	SRRM2	ENSMUSG00000039218	Srrm2
ENSG00000087087	SRRT	ENSMUSG00000037364	Srrt
ENSG00000136450	SRSF1	ENSMUSG00000018379	Srsf1
ENSG00000188529	SRSF10	ENSMUSG00000028676	Srsf10
ENSG00000116754	SRSF11	ENSMUSG00000055436	Srsf11
ENSG00000154548	SRSF12	ENSMUSG00000054679	Srsf12
ENSG00000161547	SRSF2	ENSMUSG00000034120	Srsf2
ENSG00000112081	SRSF3	ENSMUSG00000078134	Gm12355
ENSG00000112081	SRSF3	ENSMUSG00000071172	Srsf3
ENSG00000116350	SRSF4	ENSMUSG00000028911	Srsf4
ENSG00000100650	SRSF5	ENSMUSG00000021134	Srsf5
ENSG00000124193	SRSF6	ENSMUSG00000016921	Srsf6
ENSG00000115875	SRSF7	ENSMUSG00000024097	Srsf7
ENSG00000263465	SRSF8	ENSMUSG00000034120	Srsf2
ENSG00000111786	SRSF9	ENSMUSG00000029538	Srsf9
ENSG00000138385	SSB	ENSMUSG00000068882	Ssb
ENSG00000105705	SUGP1	ENSMUSG00000011306	Sugp1
ENSG00000117614	SYF2	ENSMUSG00000028821	Syf2
ENSG00000135316	SYNCRIP	ENSMUSG00000032423	Syncrip
ENSG00000270647	TAF15	ENSMUSG00000020680	Taf15
ENSG00000120948	TARDBP	ENSMUSG00000041459	Tardbp
ENSG00000113649	TCERG1	ENSMUSG00000024498	Tcerg1
ENSG00000156414	TDRD9	ENSMUSG00000054003	Tdrd9
ENSG00000100109	TFIP11	ENSMUSG00000029345	Tfip11
ENSG00000079134	THOC1	ENSMUSG00000024287	Thoc1
ENSG00000125676	THOC2	ENSMUSG00000079065	BC005561
ENSG00000125676	THOC2	ENSMUSG00000037475	Thoc2
ENSG00000051596	THOC3	ENSMUSG00000025872	Thoc3
ENSG00000100296	THOC5	ENSMUSG00000034274	Thoc5
ENSG00000131652	THOC6	ENSMUSG00000041319	Thoc6
ENSG00000163634	THOC7	ENSMUSG00000053453	Thoc7
ENSG00000054118	THRAP3	ENSMUSG00000043962	Thrap3
ENSG00000116001	TIA1	ENSMUSG00000071337	Tia1
ENSG00000151923	TIAL1	ENSMUSG00000030846	Tial1
ENSG00000083312	TNPO1	ENSMUSG00000009470	Tnpo1
ENSG00000132773	TOE1	ENSMUSG00000028688	Toe1
ENSG00000198900	TOP1	ENSMUSG00000070544	Top1
ENSG00000184428	TOP1MT	ENSMUSG00000000934	Top1mt
ENSG00000197579	TOPORS	ENSMUSG00000036822	Topors
ENSG00000164548	TRA2A	ENSMUSG00000029817	Tra2a
ENSG00000136527	TRA2B	ENSMUSG00000022858	Tra2b
ENSG00000122779	TRIM24	ENSMUSG00000029833	Trim24
ENSG00000163728	TTC14	ENSMUSG00000027677	Ttc14
ENSG00000141759	TXNL4A	ENSMUSG00000057130	Txnl4a
ENSG00000160201	U2AF1	ENSMUSG00000061613	U2af1
ENSG00000161265	U2AF1L4	ENSMUSG00000109378	Gm49396
ENSG00000161265	U2AF1L4	ENSMUSG00000078765	U2af1l4
ENSG00000063244	U2AF2	ENSMUSG00000030435	U2af2
ENSG00000163714	U2SURP	ENSMUSG00000032407	U2surp
ENSG00000198258	UBL5	ENSMUSG00000113489	Gm16381
ENSG00000198258	UBL5	ENSMUSG00000113951	Gm2001
ENSG00000198258	UBL5	ENSMUSG00000084786	Ubl5
ENSG00000005007	UPF1	ENSMUSG00000058301	Upf1
ENSG00000168883	USP39	ENSMUSG00000056305	Usp39
ENSG00000120688	WBP4	ENSMUSG00000022023	Wbp4
ENSG00000116455	WDR77	ENSMUSG00000000561	Wdr77
ENSG00000123154	WDR83	ENSMUSG00000005150	Wdr83
ENSG00000146457	WTAP	ENSMUSG00000060475	Wtap
ENSG00000076924	XAB2	ENSMUSG00000019470	Xab2
ENSG00000060138	YBX3	ENSMUSG00000030189	Ybx3
ENSG00000058673	ZC3H11A	ENSMUSG00000102976	Zc3h11a
ENSG00000058673	ZC3H11A	ENSMUSG00000116275	Zc3h11a
ENSG00000123200	ZC3H13	ENSMUSG00000022000	Zc3h13
ENSG00000158545	ZC3H18	ENSMUSG00000017478	Zc3h18
ENSG00000130749	ZC3H4	ENSMUSG00000059273	Zc3h4
ENSG00000105939	ZC3HAV1	ENSMUSG00000029826	Zc3hav1
ENSG00000155329	ZCCHC10	ENSMUSG00000018239	Zcchc10
ENSG00000033030	ZCCHC8	ENSMUSG00000029427	Zcchc8
ENSG00000139168	ZCRB1	ENSMUSG00000022635	Zcrb1
ENSG00000056097	ZFR	ENSMUSG00000022201	Zfr
ENSG00000146007	ZMAT2	ENSMUSG00000001383	Zmat2
ENSG00000100319	ZMAT5	ENSMUSG00000009076	Zmat5
ENSG00000147130	ZMYM3	ENSMUSG00000031310	Zmym3
ENSG00000010244	ZNF207	ENSMUSG00000017421	Zfp207
ENSG00000162664	ZNF326	ENSMUSG00000029290	Zfp326
ENSG00000113761	ZNF346	ENSMUSG00000021481	Zfp346
ENSG00000198783	ZNF830	ENSMUSG00000046010	Zfp830
ENSG00000132485	ZRANB2	ENSMUSG00000028180	Zranb2
ENSG00000169249	ZRSR2	ENSMUSG00000044068	Zrsr1

## Sheet: Olive baboon
Human Ensembl ID	Human gene name	Olive baboon Ensembl ID	Olive baboon gene name
ENSG00000100813	ACIN1	ENSPANG00000019644	ACIN1
ENSG00000155966	AFF2	ENSPANG00000002926	AFF2
ENSG00000164252	AGGF1	ENSPANG00000026423	ENSPANG00000026423
ENSG00000183684	ALYREF	ENSPANG00000019265	ALYREF
ENSG00000021776	AQR	ENSPANG00000019671	AQR
ENSG00000134884	ARGLU1	ENSPANG00000031793	ARGLU1
ENSG00000112208	BAG2	ENSPANG00000015808	BAG2
ENSG00000064787	BCAS1	ENSPANG00000020784	BCAS1
ENSG00000116752	BCAS2	ENSPANG00000019089	BCAS2
ENSG00000154473	BUB3	ENSPANG00000034225	ENSPANG00000034225
ENSG00000154473	BUB3	ENSPANG00000020351	ENSPANG00000020351
ENSG00000137656	BUD13	ENSPANG00000014015	BUD13
ENSG00000106245	BUD31	ENSPANG00000006779	BUD31
ENSG00000074356	C17orf85	ENSPANG00000024364	NCBP3
ENSG00000123144	C19orf43	ENSPANG00000004448	TRIR
ENSG00000108561	C1QBP	ENSPANG00000032113	C1QBP
ENSG00000136819	C9orf78	ENSPANG00000025976	C9orf78
ENSG00000105298	CACTIN	ENSPANG00000019259	CACTIN
ENSG00000108349	CASC3	ENSPANG00000021708	CASC3
ENSG00000060339	CCAR1	ENSPANG00000022123	CCAR1
ENSG00000160799	CCDC12	ENSPANG00000017485	CCDC12
ENSG00000104957	CCDC130	ENSPANG00000009961	CCDC130
ENSG00000152133	CCDC75	ENSPANG00000008265	GPATCH11
ENSG00000105248	CCDC94	ENSPANG00000009046	YJU2
ENSG00000169217	CD2BP2	ENSPANG00000032338	CD2BP2
ENSG00000168438	CDC40	ENSPANG00000023241	CDC40
ENSG00000096401	CDC5L	ENSPANG00000018654	CDC5L
ENSG00000185324	CDK10	ENSPANG00000021928	CDK10
ENSG00000008128	CDK11A	ENSPANG00000009679	ENSPANG00000009679
ENSG00000167258	CDK12	ENSPANG00000021895	CDK12
ENSG00000164885	CDK5	ENSPANG00000008145	CDK5
ENSG00000149187	CELF1	ENSPANG00000021676	CELF1
ENSG00000048740	CELF2	ENSPANG00000023401	CELF2
ENSG00000159409	CELF3	ENSPANG00000023526	CELF3
ENSG00000101489	CELF4	ENSPANG00000006365	CELF4
ENSG00000161082	CELF5	ENSPANG00000012739	CELF5
ENSG00000140488	CELF6	ENSPANG00000016205	ENSPANG00000016205
ENSG00000070761	CFAP20	ENSPANG00000017094	CFAP20
ENSG00000085872	CHERP	ENSPANG00000011698	CHERP
ENSG00000099622	CIRBP	ENSPANG00000032449	CIRBP
ENSG00000104859	CLASRP	ENSPANG00000012804	CLASRP
ENSG00000013441	CLK1	ENSPANG00000015580	CLK1
ENSG00000176444	CLK2	ENSPANG00000034009	ENSPANG00000034009
ENSG00000179335	CLK3	ENSPANG00000015996	CLK3
ENSG00000113240	CLK4	ENSPANG00000014774	CLK4
ENSG00000074201	CLNS1A	ENSPANG00000019127	CLNS1A
ENSG00000111605	CPSF6	ENSPANG00000011641	CPSF6
ENSG00000101343	CRNKL1	ENSPANG00000017420	CRNKL1
ENSG00000171209	CSN3	ENSPANG00000008668	CSN3
ENSG00000132792	CTNNBL1	ENSPANG00000031492	ENSPANG00000031492
ENSG00000150316	CWC15	ENSPANG00000019125	CWC15
ENSG00000163510	CWC22	ENSPANG00000018976	CWC22
ENSG00000273559	CWC25	ENSPANG00000022017	CWC25
ENSG00000153015	CWC27	ENSPANG00000010789	CWC27
ENSG00000018610	CXorf56	ENSPANG00000025037	ENSPANG00000025037
ENSG00000071626	DAZAP1	ENSPANG00000004638	DAZAP1
ENSG00000138231	DBR1	ENSPANG00000012664	DBR1
ENSG00000079785	DDX1	ENSPANG00000025185	DDX1
ENSG00000100201	DDX17	ENSPANG00000015143	DDX17
ENSG00000088205	DDX18	ENSPANG00000019899	DDX18
ENSG00000157349	DDX19B	ENSPANG00000033008	ENSPANG00000033008
ENSG00000064703	DDX20	ENSPANG00000017985	DDX20
ENSG00000165732	DDX21	ENSPANG00000022140	DDX21
ENSG00000174243	DDX23	ENSPANG00000019459	DDX23
ENSG00000165359	DDX26B	ENSPANG00000018141	INTS6L
ENSG00000124228	DDX27	ENSPANG00000000820	DDX27
ENSG00000123136	DDX39A	ENSPANG00000015036	DDX39A
ENSG00000198563	DDX39B	ENSPANG00000018609	DDX39B
ENSG00000215301	DDX3X	ENSPANG00000023917	DDX3X
ENSG00000183258	DDX41	ENSPANG00000012013	DDX41
ENSG00000198231	DDX42	ENSPANG00000020990	DDX42
ENSG00000145833	DDX46	ENSPANG00000025084	DDX46
ENSG00000108654	DDX5	ENSPANG00000020701	DDX5
ENSG00000110367	DDX6	ENSPANG00000018963	DDX6
ENSG00000100056	DGCR14	ENSPANG00000001052	ESS2
ENSG00000109606	DHX15	ENSPANG00000020685	DHX15
ENSG00000204560	DHX16	ENSPANG00000018482	DHX16
ENSG00000132153	DHX30	ENSPANG00000014291	DHX30
ENSG00000134815	DHX34	ENSPANG00000011774	DHX34
ENSG00000101452	DHX35	ENSPANG00000016616	DHX35
ENSG00000174953	DHX36	ENSPANG00000007914	DHX36
ENSG00000140829	DHX38	ENSPANG00000022057	DHX38
ENSG00000108406	DHX40	ENSPANG00000022266	DHX40
ENSG00000163214	DHX57	ENSPANG00000024244	DHX57
ENSG00000067596	DHX8	ENSPANG00000021364	DHX8
ENSG00000135829	DHX9	ENSPANG00000012826	DHX9
ENSG00000116675	DNAJC6	ENSPANG00000006287	DNAJC6
ENSG00000126698	DNAJC8	ENSPANG00000006625	ENSPANG00000006625
ENSG00000126698	DNAJC8	ENSPANG00000017832	ENSPANG00000017832
ENSG00000156508	EEF1A1	ENSPANG00000006932	EEF1A1
ENSG00000108883	EFTUD2	ENSPANG00000021284	EFTUD2
ENSG00000125977	EIF2S2	ENSPANG00000000615	EIF2S2
ENSG00000107581	EIF3A	ENSPANG00000020615	EIF3A
ENSG00000141543	EIF4A3	ENSPANG00000019672	ENSPANG00000019672
ENSG00000141543	EIF4A3	ENSPANG00000021217	ENSPANG00000021217
ENSG00000066044	ELAVL1	ENSPANG00000025878	ELAVL1
ENSG00000107105	ELAVL2	ENSPANG00000025263	ELAVL2
ENSG00000196361	ELAVL3	ENSPANG00000005849	ELAVL3
ENSG00000162374	ELAVL4	ENSPANG00000017754	ELAVL4
ENSG00000104413	ESRP1	ENSPANG00000011078	ESRP1
ENSG00000103067	ESRP2	ENSPANG00000020868	ESRP2
ENSG00000105058	FAM32A	ENSPANG00000007385	FAM32A
ENSG00000071859	FAM50A	ENSPANG00000014389	FAM50A
ENSG00000145945	FAM50B	ENSPANG00000006202	FAM50B
ENSG00000262919	FAM58A	ENSPANG00000026424	CCNQ
ENSG00000102081	FMR1	ENSPANG00000018447	FMR1
ENSG00000148690	FRA10AC1	ENSPANG00000021541	FRA10AC1
ENSG00000107164	FUBP3	ENSPANG00000025968	FUBP3
ENSG00000089280	FUS	ENSPANG00000021275	FUS
ENSG00000114416	FXR1	ENSPANG00000011899	FXR1
ENSG00000082516	GEMIN5	ENSPANG00000024861	GEMIN5
ENSG00000204628	GNB2L1	ENSPANG00000012203	RACK1
ENSG00000076650	GPATCH1	ENSPANG00000012374	GPATCH1
ENSG00000198746	GPATCH3	ENSPANG00000007984	GPATCH3
ENSG00000186566	GPATCH8	ENSPANG00000021304	GPATCH8
ENSG00000068394	GPKOW	ENSPANG00000013477	GPKOW
ENSG00000132463	GRSF1	ENSPANG00000018597	GRSF1
ENSG00000177733	HNRNPA0	ENSPANG00000012900	HNRNPA0
ENSG00000135486	HNRNPA1	ENSPANG00000010434	ENSPANG00000010434
ENSG00000135486	HNRNPA1	ENSPANG00000026020	ENSPANG00000026020
ENSG00000122566	HNRNPA2B1	ENSPANG00000021598	HNRNPA2B1
ENSG00000170144	HNRNPA3	ENSPANG00000018337	HNRNPA3
ENSG00000197451	HNRNPAB	ENSPANG00000014427	HNRNPAB
ENSG00000092199	HNRNPC	ENSPANG00000035897	ENSPANG00000035897
ENSG00000138668	HNRNPD	ENSPANG00000011785	HNRNPD
ENSG00000152795	HNRNPDL	ENSPANG00000004761	HNRNPDL
ENSG00000169813	HNRNPF	ENSPANG00000002212	HNRNPF
ENSG00000169045	HNRNPH1	ENSPANG00000013058	HNRNPH1
ENSG00000126945	HNRNPH2	ENSPANG00000032578	ENSPANG00000032578
ENSG00000126945	HNRNPH2	ENSPANG00000030505	ENSPANG00000030505
ENSG00000096746	HNRNPH3	ENSPANG00000022105	HNRNPH3
ENSG00000165119	HNRNPK	ENSPANG00000024881	HNRNPK
ENSG00000143889	HNRNPLL	ENSPANG00000015805	HNRNPLL
ENSG00000099783	HNRNPM	ENSPANG00000000283	HNRNPM
ENSG00000125944	HNRNPR	ENSPANG00000007691	HNRNPR
ENSG00000153187	HNRNPU	ENSPANG00000011643	HNRNPU
ENSG00000105323	HNRNPUL1	ENSPANG00000009467	HNRNPUL1
ENSG00000214753	HNRNPUL2	ENSPANG00000023745	ENSPANG00000023745
ENSG00000196639	HRH1	ENSPANG00000031157	HRH1
ENSG00000204389	HSPA1A	ENSPANG00000032278	ENSPANG00000032278
ENSG00000204388	HSPA1B	ENSPANG00000032278	ENSPANG00000032278
ENSG00000044574	HSPA5	ENSPANG00000024811	HSPA5
ENSG00000109971	HSPA8	ENSPANG00000034177	ENSPANG00000034177
ENSG00000109971	HSPA8	ENSPANG00000034024	ENSPANG00000034024
ENSG00000109971	HSPA8	ENSPANG00000011889	ENSPANG00000011889
ENSG00000106211	HSPB1	ENSPANG00000009241	HSPB1
ENSG00000102241	HTATSF1	ENSPANG00000010946	HTATSF1
ENSG00000136231	IGF2BP3	ENSPANG00000020534	IGF2BP3
ENSG00000113141	IK	ENSPANG00000019171	IK
ENSG00000143621	ILF2	ENSPANG00000008736	ILF2
ENSG00000129351	ILF3	ENSPANG00000014995	ILF3
ENSG00000164880	INTS1	ENSPANG00000009859	INTS1
ENSG00000143624	INTS3	ENSPANG00000016455	INTS3
ENSG00000149262	INTS4	ENSPANG00000016287	INTS4
ENSG00000185085	INTS5	ENSPANG00000005282	INTS5
ENSG00000102786	INTS6	ENSPANG00000007049	INTS6
ENSG00000143493	INTS7	ENSPANG00000004475	INTS7
ENSG00000240682	ISY1	ENSPANG00000004750	ENSPANG00000004750
ENSG00000173801	JUP	ENSPANG00000021517	JUP
ENSG00000121774	KHDRBS1	ENSPANG00000023230	KHDRBS1
ENSG00000112232	KHDRBS2	ENSPANG00000021881	KHDRBS2
ENSG00000131773	KHDRBS3	ENSPANG00000006134	KHDRBS3
ENSG00000088247	KHSRP	ENSPANG00000000103	KHSRP
ENSG00000164944	KIAA1429	ENSPANG00000017809	VIRMA
ENSG00000158941	KIAA1967	ENSPANG00000018828	CCAR2
ENSG00000151657	KIN	ENSPANG00000023407	KIN
ENSG00000105617	LENG1	ENSPANG00000015648	LENG1
ENSG00000105617	LENG1	ENSPANG00000031314	ENSPANG00000031314
ENSG00000175324	LSM1	ENSPANG00000008814	LSM1
ENSG00000181817	LSM10	ENSPANG00000023172	LSM10
ENSG00000204392	LSM2	ENSPANG00000024577	LSM2
ENSG00000170860	LSM3	ENSPANG00000009378	LSM3
ENSG00000130520	LSM4	ENSPANG00000014399	LSM4
ENSG00000106355	LSM5	ENSPANG00000032538	ENSPANG00000032538
ENSG00000106355	LSM5	ENSPANG00000032179	ENSPANG00000032179
ENSG00000164167	LSM6	ENSPANG00000006552	LSM6
ENSG00000130332	LSM7	ENSPANG00000020668	LSM7
ENSG00000128534	LSM8	ENSPANG00000019395	ENSPANG00000019395
ENSG00000128534	LSM8	ENSPANG00000035470	ENSPANG00000035470
ENSG00000183011	LSMD1	ENSPANG00000023935	NAA38
ENSG00000007392	LUC7L	ENSPANG00000020037	LUC7L
ENSG00000108848	LUC7L3	ENSPANG00000022461	LUC7L3
ENSG00000162385	MAGOH	ENSPANG00000035635	MAGOH
ENSG00000015479	MATR3	ENSPANG00000012018	ENSPANG00000012018
ENSG00000152601	MBNL1	ENSPANG00000024746	MBNL1
ENSG00000139793	MBNL2	ENSPANG00000007199	MBNL2
ENSG00000076770	MBNL3	ENSPANG00000011360	MBNL3
ENSG00000140259	MFAP1	ENSPANG00000018103	MFAP1
ENSG00000092931	MFSD11	ENSPANG00000020024	MFSD11
ENSG00000155363	MOV10	ENSPANG00000011819	MOV10
ENSG00000135097	MSI1	ENSPANG00000006335	MSI1
ENSG00000153944	MSI2	ENSPANG00000022319	MSI2
ENSG00000104177	MYEF2	ENSPANG00000017757	MYEF2
ENSG00000136937	NCBP1	ENSPANG00000025591	NCBP1
ENSG00000114503	NCBP2	ENSPANG00000033508	NCBP2
ENSG00000204356	NELFE	ENSPANG00000019366	NELFE
ENSG00000101882	NKAP	ENSPANG00000013752	NKAP
ENSG00000147140	NONO	ENSPANG00000013979	NONO
ENSG00000142546	NOSIP	ENSPANG00000010475	NOSIP
ENSG00000139910	NOVA1	ENSPANG00000004891	NOVA1
ENSG00000104967	NOVA2	ENSPANG00000023868	NOVA2
ENSG00000053702	NRIP2	ENSPANG00000013612	NRIP2
ENSG00000126653	NSRP1	ENSPANG00000023146	NSRP1
ENSG00000167005	NUDT21	ENSPANG00000019149	NUDT21
ENSG00000083635	NUFIP1	ENSPANG00000014890	NUFIP1
ENSG00000137497	NUMA1	ENSPANG00000025408	NUMA1
ENSG00000162231	NXF1	ENSPANG00000012132	NXF1
ENSG00000132661	NXT1	ENSPANG00000023254	NXT1
ENSG00000070756	PABPC1	ENSPANG00000010645	PABPC1
ENSG00000159086	PAXBP1	ENSPANG00000022535	PAXBP1
ENSG00000169564	PCBP1	ENSPANG00000011314	PCBP1
ENSG00000197111	PCBP2	ENSPANG00000029560	PCBP2
ENSG00000183570	PCBP3	ENSPANG00000023631	PCBP3
ENSG00000090097	PCBP4	ENSPANG00000026222	PCBP4
ENSG00000090470	PDCD7	ENSPANG00000016743	PDCD7
ENSG00000100410	PHF5A	ENSPANG00000011337	PHF5A
ENSG00000171566	PLRG1	ENSPANG00000015577	PLRG1
ENSG00000100941	PNN	ENSPANG00000036062	PNN
ENSG00000084072	PPIE	ENSPANG00000000575	PPIE
ENSG00000138398	PPIG	ENSPANG00000020996	PPIG
ENSG00000171960	PPIH	ENSPANG00000006391	PPIH
ENSG00000137168	PPIL1	ENSPANG00000016836	ENSPANG00000016836
ENSG00000137168	PPIL1	ENSPANG00000033567	ENSPANG00000033567
ENSG00000100023	PPIL2	ENSPANG00000020040	PPIL2
ENSG00000131013	PPIL4	ENSPANG00000017996	PPIL4
ENSG00000115241	PPM1G	ENSPANG00000010884	PPM1G
ENSG00000172531	PPP1CA	ENSPANG00000009836	PPP1CA
ENSG00000117751	PPP1R8	ENSPANG00000009183	PPP1R8
ENSG00000113593	PPWD1	ENSPANG00000008456	PPWD1
ENSG00000102103	PQBP1	ENSPANG00000013632	PQBP1
ENSG00000143294	PRCC	ENSPANG00000003698	PRCC
ENSG00000100462	PRMT5	ENSPANG00000017607	PRMT5
ENSG00000165630	PRPF18	ENSPANG00000023346	ENSPANG00000023346
ENSG00000110107	PRPF19	ENSPANG00000002762	PRPF19
ENSG00000117360	PRPF3	ENSPANG00000000499	PRPF3
ENSG00000105618	PRPF31	ENSPANG00000025402	PRPF31
ENSG00000134748	PRPF38A	ENSPANG00000015483	PRPF38A
ENSG00000134186	PRPF38B	ENSPANG00000007560	PRPF38B
ENSG00000185246	PRPF39	ENSPANG00000023258	PRPF39
ENSG00000136875	PRPF4	ENSPANG00000025776	PRPF4
ENSG00000196504	PRPF40A	ENSPANG00000022095	PRPF40A
ENSG00000110844	PRPF40B	ENSPANG00000019843	PRPF40B
ENSG00000112739	PRPF4B	ENSPANG00000008444	PRPF4B
ENSG00000101161	PRPF6	ENSPANG00000024135	PRPF6
ENSG00000174231	PRPF8	ENSPANG00000024607	PRPF8
ENSG00000080815	PSEN1	ENSPANG00000006859	PSEN1
ENSG00000164985	PSIP1	ENSPANG00000025230	PSIP1
ENSG00000011304	PTBP1	ENSPANG00000007281	PTBP1
ENSG00000117569	PTBP2	ENSPANG00000001229	PTBP2
ENSG00000119314	PTBP3	ENSPANG00000025763	PTBP3
ENSG00000179950	PUF60	ENSPANG00000021936	PUF60
ENSG00000112531	QKI	ENSPANG00000030846	ENSPANG00000030846
ENSG00000112531	QKI	ENSPANG00000006711	ENSPANG00000006711
ENSG00000125970	RALY	ENSPANG00000018093	RALY
ENSG00000184672	RALYL	ENSPANG00000029305	RALYL
ENSG00000161847	RAVER1	ENSPANG00000004122	RAVER1
ENSG00000162437	RAVER2	ENSPANG00000003396	RAVER2
ENSG00000122257	RBBP6	ENSPANG00000019625	RBBP6
ENSG00000078328	RBFOX1	ENSPANG00000026500	RBFOX1
ENSG00000100320	RBFOX2	ENSPANG00000007030	RBFOX2
ENSG00000182872	RBM10	ENSPANG00000013608	RBM10
ENSG00000239306	RBM14	ENSPANG00000004924	RBM14
ENSG00000162775	RBM15	ENSPANG00000020891	RBM15
ENSG00000259956	RBM15B	ENSPANG00000016370	ENSPANG00000016370
ENSG00000134453	RBM17	ENSPANG00000023425	RBM17
ENSG00000086589	RBM22	ENSPANG00000011297	RBM22
ENSG00000100461	RBM23	ENSPANG00000001324	RBM23
ENSG00000119707	RBM25	ENSPANG00000018212	RBM25
ENSG00000139746	RBM26	ENSPANG00000012979	RBM26
ENSG00000091009	RBM27	ENSPANG00000015776	ENSPANG00000015776
ENSG00000102317	RBM3	ENSPANG00000005561	ENSPANG00000005561
ENSG00000102317	RBM3	ENSPANG00000010520	ENSPANG00000010520
ENSG00000102317	RBM3	ENSPANG00000034727	ENSPANG00000034727
ENSG00000131051	RBM39	ENSPANG00000021248	RBM39
ENSG00000126254	RBM42	ENSPANG00000017032	RBM42
ENSG00000155636	RBM45	ENSPANG00000016088	RBM45
ENSG00000163694	RBM47	ENSPANG00000005980	RBM47
ENSG00000173914	RBM4B	ENSPANG00000020672	RBM4B
ENSG00000003756	RBM5	ENSPANG00000018507	RBM5
ENSG00000076053	RBM7	ENSPANG00000009431	ENSPANG00000009431
ENSG00000265241	RBM8A	ENSPANG00000020584	RBM8A
ENSG00000153250	RBMS1	ENSPANG00000001383	RBMS1
ENSG00000147274	RBMX	ENSPANG00000032764	ENSPANG00000032764
ENSG00000147274	RBMX	ENSPANG00000033112	ENSPANG00000033112
ENSG00000147274	RBMX	ENSPANG00000029250	ENSPANG00000029250
ENSG00000147274	RBMX	ENSPANG00000030300	ENSPANG00000030300
ENSG00000134597	RBMX2	ENSPANG00000021545	RBMX2
ENSG00000170748	RBMXL2	ENSPANG00000016324	RBMXL2
ENSG00000125352	RNF113A	ENSPANG00000011522	RNF113A
ENSG00000155827	RNF20	ENSPANG00000025673	RNF20
ENSG00000173821	RNF213	ENSPANG00000019655	RNF213
ENSG00000170633	RNF34	ENSPANG00000002377	RNF34
ENSG00000103549	RNF40	ENSPANG00000016925	RNF40
ENSG00000185946	RNPC3	ENSPANG00000012137	RNPC3
ENSG00000205937	RNPS1	ENSPANG00000015748	RNPS1
ENSG00000206652	RNU1-1	ENSPANG00000030152	RF00003
ENSG00000206652	RNU1-1	ENSPANG00000031455	RF00003
ENSG00000274585	RNU2-1	ENSPANG00000030770	RF00004
ENSG00000274585	RNU2-1	ENSPANG00000010131	RF00004
ENSG00000274585	RNU2-1	ENSPANG00000013018	RF00004
ENSG00000274585	RNU2-1	ENSPANG00000002474	RF00004
ENSG00000274585	RNU2-1	ENSPANG00000032675	RF00004
ENSG00000274585	RNU2-1	ENSPANG00000033713	RF00004
ENSG00000274585	RNU2-1	ENSPANG00000014309	RF00004
ENSG00000222094	RNU2-65P	ENSPANG00000005580	RF00004
ENSG00000200795	RNU4-1	ENSPANG00000031486	RF00015
ENSG00000199568	RNU5A-1	ENSPANG00000029299	RF00020
ENSG00000150459	SAP18	ENSPANG00000022551	SAP18
ENSG00000161526	SAP30BP	ENSPANG00000020147	SAP30BP
ENSG00000175467	SART1	ENSPANG00000023502	SART1
ENSG00000075856	SART3	ENSPANG00000024915	SART3
ENSG00000143751	SDE2	ENSPANG00000017716	SDE2
ENSG00000075826	SEC31B	ENSPANG00000021167	SEC31B
ENSG00000168066	SF1	ENSPANG00000020754	SF1
ENSG00000099995	SF3A1	ENSPANG00000020772	SF3A1
ENSG00000104897	SF3A2	ENSPANG00000007949	SF3A2
ENSG00000183431	SF3A3	ENSPANG00000021859	SF3A3
ENSG00000115524	SF3B1	ENSPANG00000013417	SF3B1
ENSG00000087365	SF3B2	ENSPANG00000008593	SF3B2
ENSG00000189091	SF3B3	ENSPANG00000024075	SF3B3
ENSG00000143368	SF3B4	ENSPANG00000005126	SF3B4
ENSG00000169976	SF3B5	ENSPANG00000034242	SF3B5
ENSG00000115128	SF3B6	ENSPANG00000021963	SF3B6
ENSG00000116560	SFPQ	ENSPANG00000005380	SFPQ
ENSG00000061936	SFSWAP	ENSPANG00000019737	SFSWAP
ENSG00000039123	SKIV2L2	ENSPANG00000009697	MTREX
ENSG00000164609	SLU7	ENSPANG00000006850	SLU7
ENSG00000172062	SMN1	ENSPANG00000013601	ENSPANG00000013601
ENSG00000119953	SMNDC1	ENSPANG00000020805	ENSPANG00000020805
ENSG00000119953	SMNDC1	ENSPANG00000031346	ENSPANG00000031346
ENSG00000122692	SMU1	ENSPANG00000025298	SMU1
ENSG00000163877	SNIP1	ENSPANG00000016943	SNIP1
ENSG00000144028	SNRNP200	ENSPANG00000006017	SNRNP200
ENSG00000161981	SNRNP25	ENSPANG00000009311	SNRNP25
ENSG00000184209	SNRNP35	ENSPANG00000019739	SNRNP35
ENSG00000060688	SNRNP40	ENSPANG00000017889	SNRNP40
ENSG00000168566	SNRNP48	ENSPANG00000000771	SNRNP48
ENSG00000104852	SNRNP70	ENSPANG00000004068	SNRNP70
ENSG00000077312	SNRPA	ENSPANG00000023874	SNRPA
ENSG00000131876	SNRPA1	ENSPANG00000020921	SNRPA1
ENSG00000125835	SNRPB	ENSPANG00000020362	SNRPB
ENSG00000125870	SNRPB2	ENSPANG00000004881	SNRPB2
ENSG00000167088	SNRPD1	ENSPANG00000023478	SNRPD1
ENSG00000100028	SNRPD3	ENSPANG00000009279	SNRPD3
ENSG00000182004	SNRPE	ENSPANG00000035380	ENSPANG00000035380
ENSG00000182004	SNRPE	ENSPANG00000013978	ENSPANG00000013978
ENSG00000143977	SNRPG	ENSPANG00000029931	SNRPG
ENSG00000128739	SNRPN	ENSPANG00000020142	SNRPN
ENSG00000100138	SNU13	ENSPANG00000029559	SNU13
ENSG00000273173	SNURF	ENSPANG00000029443	ENSPANG00000029443
ENSG00000100603	SNW1	ENSPANG00000016737	SNW1
ENSG00000065526	SPEN	ENSPANG00000006293	SPEN
ENSG00000153914	SREK1	ENSPANG00000008953	SREK1
ENSG00000135250	SRPK2	ENSPANG00000026449	SRPK2
ENSG00000184343	SRPK3	ENSPANG00000004220	SRPK3
ENSG00000133226	SRRM1	ENSPANG00000010194	SRRM1
ENSG00000167978	SRRM2	ENSPANG00000016966	SRRM2
ENSG00000087087	SRRT	ENSPANG00000020763	SRRT
ENSG00000188529	SRSF10	ENSPANG00000021680	SRSF10
ENSG00000116754	SRSF11	ENSPANG00000018677	SRSF11
ENSG00000154548	SRSF12	ENSPANG00000016731	SRSF12
ENSG00000161547	SRSF2	ENSPANG00000020023	SRSF2
ENSG00000112081	SRSF3	ENSPANG00000004166	ENSPANG00000004166
ENSG00000116350	SRSF4	ENSPANG00000021937	SRSF4
ENSG00000100650	SRSF5	ENSPANG00000021091	SRSF5
ENSG00000124193	SRSF6	ENSPANG00000035224	SRSF6
ENSG00000115875	SRSF7	ENSPANG00000018079	SRSF7
ENSG00000263465	SRSF8	ENSPANG00000032291	SRSF8
ENSG00000111786	SRSF9	ENSPANG00000016072	SRSF9
ENSG00000138385	SSB	ENSPANG00000007440	SSB
ENSG00000105705	SUGP1	ENSPANG00000014398	SUGP1
ENSG00000117614	SYF2	ENSPANG00000008139	SYF2
ENSG00000135316	SYNCRIP	ENSPANG00000017405	SYNCRIP
ENSG00000270647	TAF15	ENSPANG00000022930	TAF15
ENSG00000120948	TARDBP	ENSPANG00000017459	TARDBP
ENSG00000113649	TCERG1	ENSPANG00000026072	TCERG1
ENSG00000156414	TDRD9	ENSPANG00000004811	TDRD9
ENSG00000100109	TFIP11	ENSPANG00000018711	TFIP11
ENSG00000079134	THOC1	ENSPANG00000008665	THOC1
ENSG00000125676	THOC2	ENSPANG00000004038	THOC2
ENSG00000051596	THOC3	ENSPANG00000012114	THOC3
ENSG00000100296	THOC5	ENSPANG00000008278	THOC5
ENSG00000131652	THOC6	ENSPANG00000004309	THOC6
ENSG00000163634	THOC7	ENSPANG00000009531	THOC7
ENSG00000054118	THRAP3	ENSPANG00000010532	THRAP3
ENSG00000116001	TIA1	ENSPANG00000025129	TIA1
ENSG00000151923	TIAL1	ENSPANG00000020518	TIAL1
ENSG00000083312	TNPO1	ENSPANG00000006074	TNPO1
ENSG00000132773	TOE1	ENSPANG00000012549	TOE1
ENSG00000198900	TOP1	ENSPANG00000025552	TOP1
ENSG00000184428	TOP1MT	ENSPANG00000009180	TOP1MT
ENSG00000197579	TOPORS	ENSPANG00000025293	TOPORS
ENSG00000164548	TRA2A	ENSPANG00000014541	TRA2A
ENSG00000136527	TRA2B	ENSPANG00000000838	TRA2B
ENSG00000122779	TRIM24	ENSPANG00000007105	TRIM24
ENSG00000163728	TTC14	ENSPANG00000011012	TTC14
ENSG00000141759	TXNL4A	ENSPANG00000015484	TXNL4A
ENSG00000160201	U2AF1	ENSPANG00000031753	ENSPANG00000031753
ENSG00000063244	U2AF2	ENSPANG00000008459	U2AF2
ENSG00000163714	U2SURP	ENSPANG00000000710	U2SURP
ENSG00000198258	UBL5	ENSPANG00000033369	ENSPANG00000033369
ENSG00000005007	UPF1	ENSPANG00000008847	UPF1
ENSG00000168883	USP39	ENSPANG00000017132	USP39
ENSG00000120688	WBP4	ENSPANG00000016720	WBP4
ENSG00000116455	WDR77	ENSPANG00000012473	WDR77
ENSG00000123154	WDR83	ENSPANG00000010733	WDR83
ENSG00000146457	WTAP	ENSPANG00000018386	WTAP
ENSG00000076924	XAB2	ENSPANG00000023955	XAB2
ENSG00000065978	YBX1	ENSPANG00000007698	ENSPANG00000007698
ENSG00000060138	YBX3	ENSPANG00000010280	YBX3
ENSG00000058673	ZC3H11A	ENSPANG00000011479	ZC3H11A
ENSG00000123200	ZC3H13	ENSPANG00000014127	ZC3H13
ENSG00000158545	ZC3H18	ENSPANG00000024391	ZC3H18
ENSG00000130749	ZC3H4	ENSPANG00000021115	ZC3H4
ENSG00000105939	ZC3HAV1	ENSPANG00000023963	ZC3HAV1
ENSG00000155329	ZCCHC10	ENSPANG00000003667	ZCCHC10
ENSG00000033030	ZCCHC8	ENSPANG00000016071	ZCCHC8
ENSG00000139168	ZCRB1	ENSPANG00000010274	ZCRB1
ENSG00000056097	ZFR	ENSPANG00000003729	ZFR
ENSG00000146007	ZMAT2	ENSPANG00000032021	ZMAT2
ENSG00000100319	ZMAT5	ENSPANG00000020624	ZMAT5
ENSG00000147130	ZMYM3	ENSPANG00000008073	ZMYM3
ENSG00000172262	ZNF131	ENSPANG00000011134	ZNF131
ENSG00000010244	ZNF207	ENSPANG00000023027	ZNF207
ENSG00000162664	ZNF326	ENSPANG00000023228	ZNF326
ENSG00000113761	ZNF346	ENSPANG00000023732	ZNF346
ENSG00000198783	ZNF830	ENSPANG00000023017	ZNF830
ENSG00000132485	ZRANB2	ENSPANG00000013398	ZRANB2
ENSG00000169249	ZRSR2	ENSPANG00000016331	ZRSR2
