# Supplementary material for: A Computational Analysis of Alternative Splicing across Mammalian Tissues Reveals Circadian and Ultradian Rhythms in Splicing Events
Source: Int J Mol Sci. 2019 Aug 15;20(16):3977. doi: 10.3390/ijms20163977 (PMC6721216; doi:10.3390/ijms20163977)
Supplement: Supplementary file 1 [file ijms-20-03977-s001.zip › ijms-558358 supplementary/Table_S3.xlsx]

## Sheet: 24-h FIRMAGene scores
Tissue	Period	Ensembl gene ID	Entrez ID	Probe ID	Gene name	Description	RAIN p-value	RAIN q-value	RAIN phase	Relative amplitude
ADG	24	ENSMUSG00000040187	272322	10542764	Arntl2	aryl hydrocarbon receptor nuclear translocator-like 2	5.73e-06	0.0335332	4	264.376
ADG	24	ENSMUSG00000036896	12262	10517513	C1qc	complement component 1, q subcomponent, C chain	2.85e-05	0.0742487	2	8.62309
ADG	24	ENSMUSG00000027344	71313	10486081	Fsip1	fibrous sheath-interacting protein 1	1.34e-05	0.0447736	20	0.52767
ADG	24	ENSMUSG00000107662	257666	10373620	Olfr772	olfactory receptor 772	2.42e-06	0.0283591	6	1.10815
ADG	24	ENSMUSG00000043445	67078	10442454	Pgp	phosphoglycolate phosphatase	4.45e-06	0.0335332	20	4.5809
ADG	24	ENSMUSG00000048899	194237	10515924	Rimkla	ribosomal modification protein rimK-like family member A	9.94e-06	0.0387792	2	3.97115
ADG	24	ENSMUSG00000054074	72668	10480324	Skida1	SKI/DACH domain containing 1	1.54e-05	0.0451664	20	4.20758
ADG	24	ENSMUSG00000037843	277432	10478014	Vstm2l	V-set and transmembrane domain containing 2-like	7.92e-06	0.0370719	22	0.63294
ADG	24	ENSMUSG00000031165	22376	10603440	Was	Wiskott-Aldrich syndrome	2.17e-06	0.0283591	24	1.59068
AOR	24	ENSMUSG00000035387	245511	10605648	4930415L06Rik	RIKEN cDNA 4930415L06 gene	0.00106298	0.094963	14	1.48677
AOR	24	ENSMUSG00000071818	73887	10381502	4930417O22Rik	RIKEN cDNA 4930417O22 gene	0.000999556	0.094963	12	1.64476
AOR	24	ENSMUSG00000031270	75125	10601973	4930513O06Rik	RIKEN cDNA 4930513O06 gene	0.000934448	0.094963	16	9.02594
AOR	24	ENSMUSG00000041068	239036	10418982	4930596D02Rik	RIKEN cDNA 4930596D02 gene	0.000732041	0.0860804	14	1.50676
AOR	24	ENSMUSG00000062391	319819	10392787	4932435O22Rik	RIKEN cDNA 4932435O22 gene	0.000499778	0.0734393	10	0.932268
AOR	24	ENSMUSG00000089844	381287	10356267	A530032D15Rik	RIKEN cDNA A530032D15Rik gene	4.35e-05	0.0437759	14	3.87268
AOR	24	ENSMUSG00000032724	99382	10474181	Abtb2	ankyrin repeat and BTB (POZ) domain containing 2	0.000966237	0.094963	14	1.28019
AOR	24	ENSMUSG00000020262	110532	10370303	Adarb1	adenosine deaminase, RNA-specific, B1	0.000981788	0.094963	14	1.9807
AOR	24	ENSMUSG00000036698	239528	10429327	Ago2	argonaute RISC catalytic subunit 2	0.000239699	0.0619929	18	5.19842
AOR	24	ENSMUSG00000068122	11609	10599001	Agtr2	angiotensin II receptor, type 2	0.000934448	0.094963	14	1.68075
AOR	24	ENSMUSG00000019467	52666	10373073	Arhgef25	Rho guanine nucleotide exchange factor (GEF) 25	0.00013506	0.0534166	10	9.43393
AOR	24	ENSMUSG00000020604	74008	10382271	Arsg	arylsulfatase G	0.000728528	0.0860804	14	0.732825
AOR	24	ENSMUSG00000013418	14422	10390196	B4galnt2	beta-1,4-N-acetyl-galactosaminyl transferase 2	0.000483102	0.0728091	14	1.19983
AOR	24	ENSMUSG00000007659	12048	10488655	Bcl2l1	BCL2-like 1	0.000578247	0.0809236	14	1.87846
AOR	24	ENSMUSG00000030256	79362	10549276	Bhlhe41	basic helix-loop-helix family, member e41	0.000935036	0.094963	8	0.726267
AOR	24	ENSMUSG00000078566	12176	10568785	Bnip3	BCL2/adenovirus E1B interacting protein 3	2.97e-06	0.0244584	10	1.25601
AOR	24	ENSMUSG00000000148	231841	10527026	Brat1	BRCA1-associated ATM activator 1	0.000658026	0.0850199	10	0.722434
AOR	24	ENSMUSG00000021900	26363	10413803	Btd	biotinidase	0.000981788	0.094963	12	5.50814
AOR	24	ENSMUSG00000031142	54652	10598309	Cacna1f	calcium channel, voltage-dependent, alpha 1F subunit	4.65e-05	0.0437759	10	1.87248
AOR	24	ENSMUSG00000039508	270711	10368635	Calhm4	calcium homeostasis modulator family member 4	0.00114836	0.0965202	14	0.844201
AOR	24	ENSMUSG00000046031	215900	10368644	Calhm6	calcium homeostasis modulator family member 6	0.000953004	0.094963	14	2.32515
AOR	24	ENSMUSG00000057897	12323	10384064	Camk2b	calcium/calmodulin-dependent protein kinase II, beta	0.000173312	0.0556727	22	1.1864
AOR	24	ENSMUSG00000025575	76025	10393580	Cant1	calcium activated nucleotidase 1	0.00104953	0.094963	14	2.19217
AOR	24	ENSMUSG00000070372	12340	10349014	Capza1	capping protein (actin filament) muscle Z-line, alpha 1	6.57e-05	0.045804	10	0.832746
AOR	24	ENSMUSG00000028582	319965	10506843	Cc2d1b	coiled-coil and C2 domain containing 1B	9.13e-05	0.0492986	14	0.974235
AOR	24	ENSMUSG00000032878	216613	10384797	Ccdc85a	coiled-coil domain containing 85A	0.00100981	0.094963	12	2.02541
AOR	24	ENSMUSG00000020702	20290	10389064	Ccl1	chemokine (C-C motif) ligand 1	0.00101622	0.094963	12	1.96929
AOR	24	ENSMUSG00000026166	20297	10347888	Ccl20	chemokine (C-C motif) ligand 20	0.000265012	0.063139	18	8.62425
AOR	24	ENSMUSG00000038044	242891	10520301	Cct8l1	chaperonin containing TCP1, subunit 8 (theta)-like 1	0.000982897	0.094963	12	1.32741
AOR	24	ENSMUSG00000047216	227485	10357103	Cdh19	cadherin 19, type 2	0.000647059	0.0845166	10	0.68922
AOR	24	ENSMUSG00000038192	12622	10514083	Cer1	cerberus 1, DAN family BMP antagonist	0.000999556	0.094963	12	13.0723
AOR	24	ENSMUSG00000040495	12672	10474002	Chrm4	cholinergic receptor, muscarinic 4	0.000296996	0.063139	12	1.5212
AOR	24	ENSMUSG00000035930	26887	10581650	Chst4	carbohydrate sulfotransferase 4	4.2e-05	0.0437759	8	0.557643
AOR	24	ENSMUSG00000060402	68947	10562408	Chst8	carbohydrate sulfotransferase 8	0.00032133	0.063139	8	1.26558
AOR	24	ENSMUSG00000043319	75483	10397907	Cox8c	cytochrome c oxidase subunit 8C	0.000607649	0.0832125	12	4.03495
AOR	24	ENSMUSG00000024621	12978	10456071	Csf1r	colony stimulating factor 1 receptor	0.000482296	0.0728091	12	2.31139
AOR	24	ENSMUSG00000056763	211660	10344789	Cspp1	centrosome and spindle pole associated protein 1	0.000907407	0.094963	14	2.46911
AOR	24	ENSMUSG00000040660	13094	10551218	Cyp2b9	cytochrome P450, family 2, subfamily b, polypeptide 9	0.00105225	0.094963	16	2.77566
AOR	24	ENSMUSG00000085886	100037396	10559500	D030047H15Rik	RIKEN cDNA D030047H15 gene	0.00102869	0.094963	8	4.51626
AOR	24	ENSMUSG00000040260	76441	10451679	Daam2	dishevelled associated activator of morphogenesis 2	0.00103247	0.094963	16	0.542608
AOR	24	ENSMUSG00000024422	69192	10444936	Dhx16	DEAH (Asp-Glu-Ala-His) box polypeptide 16	0.000588048	0.0818082	14	2.04632
AOR	24	ENSMUSG00000038009	72778	10426685	Dnajc22	DnaJ heat shock protein family (Hsp40) member C22	4.56e-05	0.0437759	12	0.717299
AOR	24	ENSMUSG00000036766	227325	10356177	Dner	delta/notch-like EGF repeat containing	0.00039987	0.0728091	12	1.38784
AOR	24	ENSMUSG00000022422	72107	10428672	Dscc1	DNA replication and sister chromatid cohesion 1	0.00026179	0.063139	12	1.784
AOR	24	ENSMUSG00000036461	13709	10416657	Elf1	E74-like factor 1	0.00037095	0.0697713	12	3.03259
AOR	24	ENSMUSG00000043460	207393	10430384	Elfn2	leucine rich repeat and fibronectin type III, extracellular 2	0.000889233	0.094963	12	0.691523
AOR	24	ENSMUSG00000029286	13801	10522961	Enam	enamelin	0.00104953	0.094963	14	8.26354
AOR	24	ENSMUSG00000023216	13828	10486664	Epb42	erythrocyte membrane protein band 4.2	0.000491448	0.0734393	16	1.48686
AOR	24	ENSMUSG00000035020	71920	10523168	Epgn	epithelial mitogen	0.000316526	0.063139	10	1.76859
AOR	24	ENSMUSG00000022040	13850	10420935	Ephx2	epoxide hydrolase 2, cytoplasmic	0.00112984	0.0965202	12	2.32634
AOR	24	ENSMUSG00000044788	328035	10392894	Fads6	fatty acid desaturase domain family, member 6	0.00095062	0.094963	12	3.6948
AOR	24	ENSMUSG00000032463	23873	10588083	Faim	Fas apoptotic inhibitory molecule	0.00111131	0.0964136	4	0.980695
AOR	24	ENSMUSG00000026483	63913	10350630	Fam129a	family with sequence similarity 129, member A	0.000420481	0.0728091	10	1.16816
AOR	24	ENSMUSG00000033557	215015	10359190	Fam20b	family with sequence similarity 20, member B	0.000242582	0.0619929	16	2.59774
AOR	24	ENSMUSG00000032305	78323	10585713	Fam219b	family with sequence similarity 219, member B	0.000999556	0.094963	10	1.14621
AOR	24	ENSMUSG00000092118	100040608	10563816	Fancf	Fanconi anemia, complementation group F	0.000686068	0.0853884	10	0.577365
AOR	24	ENSMUSG00000025738	214931	10442887	Fbxl16	F-box and leucine-rich repeat protein 16	0.000627251	0.0842703	12	0.609932
AOR	24	ENSMUSG00000074060	382105	10597052	Fbxw15	F-box and WD-40 domain protein 15	0.000122199	0.050404	12	5.58257
AOR	24	ENSMUSG00000053158	14159	10564938	Fes	feline sarcoma oncogene	0.000331494	0.0633639	10	0.89261
AOR	24	ENSMUSG00000050035	14202	10371390	Fhl4	four and a half LIM domains 4	1.88e-05	0.0315342	12	0.830277
AOR	24	ENSMUSG00000039809	242425	10512807	Gabbr2	gamma-aminobutyric acid (GABA) B receptor, 2	5.42e-05	0.0439428	6	0.772816
AOR	24	ENSMUSG00000070880	14415	10472707	Gad1	glutamate decarboxylase 1	0.00095062	0.094963	16	1.64654
AOR	24	ENSMUSG00000020766	14635	10393047	Galk1	galactokinase 1	0.000420481	0.0728091	8	2.21841
AOR	24	ENSMUSG00000040253	229900	10496569	Gbp7	guanylate binding protein 7	0.00114949	0.0965202	10	0.974592
AOR	24	ENSMUSG00000027603	207182	10488862	Ggt7	gamma-glutamyltransferase 7	0.000230652	0.0619814	12	0.402726
AOR	24	ENSMUSG00000043505	317757	10538142	Gimap5	GTPase, IMAP family member 5	0.000164506	0.0556727	10	12.2627
AOR	24	ENSMUSG00000068506	545047	10419570	Gm5800	predicted gene 5800	0.000762251	0.0861213	14	8.12025
AOR	24	ENSMUSG00000086404	627782	10598501	Gm6787	proteasome (prosome, macropain) subunit, beta type 7 pseudogene	0.000107968	0.0492986	12	0.856998
AOR	24	ENSMUSG00000035148	14762	10400299	Gpr33	G protein-coupled receptor 33	4.26e-05	0.0437759	12	0.944059
AOR	24	ENSMUSG00000019905	210198	10369028	Gprc6a	G protein-coupled receptor, family C, group 6, member A	0.00107945	0.0949961	14	0.552905
AOR	24	ENSMUSG00000004341	75512	10403911	Gpx6	glutathione peroxidase 6	0.000682179	0.0853884	12	1.90278
AOR	24	ENSMUSG00000066842	545370	10358525	Hmcn1	hemicentin 1	0.000999556	0.094963	16	1.94549
AOR	24	ENSMUSG00000066842	545370	10358591	Hmcn1	hemicentin 1	0.00102963	0.094963	10	0.571709
AOR	24	ENSMUSG00000043342	15438	10472962	Hoxd9	homeobox D9	0.00104953	0.094963	12	0.998949
AOR	24	ENSMUSG00000021270	15519	10490946	Hsp90aa1	heat shock protein 90, alpha (cytosolic), class A member 1	0.000138591	0.0534166	14	6.04004
AOR	24	ENSMUSG00000006221	29818	10509992	Hspb7	heat shock protein family, member 7 (cardiovascular)	5.63e-05	0.0441429	12	1.42794
AOR	24	ENSMUSG00000022849	66667	10435443	Hspbap1	Hspb associated protein 1	0.000935036	0.094963	8	0.528866
AOR	24	ENSMUSG00000040040	21821	10415608	Ift88	intraflagellar transport 88	0.00106619	0.094963	14	0.764579
AOR	24	ENSMUSG00000027776	16159	10492540	Il12a	interleukin 12a	0.000737259	0.0860804	14	1.27216
AOR	24	ENSMUSG00000046108	234836	10576115	Il17c	interleukin 17C	0.000636091	0.0845166	14	0.652092
AOR	24	ENSMUSG00000031750	76527	10581664	Il34	interleukin 34	0.000179089	0.0556727	6	0.759313
AOR	24	ENSMUSG00000028016	71793	10496159	Ints12	integrator complex subunit 12	0.000289347	0.063139	12	4.23353
AOR	24	ENSMUSG00000044030	272359	10550527	Irf2bp1	interferon regulatory factor 2 binding protein 1	0.000121752	0.050404	10	2.26487
AOR	24	ENSMUSG00000025498	54123	10569102	Irf7	interferon regulatory factor 7	2.37e-05	0.0372118	12	3.56835
AOR	24	ENSMUSG00000051243	320563	10594048	Islr2	immunoglobulin superfamily containing leucine-rich repeat 2	0.000996416	0.094963	12	1.12328
AOR	24	ENSMUSG00000030786	16409	10557862	Itgam	integrin alpha M	0.000230652	0.0619814	14	0.531266
AOR	24	ENSMUSG00000055675	74901	10570513	Kbtbd11	kelch repeat and BTB (POZ) domain containing 11	0.00112984	0.0965202	12	1.80305
AOR	24	ENSMUSG00000038319	16511	10528548	Kcnh2	potassium voltage-gated channel, subfamily H (eag-related), member 2	0.000753223	0.0861213	12	1.92532
AOR	24	ENSMUSG00000029475	30841	10533569	Kdm2b	lysine (K)-specific demethylase 2B	0.000457536	0.0728091	8	0.402003
AOR	24	ENSMUSG00000029775	76788	10536996	Klhdc10	kelch domain containing 10	0.000418336	0.0728091	12	6.54742
AOR	24	ENSMUSG00000045098	225888	10460202	Kmt5b	lysine methyltransferase 5B	0.000889233	0.094963	12	3.61488
AOR	24	ENSMUSG00000045312	218454	10406676	Lhfpl2	lipoma HMGIC fusion partner-like 2	6.99e-05	0.0463903	18	1.43024
AOR	24	ENSMUSG00000030556	67867	10564467	Lrrc28	leucine rich repeat containing 28	0.000459688	0.0728091	12	1.01912
AOR	24	ENSMUSG00000073412	16988	10450496	Lst1	leukocyte specific transcript 1	4.23e-06	0.0244584	10	1.3432
AOR	24	ENSMUSG00000019814	353258	10367931	Ltv1	LTV1 ribosome biogenesis factor	0.0003961	0.0728091	10	1.56407
AOR	24	ENSMUSG00000057454	72434	10550980	Lypd3	Ly6/Plaur domain containing 3	0.00106632	0.094963	10	0.713037
AOR	24	ENSMUSG00000034509	66591	10451220	Mad2l1bp	MAD2L1 binding protein	0.000762251	0.0861213	12	0.560316
AOR	24	ENSMUSG00000020310	17123	10364444	Madcam1	mucosal vascular addressin cell adhesion molecule 1	8.96e-05	0.0492986	14	2.55929
AOR	24	ENSMUSG00000032718	67729	10548729	Mansc1	MANSC domain containing 1	0.000420481	0.0728091	18	2.70434
AOR	24	ENSMUSG00000022619	60597	10426244	Mapk8ip2	mitogen-activated protein kinase 8 interacting protein 2	0.000499778	0.0734393	8	0.975026
AOR	24	ENSMUSG00000071113	234155	10571300	Mboat4	membrane bound O-acyltransferase domain containing 4	0.00030438	0.063139	8	3.03786
AOR	24	ENSMUSG00000041607	17196	10457022	Mbp	myelin basic protein	0.0001762	0.0556727	10	1.55636
AOR	24	ENSMUSG00000068117	74369	10425655	Mei1	meiotic double-stranded break formation protein 1	0.000740876	0.0860804	12	0.699601
AOR	24	ENSMUSG00000030877	74466	10557060	Mfsd13b	major facilitator superfamily domain containing 13B	0.00103287	0.094963	6	0.492305
AOR	24	ENSMUSG00000028655	76574	10516064	Mfsd2a	major facilitator superfamily domain containing 2A	0.000508108	0.0741995	18	0.397171
AOR	24	ENSMUSG00000020346	17308	10375537	Mgat1	mannoside acetylglucosaminyltransferase 1	3.24e-05	0.0422564	16	0.78281
AOR	24	ENSMUSG00000065424	723967	10406461	Mir9-2	microRNA 9-2	0.000234628	0.0619814	12	9.56898
AOR	24	ENSMUSG00000026894	75495	10471703	Morn5	MORN repeat containing 5	0.000320626	0.063139	12	1.81457
AOR	24	ENSMUSG00000057388	67681	10447880	Mrpl18	mitochondrial ribosomal protein L18	0.000720603	0.0860804	12	19.8139
AOR	24	ENSMUSG00000024681	170813	10466224	Ms4a3	membrane-spanning 4-domains, subfamily A, member 3	0.00109279	0.0951579	8	2.06814
AOR	24	ENSMUSG00000019774	108853	10361366	Mtrf1l	mitochondrial translational release factor 1-like	0.000325372	0.063139	12	0.477409
AOR	24	ENSMUSG00000037235	17122	10529375	Mxd4	Max dimerization protein 4	0.000241663	0.0619929	16	2.45577
AOR	24	ENSMUSG00000019579	28106	10451993	Mydgf	myeloid derived growth factor	0.000156147	0.0556239	4	6.05935
AOR	24	ENSMUSG00000056328	17879	10377087	Myh1	myosin, heavy polypeptide 1, MUS, adult	0.000217573	0.0618749	8	0.63576
AOR	24	ENSMUSG00000044951	238564	10408543	Mylk4	myosin light chain kinase family, member 4	0.000647059	0.0845166	14	1.14884
AOR	24	ENSMUSG00000000631	360013	10378914	Myo18a	myosin XVIIIA	0.000514347	0.0744905	14	1.03716
AOR	24	NA	NA	10347216	NA	NA	0.000402387	0.0728091	6	4.74292
AOR	24	NA	NA	10348072	NA	NA	0.000697727	0.0860804	8	1.32213
AOR	24	NA	NA	10351138	NA	NA	4.35e-05	0.0437759	8	3.22308
AOR	24	NA	NA	10355264	NA	NA	0.000708937	0.0860804	8	1.19394
AOR	24	NA	NA	10358430	NA	NA	0.000220931	0.0618749	10	1.42305
AOR	24	NA	NA	10366572	NA	NA	0.000306484	0.063139	8	0.419109
AOR	24	NA	NA	10373695	NA	NA	0.00109279	0.0951579	6	0.280012
AOR	24	NA	NA	10386527	NA	NA	0.00061745	0.0834303	18	2.937
AOR	24	NA	NA	10395591	NA	NA	0.00101301	0.094963	20	7.13637
AOR	24	NA	NA	10396669	NA	NA	0.0011462	0.0965202	12	1.10295
AOR	24	NA	NA	10403052	NA	NA	0.000720619	0.0860804	10	5.69883
AOR	24	NA	NA	10408047	NA	NA	0.000459688	0.0728091	14	31.3248
AOR	24	NA	NA	10408210	NA	NA	0.000170423	0.0556727	2	7.32435
AOR	24	NA	NA	10413967	NA	NA	0.000335867	0.0636821	12	43.2498
AOR	24	NA	NA	10414970	NA	NA	0.00108285	0.0949961	14	1.22897
AOR	24	NA	NA	10418167	NA	NA	0.000115326	0.0492986	10	14.6174
AOR	24	NA	NA	10418838	NA	NA	0.000889233	0.094963	16	1.00384
AOR	24	NA	NA	10420614	NA	NA	0.000303825	0.063139	10	2.491
AOR	24	NA	NA	10423379	NA	NA	0.000250535	0.063139	14	1.20983
AOR	24	NA	NA	10427310	NA	NA	0.00029394	0.063139	8	2.07017
AOR	24	NA	NA	10427908	NA	NA	0.000524767	0.0752305	12	1.95394
AOR	24	NA	NA	10428447	NA	NA	0.000663199	0.0850199	6	1.57791
AOR	24	NA	NA	10436634	NA	NA	0.000182332	0.0556727	12	2.84188
AOR	24	NA	NA	10451079	NA	NA	0.000314876	0.063139	16	2.04361
AOR	24	NA	NA	10463402	NA	NA	0.000999556	0.094963	12	2.48469
AOR	24	NA	NA	10464594	NA	NA	0.000220054	0.0618749	14	0.794146
AOR	24	NA	NA	10468990	NA	NA	0.000731806	0.0860804	16	11.6887
AOR	24	NA	NA	10471567	NA	NA	0.000498334	0.0734393	18	3.09354
AOR	24	NA	NA	10473754	NA	NA	0.000661239	0.0850199	12	1.95846
AOR	24	NA	NA	10482131	NA	NA	0.000947652	0.094963	8	1.06634
AOR	24	NA	NA	10483646	NA	NA	0.0011598	0.0970398	14	39.052
AOR	24	NA	NA	10498651	NA	NA	0.000426137	0.0728091	12	6.94685
AOR	24	NA	NA	10501046	NA	NA	0.00101155	0.094963	14	102.433
AOR	24	NA	NA	10511808	NA	NA	0.000555657	0.0786486	12	0.638462
AOR	24	NA	NA	10516221	NA	NA	0.0001762	0.0556727	12	2.11529
AOR	24	NA	NA	10520450	NA	NA	9.43e-05	0.0492986	12	1.15953
AOR	24	NA	NA	10528480	NA	NA	0.000287858	0.063139	12	2.54491
AOR	24	NA	NA	10531944	NA	NA	1.67e-05	0.0315342	12	1.01212
AOR	24	NA	NA	10534140	NA	NA	0.00104953	0.094963	12	2.70067
AOR	24	NA	NA	10538871	NA	NA	0.00114836	0.0965202	20	3.18493
AOR	24	NA	NA	10539954	NA	NA	0.000284223	0.063139	10	0.649619
AOR	24	NA	NA	10545249	NA	NA	0.000109768	0.0492986	8	13.9488
AOR	24	NA	NA	10557313	NA	NA	0.000426137	0.0728091	16	0.610934
AOR	24	NA	NA	10571297	NA	NA	0.000964765	0.094963	10	1.19879
AOR	24	NA	NA	10573691	NA	NA	0.00095062	0.094963	8	18.6523
AOR	24	NA	NA	10578120	NA	NA	0.000137784	0.0534166	14	1.50148
AOR	24	NA	NA	10579047	NA	NA	0.000668993	0.0850199	10	120.81
AOR	24	NA	NA	10579422	NA	NA	0.000982897	0.094963	12	1.04499
AOR	24	NA	NA	10590888	NA	NA	6.62e-05	0.045804	10	7.64903
AOR	24	NA	NA	10592886	NA	NA	0.00027415	0.063139	12	2.68144
AOR	24	NA	NA	10594538	NA	NA	0.000999556	0.094963	14	0.531242
AOR	24	NA	NA	10597969	NA	NA	0.00095062	0.094963	8	2.07864
AOR	24	NA	NA	10600797	NA	NA	0.000530867	0.0756437	14	1.79195
AOR	24	NA	NA	10602081	NA	NA	0.00023374	0.0619814	16	2.54401
AOR	24	NA	NA	10605726	NA	NA	0.000999556	0.094963	12	0.464012
AOR	24	NA	NA	10607437	NA	NA	0.000147287	0.0546306	12	4.60841
AOR	24	ENSMUSG00000027438	17957	10488387	Napb	N-ethylmaleimide sensitive fusion protein attachment protein beta	0.000103437	0.0492986	10	0.409268
AOR	24	ENSMUSG00000044968	242864	10528332	Napepld	N-acyl phosphatidylethanolamine phospholipase D	0.000481996	0.0728091	18	2.06956
AOR	24	ENSMUSG00000047586	233038	10561478	Nccrp1	non-specific cytotoxic cell receptor protein 1 homolog (zebrafish)	0.000970181	0.094963	12	8.61683
AOR	24	ENSMUSG00000059493	195727	10607646	Nhs	NHS actin remodeling regulator	0.00112984	0.0965202	12	2.15934
AOR	24	ENSMUSG00000015242	73398	10504992	Nipsnap3a	nipsnap homolog 3A	0.000459343	0.0728091	12	1.38246
AOR	24	ENSMUSG00000021710	75805	10411882	Nln	neurolysin (metallopeptidase M3 family)	0.000712861	0.0860804	14	33.6419
AOR	24	ENSMUSG00000020889	217166	10390691	Nr1d1	nuclear receptor subfamily 1, group D, member 1	2.58e-05	0.0374806	2	2.48953
AOR	24	ENSMUSG00000021775	353187	10417734	Nr1d2	nuclear receptor subfamily 1, group D, member 2	0.000477911	0.0728091	8	1.75638
AOR	24	ENSMUSG00000031767	67528	10575685	Nudt7	nudix (nucleoside diphosphate linked moiety X)-type motif 7	7.1e-05	0.0463903	14	4.30976
AOR	24	ENSMUSG00000051329	59015	10473650	Nup160	nucleoporin 160	0.000221066	0.0618749	12	1.67138
AOR	24	ENSMUSG00000075166	258763	10484648	Olfr1104	olfactory receptor 1104	0.00067996	0.0853884	16	0.687167
AOR	24	ENSMUSG00000101480	258902	10484785	Olfr1220	olfactory receptor 1220	4.34e-05	0.0437759	14	3.67296
AOR	24	ENSMUSG00000074955	258396	10485794	Olfr1305	olfactory receptor 1305	8.23e-05	0.0492986	12	1.15894
AOR	24	ENSMUSG00000074952	258258	10485800	Olfr1308	olfactory receptor 1308	0.000284907	0.063139	12	0.876547
AOR	24	ENSMUSG00000060765	258261	10376392	Olfr325	olfactory receptor 325	0.000598264	0.0827399	22	3.76924
AOR	24	ENSMUSG00000075378	258365	10482133	Olfr361	olfactory receptor 361	0.000128599	0.052129	14	1.54952
AOR	24	ENSMUSG00000093980	258307	10566690	Olfr493	olfactory receptor 493	0.000100771	0.0492986	14	0.578599
AOR	24	ENSMUSG00000073973	259106	10555725	Olfr552	olfactory receptor 552	0.000318046	0.063139	14	0.966309
AOR	24	ENSMUSG00000099687	259126	10566233	Olfr623	olfactory receptor 623	0.000465162	0.0728091	12	8.28805
AOR	24	ENSMUSG00000094692	258662	10414475	Olfr738	olfactory receptor 738	0.000467518	0.0728091	14	0.785939
AOR	24	ENSMUSG00000095696	258542	10367495	Olfr786	olfactory receptor 786	0.000437081	0.0728091	8	0.918438
AOR	24	ENSMUSG00000066897	258553	10583441	Olfr872	olfactory receptor 872	0.00108285	0.0949961	12	6.5191
AOR	24	ENSMUSG00000059106	258497	10584498	Olfr961	olfactory receptor 961	0.000754675	0.0861213	18	18.6076
AOR	24	ENSMUSG00000037606	79196	10569513	Osbpl5	oxysterol binding protein-like 5	0.000456115	0.0728091	10	1.22094
AOR	24	ENSMUSG00000037514	74450	10476287	Pank2	pantothenate kinase 2	0.000723828	0.0860804	18	6.27293
AOR	24	ENSMUSG00000073530	23850	10359266	Pappa2	pappalysin 2	5.35e-05	0.0439428	12	0.662865
AOR	24	ENSMUSG00000074452	330921	10584236	Pate2	prostate and testis expressed 2	0.00027415	0.063139	12	2.44882
AOR	24	ENSMUSG00000045876	93879	10455078	Pcdhb8	protocadherin beta 8	6.4e-05	0.045804	14	0.943074
AOR	24	ENSMUSG00000037652	241915	10497648	Phc3	polyhomeotic 3	0.000299132	0.063139	14	11.0114
AOR	24	ENSMUSG00000016624	271305	10431154	Phf21b	PHD finger protein 21B	0.00103287	0.094963	14	0.895653
AOR	24	ENSMUSG00000021902	71838	10418604	Phf7	PHD finger protein 7	0.000172905	0.0556727	8	3.84647
AOR	24	ENSMUSG00000034055	18679	10606102	Phka1	phosphorylase kinase alpha 1	0.000903868	0.094963	12	13.4777
AOR	24	ENSMUSG00000048537	102693	10592891	Phldb1	pleckstrin homology like domain, family B, member 1	0.00060876	0.0832125	10	6.5442
AOR	24	ENSMUSG00000039943	18798	10476443	Plcb4	phospholipase C, beta 4	0.000441861	0.0728091	12	1.21386
AOR	24	ENSMUSG00000022565	18810	10429802	Plec	plectin	0.00015344	0.0555004	10	6.67383
AOR	24	ENSMUSG00000031398	18846	10600419	Plxna3	plexin A3	9.43e-05	0.0492986	12	0.376173
AOR	24	ENSMUSG00000021051	26932	10401007	Ppp2r5e	protein phosphatase 2, regulatory subunit B', epsilon	0.000966204	0.094963	12	5.85142
AOR	24	ENSMUSG00000005268	19116	10423049	Prlr	prolactin receptor	0.000483102	0.0728091	14	0.639398
AOR	24	ENSMUSG00000070371	77613	10568339	Prss36	protease, serine 36	0.000234628	0.0619814	12	1.79908
AOR	24	ENSMUSG00000051936	232717	10544300	Prss58	protease, serine 58	0.000143754	0.0545131	8	5.2357
AOR	24	ENSMUSG00000020720	66997	10382139	Psmd12	proteasome (prosome, macropain) 26S subunit, non-ATPase, 12	0.00106202	0.094963	18	3.88451
AOR	24	ENSMUSG00000019066	19340	10591643	Rab3d	RAB3D, member RAS oncogene family	0.00114836	0.0965202	12	1.2812
AOR	24	ENSMUSG00000024663	74760	10461408	Rab3il1	RAB3A interacting protein (rabin3)-like 1	0.000558645	0.0786486	8	1.00907
AOR	24	ENSMUSG00000015087	227624	10480813	Rabl6	RAB, member RAS oncogene family-like 6	0.00074324	0.0860804	16	4.55059
AOR	24	ENSMUSG00000034353	51801	10348537	Ramp1	receptor (calcitonin) activity modifying protein 1	0.000456115	0.0728091	10	2.48472
AOR	24	ENSMUSG00000021708	19418	10410995	Rasgrf2	RAS protein-specific guanine nucleotide-releasing factor 2	0.000451934	0.0728091	12	1.3232
AOR	24	ENSMUSG00000048271	381626	10520388	Rbm33	RNA binding motif protein 33	9.23e-06	0.0271247	16	1.80788
AOR	24	ENSMUSG00000022651	245195	10436100	Retnlg	resistin like gamma	0.000179089	0.0556727	12	1.32628
AOR	24	ENSMUSG00000031320	20102	10484357	Rps4x	ribosomal protein S4, X-linked	0.000751553	0.0861213	8	0.95448
AOR	24	ENSMUSG00000055745	223732	10431147	Rtl6	retrotransposon Gag like 6	6.24e-06	0.0244584	12	0.554458
AOR	24	ENSMUSG00000029173	211006	10530045	Sepsecs	Sep (O-phosphoserine) tRNA:Sec (selenocysteine) tRNA synthase	1.85e-05	0.0315342	12	4.78292
AOR	24	ENSMUSG00000044378	277898	10548931	Slc15a5	solute carrier family 15, member 5	0.000997372	0.094963	12	2.12648
AOR	24	ENSMUSG00000020744	67283	10392983	Slc25a19	solute carrier family 25 (mitochondrial thiamine pyrophosphate carrier), member 19	0.00068642	0.0853884	14	1.92082
AOR	24	ENSMUSG00000003153	20527	10547641	Slc2a3	solute carrier family 2 (facilitated glucose transporter), member 3	0.000106942	0.0492986	14	1.28596
AOR	24	ENSMUSG00000022315	239436	10424086	Slc30a8	solute carrier family 30 (zinc transporter), member 8	0.000640247	0.0845166	16	2.78687
AOR	24	ENSMUSG00000031596	11988	10571444	Slc7a2	solute carrier family 7 (cationic amino acid transporter, y+ system), member 2	0.000516437	0.0744905	8	1.9939
AOR	24	ENSMUSG00000031534	102032	10577528	Smim19	small integral membrane protein 19	0.000265012	0.063139	4	1.33852
AOR	24	ENSMUSG00000071724	100503915	10424796	Smpd5	sphingomyelin phosphodiesterase 5	0.000114562	0.0492986	10	1.05334
AOR	24	ENSMUSG00000021039	66354	10401805	Snw1	SNW domain containing 1	5.93e-06	0.0244584	10	1.35611
AOR	24	ENSMUSG00000027534	74718	10497309	Snx16	sorting nexin 16	0.000219342	0.0618749	10	0.759034
AOR	24	ENSMUSG00000061878	20698	10382802	Sphk1	sphingosine kinase 1	0.000283289	0.063139	10	0.534147
AOR	24	ENSMUSG00000058297	94214	10363415	Spock2	sparc/osteonectin, cwcv and kazal-like domains proteoglycan 2	5.22e-05	0.0439428	12	1.07735
AOR	24	ENSMUSG00000038453	56013	10390430	Srcin1	SRC kinase signaling inhibitor 1	9.52e-05	0.0492986	18	0.846542
AOR	24	ENSMUSG00000031995	19143	10592001	St14	suppression of tumorigenicity 14 (colon carcinoma)	5.83e-06	0.0244584	6	0.969613
AOR	24	ENSMUSG00000038781	106766	10451893	Stap2	signal transducing adaptor family member 2	0.000284754	0.063139	12	2.4883
AOR	24	ENSMUSG00000059602	27204	10371466	Syn3	synapsin III	2.71e-05	0.0374806	20	3.26214
AOR	24	ENSMUSG00000033253	230676	10515708	Szt2	seizure threshold 2	0.000275568	0.063139	10	2.31189
AOR	24	ENSMUSG00000020872	93670	10380506	Tac4	tachykinin 4	0.000216914	0.0618749	14	1.89772
AOR	24	ENSMUSG00000039117	228980	10490352	Taf4	TATA-box binding protein associated factor 4	0.000997372	0.094963	12	87.8168
AOR	24	ENSMUSG00000060412	387351	10542243	Tas2r124	taste receptor, type 2, member 124	5.42e-05	0.0439428	12	12.1161
AOR	24	ENSMUSG00000042473	245638	10602020	Tbc1d8b	TBC1 domain family, member 8B	0.000890658	0.094963	10	1.08977
AOR	24	ENSMUSG00000049536	237052	10601878	Tceal1	transcription elongation factor A (SII)-like 1	0.000433122	0.0728091	12	1.98001
AOR	24	ENSMUSG00000041912	72634	10494043	Tdrkh	tudor and KH domain containing protein	1.5e-05	0.0315342	10	1.01615
AOR	24	ENSMUSG00000078320	637093	10599420	Tex13c1	TEX13 family member C1	8.27e-05	0.0492986	12	7.79052
AOR	24	ENSMUSG00000056665	223626	10424667	Them6	thioesterase superfamily member 6	0.000427608	0.0728091	14	0.638212
AOR	24	ENSMUSG00000004394	103694	10384138	Tmed4	transmembrane p24 trafficking protein 4	0.000427608	0.0728091	10	1.51428
AOR	24	ENSMUSG00000046675	320351	10397891	Tmem251	transmembrane protein 251	0.000405179	0.0728091	10	2.55608
AOR	24	ENSMUSG00000028420	52076	10505071	Tmem38b	transmembrane protein 38B	0.000260443	0.063139	12	17.0934
AOR	24	ENSMUSG00000021281	21928	10398665	Tnfaip2	tumor necrosis factor, alpha-induced protein 2	0.00107427	0.0949961	14	0.377546
AOR	24	ENSMUSG00000075265	675921	10439084	Tnk2os	tyrosine kinase, non-receptor 2, opposite strand	0.00112984	0.0965202	14	0.782518
AOR	24	ENSMUSG00000054226	69786	10539653	Tprkb	Tp53rk binding protein	0.000181848	0.0556727	8	2.09955
AOR	24	ENSMUSG00000048707	97031	10469957	Tprn	taperin	0.000148712	0.0546306	12	0.670997
AOR	24	ENSMUSG00000021277	22031	10398618	Traf3	TNF receptor-associated factor 3	0.000114562	0.0492986	8	0.985543
AOR	24	ENSMUSG00000042766	360213	10499514	Trim46	tripartite motif-containing 46	0.000213931	0.0618749	12	3.47712
AOR	24	ENSMUSG00000031026	330627	10566743	Trim66	tripartite motif-containing 66	0.000740876	0.0860804	12	1.18032
AOR	24	ENSMUSG00000042854	76367	10478748	Trp53rkb	transformation related protein 53 regulating kinase B	0.00061745	0.0834303	12	10.799
AOR	24	ENSMUSG00000028699	66805	10515282	Tspan1	tetraspanin 1	0.000441861	0.0728091	14	2.49264
AOR	24	ENSMUSG00000031329	22127	10601314	Tsx	testis specific X-linked gene	0.000668993	0.0850199	10	0.674517
AOR	24	ENSMUSG00000036752	227613	10519488	Tubb4b	tubulin, beta 4B class IVB	0.000108834	0.0492986	12	34.6276
AOR	24	ENSMUSG00000042345	328795	10443749	Ubash3a	ubiquitin associated and SH3 domain containing, A	1.29e-05	0.0315342	14	0.994087
AOR	24	ENSMUSG00000029223	22223	10522208	Uchl1	ubiquitin carboxy-terminal hydrolase L1	0.00047531	0.0728091	14	1.55378
AOR	24	ENSMUSG00000005501	227334	10356423	Usp40	ubiquitin specific peptidase 40	0.00117946	0.0983346	12	2.4187
AOR	24	ENSMUSG00000092456	404288	10550829	V1rd18	vomeronasal 1 receptor, D18	0.000327632	0.063139	14	10.477
AOR	24	ENSMUSG00000021823	22330	10413059	Vcl	vinculin	0.000935036	0.094963	12	1.33484
AOR	24	ENSMUSG00000095093	210876	10448226	Vmn2r111	vomeronasal 2, receptor 111	0.000765571	0.0861213	12	3.40567
AOR	24	ENSMUSG00000020101	74048	10363445	Vsir	V-set immunoregulatory receptor	6.29e-05	0.045804	10	1.24459
AOR	24	ENSMUSG00000079679	232585	10543173	Vwde	von Willebrand factor D and EGF domains	0.000935036	0.094963	12	1.39724
AOR	24	ENSMUSG00000038299	225348	10454606	Wdr36	WD repeat domain 36	0.000269581	0.063139	14	4.31586
AOR	24	ENSMUSG00000042660	67936	10454984	Wdr55	WD repeat domain 55	1.36e-05	0.0315342	10	0.912656
AOR	24	ENSMUSG00000022997	22408	10426637	Wnt1	wingless-type MMTV integration site family, member 1	9.28e-05	0.0492986	12	3.69709
AOR	24	ENSMUSG00000000131	74204	10567797	Xpo6	exportin 6	0.000637754	0.0845166	14	11.1388
AOR	24	ENSMUSG00000022792	70120	10433904	Yars2	tyrosyl-tRNA synthetase 2 (mitochondrial)	0.000723828	0.0860804	10	16.523
AOR	24	ENSMUSG00000021264	22632	10398288	Yy1	YY1 transcription factor	7.53e-06	0.0252961	14	1.69908
AOR	24	ENSMUSG00000071661	75291	10461217	Zbtb3	zinc finger and BTB domain containing 3	3.31e-07	0.00777923	14	3.20864
AOR	24	ENSMUSG00000035062	245522	10605820	Zc4h2	zinc finger, C4H2 domain containing	0.000103339	0.0492986	18	3.05054
AOR	24	ENSMUSG00000001844	72881	10535458	Zdhhc4	zinc finger, DHHC domain containing 4	0.000178867	0.0556727	8	13.7133
AOR	24	ENSMUSG00000069476	327963	10378420	Zfp616	zinc finger protein 616	0.000327263	0.063139	12	28.7582
AOR	24	ENSMUSG00000012640	69930	10562670	Zfp715	zinc finger protein 715	0.000966204	0.094963	12	1.14263
AOR	24	ENSMUSG00000069208	235956	10358432	Zfp825	zinc finger protein 825	7.48e-05	0.0475136	12	1.96081
AOR	24	ENSMUSG00000032400	68014	10594426	Zwilch	zwilch kinetochore protein	0.000312562	0.063139	12	0.383327
BAT	24	ENSMUSG00000018543	72215	10390498	1700001P01Rik	RIKEN cDNA 1700001P01 gene	0.00200585	0.0879323	18	2.23286
BAT	24	ENSMUSG00000023873	66931	10441706	1700010I14Rik	RIKEN cDNA 1700010I14 gene	0.00049125	0.0505001	24	0.704741
BAT	24	ENSMUSG00000029320	74218	10531894	1700016H13Rik	RIKEN cDNA 1700016H13 gene	1.34e-05	0.0148173	18	2.92179
BAT	24	ENSMUSG00000038408	71307	10408525	1700018A04Rik	RIKEN cDNA 1700018A04 gene	0.00139548	0.0748029	18	2.03453
BAT	24	ENSMUSG00000031847	69528	10582014	1700030J22Rik	RIKEN cDNA 1700030J22 gene	0.00222949	0.0892592	22	1.98304
BAT	24	ENSMUSG00000044854	73363	10360832	1700056E22Rik	RIKEN cDNA 1700056E22 gene	0.0015245	0.0750384	20	1.7481
BAT	24	ENSMUSG00000013653	69864	10376376	1810065E05Rik	RIKEN cDNA 1810065E05 gene	0.000690927	0.0546627	20	7.16465
BAT	24	ENSMUSG00000021458	72061	10405757	2010111I01Rik	RIKEN cDNA 2010111I01 gene	0.000364663	0.0474284	18	0.915892
BAT	24	ENSMUSG00000062619	67101	10445627	2310039H08Rik	RIKEN cDNA 2310039H08 gene	0.000947652	0.0646243	22	8.55766
BAT	24	ENSMUSG00000028536	66451	10507551	2610528J11Rik	RIKEN cDNA 2610528J11 gene	0.000999556	0.0646243	20	2.8963
BAT	24	ENSMUSG00000071540	100504518	10418846	3425401B19Rik	RIKEN cDNA 3425401B19 gene	0.000294024	0.0446556	20	7.18163
BAT	24	ENSMUSG00000032057	235345	10593460	4833427G06Rik	RIKEN cDNA 4833427G06 gene	0.00233869	0.089317	18	15.8113
BAT	24	ENSMUSG00000067795	75799	10353258	4930444P10Rik	RIKEN cDNA 4930444P10 gene	1.33e-05	0.0148173	16	108.589
BAT	24	ENSMUSG00000070315	78934	10584187	4930581F22Rik	RIKEN cDNA 4930581F22 gene	1.81e-05	0.0152428	18	5.25327
BAT	24	ENSMUSG00000089887	70955	10413180	4931403M11Rik	RIKEN cDNA 4931403M11 gene	0.00195505	0.086066	16	0.525582
BAT	24	ENSMUSG00000058670	237029	10606583	4932411N23Rik	RIKEN cDNA 4932411N23 gene	0.000627251	0.0546627	18	2.56207
BAT	24	ENSMUSG00000073067	100042056	10544858	9130019P16Rik	RIKEN cDNA 9130019P16 gene	0.00150299	0.0748029	2	2.67316
BAT	24	ENSMUSG00000094447	77358	10428070	9430069I07Rik	RIKEN cDNA 9430069I07 gene	0.000507097	0.050874	20	0.745291
BAT	24	ENSMUSG00000042976	319503	10399376	9930038B18Rik	RIKEN cDNA 9930038B18 gene	0.00122244	0.0707066	20	3.42127
BAT	24	ENSMUSG00000057230	269774	10539766	Aak1	AP2 associated kinase 1	0.00098906	0.0646243	16	12.7297
BAT	24	ENSMUSG00000044749	76184	10392601	Abca6	ATP-binding cassette, sub-family A (ABC1), member 6	0.000434735	0.0501077	20	0.471817
BAT	24	ENSMUSG00000040505	27409	10453318	Abcg5	ATP binding cassette subfamily G member 5	0.000597848	0.0546627	24	2.37752
BAT	24	ENSMUSG00000040532	68758	10526250	Abhd11	abhydrolase domain containing 11	0.000982897	0.0646243	16	1.72775
BAT	24	ENSMUSG00000029712	83766	10526614	Actl6b	actin-like 6B	0.000774747	0.0573532	20	2.73359
BAT	24	ENSMUSG00000052374	11472	10407742	Actn2	actinin alpha 2	0.00143373	0.0748029	20	1.93113
BAT	24	ENSMUSG00000022894	23794	10440534	Adamts5	a disintegrin-like and metallopeptidase (reprolysin type) with thrombospondin type 1 motif, 5 (aggrecanase-2)	0.00160108	0.0764522	22	4.91233
BAT	24	ENSMUSG00000052551	94191	10403396	Adarb2	adenosine deaminase, RNA-specific, B2	0.00178992	0.0807212	20	1.45835
BAT	24	ENSMUSG00000054988	11608	10497475	Agtr1b	angiotensin II receptor, type 1b	0.00220495	0.0892592	20	1.26185
BAT	24	ENSMUSG00000056145	229694	10495186	AI504432	expressed sequence AI504432	0.000329013	0.0455166	16	3.05982
BAT	24	ENSMUSG00000026817	11636	10471474	Ak1	adenylate kinase 1	0.000919376	0.0646243	20	0.916283
BAT	24	ENSMUSG00000038641	208665	10537306	Akr1d1	aldo-keto reductase family 1, member D1	0.00144121	0.0748029	20	12.9613
BAT	24	ENSMUSG00000028028	71481	10502042	Alpk1	alpha-kinase 1	0.00240785	0.0908383	20	91.2322
BAT	24	ENSMUSG00000038763	116904	10554487	Alpk3	alpha-kinase 3	0.00203114	0.0885654	24	0.520165
BAT	24	ENSMUSG00000026246	11650	10356353	Alppl2	alkaline phosphatase, placental-like 2	0.00141836	0.0748029	16	0.813086
BAT	24	ENSMUSG00000031354	11704	10607924	Amelx	amelogenin, X-linked	0.000555657	0.0533907	18	3.70614
BAT	24	ENSMUSG00000042225	56068	10607116	Ammecr1	Alport syndrome, mental retardation, midface hypoplasia and elliptocytosis chromosomal region gene 1	0.00213711	0.0892592	16	0.563831
BAT	24	ENSMUSG00000031465	11601	10577315	Angpt2	angiopoietin 2	0.000296996	0.0448179	20	0.558046
BAT	24	ENSMUSG00000074968	228432	10485718	Ano3	anoctamin 3	0.000982897	0.0646243	18	4.9394
BAT	24	ENSMUSG00000055489	233246	10553477	Ano5	anoctamin 5	0.000651764	0.0546627	20	0.514542
BAT	24	ENSMUSG00000015749	66471	10494322	Anp32e	acidic (leucine-rich) nuclear phosphoprotein 32 family, member E	0.000412165	0.0501077	14	1.05224
BAT	24	ENSMUSG00000005681	11807	10351546	Apoa2	apolipoprotein A-II	0.00195962	0.086066	22	1.29912
BAT	24	ENSMUSG00000032080	11808	10585010	Apoa4	apolipoprotein A-IV	0.000348751	0.0458656	6	1.24971
BAT	24	ENSMUSG00000024411	11829	10457614	Aqp4	aquaporin 4	0.00014016	0.0340839	2	1.08394
BAT	24	ENSMUSG00000053199	244867	10585286	Arhgap20	Rho GTPase activating protein 20	0.000712861	0.0546627	20	0.447592
BAT	24	ENSMUSG00000039831	214137	10495685	Arhgap29	Rho GTPase activating protein 29	0.000629751	0.0546627	4	0.70133
BAT	24	ENSMUSG00000040345	216445	10366886	Arhgap9	Rho GTPase activating protein 9	6.99e-05	0.0251953	24	1.19486
BAT	24	ENSMUSG00000034936	80981	10381474	Arl4d	ADP-ribosylation factor-like 4D	0.00104584	0.0649284	16	1.73165
BAT	24	ENSMUSG00000029404	65105	10525718	Arl6ip4	ADP-ribosylation factor-like 6 interacting protein 4	0.000555657	0.0533907	20	8.41689
BAT	24	ENSMUSG00000072969	494468	10450796	Armcx5	armadillo repeat containing, X-linked 5	0.0025555	0.0940176	20	2.05994
BAT	24	ENSMUSG00000022229	192113	10415446	Atp12a	ATPase, H+/K+ transporting, nongastric, alpha polypeptide	0.00126276	0.0726813	16	41.3567
BAT	24	ENSMUSG00000070837	20871	10549886	Aurkc	aurora kinase C	1.7e-06	0.0099762	18	1.55562
BAT	24	ENSMUSG00000053873	503692	10524396	Aym1	activator of yeast meiotic promoters 1	0.00111131	0.0658978	18	1.63303
BAT	24	ENSMUSG00000050538	68127	10380830	B230217C12Rik	RIKEN cDNA B230217C12 gene	0.00103287	0.0648978	18	3.64889
BAT	24	ENSMUSG00000043300	26879	10498647	B3galnt1	UDP-GalNAc:betaGlcNAc beta 1,3-galactosaminyltransferase, polypeptide 1	0.00060876	0.0546627	20	1.39176
BAT	24	ENSMUSG00000050796	117592	10519234	B3galt6	UDP-Gal:betaGal beta 1,3-galactosyltransferase, polypeptide 6	0.000383525	0.0490683	20	2.95958
BAT	24	ENSMUSG00000026851	227707	10558436	BC005624	cDNA sequence BC005624	0.00223887	0.089317	20	3.11506
BAT	24	ENSMUSG00000037593	216976	10379117	BC030499	cDNA sequence BC030499	0.00139548	0.0748029	16	1.01769
BAT	24	ENSMUSG00000050641	434439	10588931	BC048562	cDNA sequence BC048562	0.00279438	0.0992193	22	0.839314
BAT	24	ENSMUSG00000031022	57355	10566791	BC051019	cDNA sequence BC051019	0.00149951	0.0748029	16	2.06563
BAT	24	ENSMUSG00000029438	77045	10525542	Bcl7a	B cell CLL/lymphoma 7A	1.75e-05	0.0152428	18	13.4861
BAT	24	ENSMUSG00000074768	12116	10457114	Bhmt	betaine-homocysteine methyltransferase	0.000499778	0.0507124	20	1.82395
BAT	24	ENSMUSG00000022089	57784	10416256	Bin3	bridging integrator 3	0.000292427	0.0446556	20	41.6719
BAT	24	ENSMUSG00000028115	171388	10500122	Bnipl	BCL2/adenovirus E1B 19kD interacting protein like	1.61e-05	0.0152428	20	1.47898
BAT	24	ENSMUSG00000067996	433492	10477536	Bpifb9b	BPI fold containing family B, member 9B	0.00162487	0.0769674	20	1.21666
BAT	24	ENSMUSG00000071657	14705	10461237	Bscl2	Berardinelli-Seip congenital lipodystrophy 2 (seipin)	0.0013497	0.0748029	20	0.601981
BAT	24	ENSMUSG00000073627	319336	10348070	C130036L24Rik	RIKEN cDNA C130036L24 gene	0.000919376	0.0646243	18	0.488272
BAT	24	ENSMUSG00000039349	226777	10360858	C130074G19Rik	RIKEN cDNA C130074G19 gene	0.000338738	0.0457341	12	1.25801
BAT	24	ENSMUSG00000000581	57316	10374442	C1d	C1D nuclear receptor co-repressor	1.67e-05	0.0152428	18	9.09037
BAT	24	ENSMUSG00000006423	77644	10604046	C330007P06Rik	RIKEN cDNA C330007P06 gene	0.00153271	0.0751682	16	2.90036
BAT	24	ENSMUSG00000034656	12286	10573348	Cacna1a	calcium channel, voltage-dependent, P/Q type, alpha 1A subunit	0.00222884	0.0892592	20	1.03239
BAT	24	ENSMUSG00000040118	12293	10519815	Cacna2d1	calcium channel, voltage-dependent, alpha2/delta subunit 1	0.000279323	0.0446556	20	1.07534
BAT	24	ENSMUSG00000019146	12300	10430282	Cacng2	calcium channel, voltage-dependent, gamma subunit 2	0.000720619	0.0547229	20	1.78503
BAT	24	ENSMUSG00000033417	78832	10468816	Cacul1	CDK2 associated, cullin domain 1	0.00119912	0.0697201	16	11.7848
BAT	24	ENSMUSG00000025468	68566	10568921	Caly	calcyon neuron-specific vesicular protein	0.00228143	0.089317	14	4.21216
BAT	24	ENSMUSG00000025076	12369	10464128	Casp7	caspase 7	1.32e-05	0.0148173	18	2.27042
BAT	24	ENSMUSG00000028282	26885	10503711	Casp8ap2	caspase 8 associated protein 2	0.000516498	0.050874	22	0.972287
BAT	24	ENSMUSG00000031654	12404	10580469	Cbln1	cerebellin 1 precursor protein	0.00136436	0.0748029	18	6.10088
BAT	24	ENSMUSG00000040312	240084	10444858	Cchcr1	coiled-coil alpha-helical rod protein 1	0.000901411	0.0646243	20	1.61795
BAT	24	ENSMUSG00000023235	20300	10569962	Ccl25	chemokine (C-C motif) ligand 25	0.000137785	0.0340839	18	0.785905
BAT	24	ENSMUSG00000027715	12428	10497831	Ccna2	cyclin A2	0.00173676	0.0789287	18	10.6059
BAT	24	ENSMUSG00000034563	72278	10587012	Ccpg1	cell cycle progression 1	0.00168262	0.0781275	10	2.9571
BAT	24	ENSMUSG00000001416	12462	10493193	Cct3	chaperonin containing Tcp1, subunit 3 (gamma)	0.000629751	0.0546627	20	2.61888
BAT	24	ENSMUSG00000029617	231874	10535508	Ccz1	CCZ1 vacuolar protein trafficking and biogenesis associated	0.000329013	0.0455166	12	1.68196
BAT	24	ENSMUSG00000023274	12504	10547894	Cd4	CD4 antigen	0.000982897	0.0646243	18	0.598513
BAT	24	ENSMUSG00000020307	216150	10364455	Cdc34	cell division cycle 34	0.000999556	0.0646243	10	28.3574
BAT	24	ENSMUSG00000028873	52276	10516246	Cdca8	cell division cycle associated 8	5.7e-05	0.0231181	18	4.78143
BAT	24	ENSMUSG00000047636	242603	10506638	Cdcp2	CUB domain containing protein 2	0.000331494	0.0455166	20	0.598867
BAT	24	ENSMUSG00000025370	12565	10423230	Cdh9	cadherin 9	0.00206444	0.0892372	20	2.41446
BAT	24	ENSMUSG00000058579	13706	10518050	Cela2a	chymotrypsin-like elastase family, member 2A	0.0013097	0.0744725	18	32.9854
BAT	24	ENSMUSG00000021391	66336	10409190	Cenpp	centromere protein P	1.88e-05	0.0152428	20	3.17901
BAT	24	ENSMUSG00000018372	320162	10382115	Cep95	centrosomal protein 95	0.00219455	0.0892592	18	0.325521
BAT	24	ENSMUSG00000050097	234669	10574511	Ces2b	carboxyesterase 2B	0.00265916	0.09647	24	5.22804
BAT	24	ENSMUSG00000058019	67935	10573975	Ces5a	carboxylesterase 5A	0.000433122	0.0501077	20	3.78742
BAT	24	ENSMUSG00000031796	14894	10580875	Cfap20	cilia and flagella associated protein 20	0.00160108	0.0764522	22	1.18851
BAT	24	ENSMUSG00000027107	11435	10483706	Chrna1	cholinergic receptor, nicotinic, alpha polypeptide 1 (muscle)	0.00216026	0.0892592	2	0.801337
BAT	24	ENSMUSG00000030930	77590	10568553	Chst15	carbohydrate sulfotransferase 15	0.000160083	0.0357645	22	1.36085
BAT	24	ENSMUSG00000037347	60322	10598833	Chst7	carbohydrate (N-acetylglucosamino) sulfotransferase 7	0.00205926	0.0892372	18	0.494795
BAT	24	ENSMUSG00000044006	68709	10579101	Cilp2	cartilage intermediate layer protein 2	0.00212597	0.0892592	20	0.607829
BAT	24	ENSMUSG00000000605	12727	10559853	Clcn4	chloride channel, voltage-sensitive 4	0.00281512	0.0993563	20	2.36556
BAT	24	ENSMUSG00000038064	75677	10571745	Cldn22	claudin 22	0.00212569	0.0892592	16	0.494387
BAT	24	ENSMUSG00000057402	73347	10607459	Cldn34b2	claudin 34B2	2.8e-05	0.017844	20	4.35804
BAT	24	ENSMUSG00000063146	269713	10534281	Clip2	CAP-GLY domain containing linker protein 2	0.000904305	0.0646243	18	1.59096
BAT	24	ENSMUSG00000025439	12729	10555108	Clns1a	chloride channel, nucleotide-sensitive, 1A	0.00146479	0.0748029	20	6.61422
BAT	24	ENSMUSG00000008153	232370	10547719	Clstn3	calsyntenin 3	0.000658026	0.0546627	18	0.40783
BAT	24	ENSMUSG00000056494	30952	10503464	Cngb3	cyclic nucleotide gated channel beta 3	0.000970181	0.0646243	20	5.10388
BAT	24	ENSMUSG00000026514	72978	10352358	Cnih3	cornichon family AMPA receptor auxiliary protein 3	7.55e-05	0.0261314	16	0.721115
BAT	24	ENSMUSG00000022025	16840	10421853	Cnmd	chondromodulin	0.0027674	0.0986506	20	2.14811
BAT	24	ENSMUSG00000032782	216846	10387295	Cntrob	centrobin, centrosomal BRCA2 interacting protein	0.00148696	0.0748029	14	0.54199
BAT	24	ENSMUSG00000026043	12825	10346015	Col3a1	collagen, type III, alpha 1	0.00210318	0.0892592	22	3.64322
BAT	24	ENSMUSG00000025607	54160	10543737	Copg2	coatomer protein complex, subunit gamma 2	7.53e-06	0.0148173	24	6.27092
BAT	24	ENSMUSG00000060992	56447	10427323	Copz1	coatomer protein complex, subunit zeta 1	0.00137258	0.0748029	20	0.994476
BAT	24	ENSMUSG00000041733	52064	10524668	Coq5	coenzyme Q5 methyltransferase	0.00105575	0.0649284	18	1.9698
BAT	24	ENSMUSG00000033615	12889	10532180	Cplx1	complexin 1	0.00137465	0.0748029	22	1.01994
BAT	24	ENSMUSG00000025867	12890	10405253	Cplx2	complexin 2	0.000524767	0.0512595	20	0.888343
BAT	24	ENSMUSG00000048200	213573	10558936	Cracr2b	calcium release activated channel regulator 2B	5.63e-05	0.0231181	20	2.89874
BAT	24	ENSMUSG00000023930	22024	10450938	Crisp2	cysteine-rich secretory protein 2	0.000123279	0.0337456	18	1.63038
BAT	24	ENSMUSG00000031825	78892	10575976	Crispld2	cysteine-rich secretory protein LCCL domain containing 2	0.000448988	0.0501077	20	2.27761
BAT	24	ENSMUSG00000032060	12955	10585214	Cryab	crystallin, alpha B	3.26e-06	0.0148173	2	1.65613
BAT	24	ENSMUSG00000027176	228410	10474243	Cstf3	cleavage stimulation factor, 3' pre-RNA, subunit 3	0.000440108	0.0501077	20	1.81966
BAT	24	ENSMUSG00000033323	67655	10459930	Ctdp1	CTD (carboxy-terminal domain, RNA polymerase II, polypeptide A) phosphatase, subunit 1	0.00170962	0.0784527	20	3.83828
BAT	24	ENSMUSG00000028988	67087	10510473	Ctnnbip1	catenin beta interacting protein 1	0.000935036	0.0646243	20	8.80546
BAT	24	ENSMUSG00000031896	109660	10581355	Ctrl	chymotrypsin-like	0.00148699	0.0748029	18	1.40826
BAT	24	ENSMUSG00000007891	13033	10569319	Ctsd	cathepsin D	0.00150299	0.0748029	10	10.047
BAT	24	ENSMUSG00000004364	26554	10356001	Cul3	cullin 3	0.00229742	0.089317	18	3.42213
BAT	24	ENSMUSG00000030483	13088	10551197	Cyp2b10	cytochrome P450, family 2, subfamily b, polypeptide 10	0.0025555	0.0940176	16	2.72946
BAT	24	ENSMUSG00000025003	13098	10463037	Cyp2c39	cytochrome P450, family 2, subfamily c, polypeptide 39	0.00218558	0.0892592	16	1.17326
BAT	24	ENSMUSG00000078787	384724	10551304	Cyp2t4	cytochrome P450, family 2, subfamily t, polypeptide 4	0.00222533	0.0892592	16	1.26866
BAT	24	ENSMUSG00000028715	13119	10515187	Cyp4a14	cytochrome P450, family 4, subfamily a, polypeptide 14	0.000658026	0.0546627	18	0.556792
BAT	24	ENSMUSG00000090700	631304	10443885	Cyp4f40	cytochrome P450, family 4, subfamily f, polypeptide 40	0.00138748	0.0748029	20	6.42021
BAT	24	ENSMUSG00000032743	233865	10557353	D430042O09Rik	RIKEN cDNA D430042O09 gene	0.000333185	0.0455166	24	10.6808
BAT	24	ENSMUSG00000041477	319618	10541131	Dcp1b	decapping mRNA 1B	8.67e-05	0.0274728	20	0.725772
BAT	24	ENSMUSG00000030641	74041	10565570	Ddias	DNA damage-induced apoptosis suppressor	0.000427608	0.0501077	16	1.2267
BAT	24	ENSMUSG00000027905	53975	10500960	Ddx20	DEAD (Asp-Glu-Ala-Asp) box polypeptide 20	2.18e-05	0.017085	18	2.01478
BAT	24	ENSMUSG00000001482	23854	10576335	Def8	differentially expressed in FDCP 8	0.00164946	0.0774343	20	14.5435
BAT	24	ENSMUSG00000048500	246082	10577446	Defb15	defensin beta 15	0.000172905	0.036686	20	10.4435
BAT	24	ENSMUSG00000044249	75400	10488639	Defb29	defensin beta 29	0.000664277	0.0546627	18	2.72414
BAT	24	ENSMUSG00000052554	360211	10570587	Defb34	defensin beta 34	0.00229671	0.089317	2	2.65803
BAT	24	ENSMUSG00000017830	80861	10391207	Dhx58	DEXH (Asp-Glu-X-His) box polypeptide 58	0.000732041	0.0552339	14	0.334693
BAT	24	ENSMUSG00000007682	13371	10401841	Dio2	deiodinase, iodothyronine, type II	0.00193357	0.0860457	14	21.2432
BAT	24	ENSMUSG00000047842	68203	10409261	Diras2	DIRAS family, GTP-binding RAS-like 2	5.82e-05	0.023236	18	1.16994
BAT	24	ENSMUSG00000032064	330938	10593384	Dixdc1	DIX domain containing 1	0.00209247	0.0892372	16	1.58859
BAT	24	ENSMUSG00000048281	239133	10420672	Dleu7	deleted in lymphocytic leukemia, 7	0.000658026	0.0546627	18	1.29822
BAT	24	ENSMUSG00000028707	140477	10515213	Dmbx1	diencephalon/mesencephalon homeobox 1	5.51e-05	0.0231181	18	11.7982
BAT	24	ENSMUSG00000056752	237806	10387029	Dnah9	dynein, axonemal, heavy chain 9	0.00195624	0.086066	20	0.797454
BAT	24	ENSMUSG00000034706	432611	10382393	Dnaic2	dynein, axonemal, intermediate chain 2	0.000457536	0.0501077	16	0.653837
BAT	24	ENSMUSG00000034278	69408	10486185	Dnajc17	DnaJ heat shock protein family (Hsp40) member C17	0.00225967	0.089317	18	3.76849
BAT	24	ENSMUSG00000020661	13435	10394209	Dnmt3a	DNA methyltransferase 3A	0.000146233	0.0340839	14	2.59056
BAT	24	ENSMUSG00000031898	71854	10581421	Dpep3	dipeptidase 3	0.000133034	0.0340839	14	2.20696
BAT	24	ENSMUSG00000021905	105638	10418796	Dph3	diphthamine biosynthesis 3	0.00049125	0.0505001	22	1.49619
BAT	24	ENSMUSG00000022304	64705	10428338	Dpys	dihydropyrimidinase	0.00219455	0.0892592	20	2.71916
BAT	24	ENSMUSG00000027224	213696	10486988	Duoxa1	dual oxidase maturation factor 1	0.000298924	0.0448215	18	4.35132
BAT	24	ENSMUSG00000021768	27389	10418016	Dusp13	dual specificity phosphatase 13	3.27e-05	0.0187938	4	0.979895
BAT	24	ENSMUSG00000027368	13537	10475782	Dusp2	dual specificity phosphatase 2	0.00150299	0.0748029	8	1.43727
BAT	24	ENSMUSG00000027699	13605	10497520	Ect2	ect2 oncogene	0.000766109	0.0570727	14	0.798594
BAT	24	ENSMUSG00000072575	219026	10414545	Eddm3b	epididymal protein 3B	0.00203534	0.0885654	14	10.0096
BAT	24	ENSMUSG00000024937	114601	10465185	Ehbp1l1	EH domain binding protein 1-like 1	0.0023708	0.0897284	20	0.769608
BAT	24	ENSMUSG00000022853	74147	10438575	Ehhadh	enoyl-Coenzyme A, hydratase/3-hydroxyacyl Coenzyme A dehydrogenase	0.000284754	0.0446556	22	2.53602
BAT	24	ENSMUSG00000006941	68969	10590298	Eif1b	eukaryotic translation initiation factor 1B	0.0015507	0.0757365	18	4.27133
BAT	24	ENSMUSG00000004788	217715	10397332	Eif2b2	eukaryotic translation initiation factor 2B, subunit 2 beta	0.00265916	0.09647	20	3.38101
BAT	24	ENSMUSG00000031103	56501	10604393	Elf4	E74-like factor 4 (ets domain transcription factor)	0.00106738	0.0649284	16	0.951712
BAT	24	ENSMUSG00000028906	269587	10516823	Epb41	erythrocyte membrane protein band 4.1	0.00226665	0.089317	24	0.964603
BAT	24	ENSMUSG00000052234	13861	10389654	Epx	eosinophil peroxidase	4.53e-05	0.0217571	20	1.70473
BAT	24	ENSMUSG00000020832	57837	10388734	Eral1	Era (G-protein)-like 1 (E. coli)	0.000213885	0.0399608	22	1.5963
BAT	24	ENSMUSG00000030304	67456	10549402	Ergic2	ERGIC and golgi 2	0.00233869	0.089317	10	2.30088
BAT	24	ENSMUSG00000075302	66748	10472694	Erich2	glutamate rich 2	0.00104953	0.0649284	24	6.86615
BAT	24	ENSMUSG00000035104	232146	10539238	Eva1a	eva-1 homolog A (C. elegans)	0.000270976	0.0445088	20	3.87062
BAT	24	ENSMUSG00000005503	14028	10538310	Evx1	even-skipped homeobox 1	0.000514673	0.050874	22	3.872
BAT	24	ENSMUSG00000017897	14049	10478698	Eya2	EYA transcriptional coactivator and phosphatase 2	0.00169945	0.0784527	20	0.962394
BAT	24	ENSMUSG00000026579	14067	10351224	F5	coagulation factor V	0.0013497	0.0748029	16	0.58467
BAT	24	ENSMUSG00000036013	73866	10599637	Fam122c	family with sequence similarity 122, member C	1.06e-05	0.0148173	20	9.17267
BAT	24	ENSMUSG00000050821	78408	10434516	Fam131a	family with sequence similarity 131, member A	0.00098033	0.0646243	20	0.40224
BAT	24	ENSMUSG00000074071	434197	10554118	Fam169b	family with sequence similarity 169, member B	0.000668993	0.0546627	20	1.10328
BAT	24	ENSMUSG00000032977	108707	10370320	Fam207a	family with sequence similarity 207, member A	0.000318046	0.0455166	12	1.19758
BAT	24	ENSMUSG00000027495	67017	10478962	Fam210b	family with sequence similarity 210, member B	0.00159948	0.0764522	20	10.1749
BAT	24	ENSMUSG00000046546	224093	10434932	Fam43a	family with sequence similarity 43, member A	0.00263413	0.0961397	18	0.995431
BAT	24	ENSMUSG00000060568	226610	10351400	Fam78b	family with sequence similarity 78, member B	0.000904305	0.0646243	18	11.8054
BAT	24	ENSMUSG00000032224	76886	10594762	Fam81a	family with sequence similarity 81, member A	0.000434735	0.0501077	22	0.499544
BAT	24	ENSMUSG00000025555	223254	10417095	Farp1	FERM, RhoGEF (Arhgef) and pleckstrin domain protein 1 (chondrocyte-derived)	0.00141836	0.0748029	20	1.98993
BAT	24	ENSMUSG00000042826	14166	10387638	Fgf11	fibroblast growth factor 11	0.00129653	0.0740817	20	2.09579
BAT	24	ENSMUSG00000028874	14191	10508772	Fgr	FGR proto-oncogene, Src family tyrosine kinase	8.97e-05	0.0274728	18	0.639166
BAT	24	ENSMUSG00000041842	229474	10499062	Fhdc1	FH2 domain containing 1	0.000106169	0.0297539	20	0.97816
BAT	24	ENSMUSG00000035455	60530	10384373	Fignl1	fidgetin-like 1	0.0011854	0.0694167	20	0.879474
BAT	24	ENSMUSG00000040013	94244	10534428	Fkbp6	FK506 binding protein 6	8.73e-05	0.0274728	18	144.835
BAT	24	ENSMUSG00000048920	243853	10560300	Fkrp	fukutin related protein	0.000927844	0.0646243	20	1.53828
BAT	24	ENSMUSG00000049133	229574	10493916	Flg2	filaggrin family member 2	4.43e-05	0.0217244	20	1.35919
BAT	24	ENSMUSG00000055874	232077	10538959	Foxi3	forkhead box I3	0.00280602	0.0993333	20	1.64578
BAT	24	ENSMUSG00000002057	15218	10388824	Foxn1	forkhead box N1	0.000457526	0.0501077	20	7.97587
BAT	24	ENSMUSG00000049122	242506	10505568	Frmd3	FERM domain containing 3	2.94e-05	0.0182189	16	22.967
BAT	24	ENSMUSG00000019810	66848	10361790	Fuca2	fucosidase, alpha-L- 2, plasma	0.000262466	0.0445088	16	3.77987
BAT	24	ENSMUSG00000078612	242594	10506470	Fyb2	FYN binding protein 2	0.000320124	0.0455166	20	3.91163
BAT	24	ENSMUSG00000007653	14401	10375245	Gabrb2	gamma-aminobutyric acid (GABA) A receptor, subunit beta 2	0.00148699	0.0748029	20	1.34078
BAT	24	ENSMUSG00000007653	14401	10375259	Gabrb2	gamma-aminobutyric acid (GABA) A receptor, subunit beta 2	0.000647059	0.0546627	20	1.16909
BAT	24	ENSMUSG00000029054	14403	10519124	Gabrd	gamma-aminobutyric acid (GABA) A receptor, subunit delta	1.31e-05	0.0148173	18	1.10735
BAT	24	ENSMUSG00000021130	108760	10396877	Galnt16	polypeptide N-acetylgalactosaminyltransferase 16	0.000477495	0.0501077	18	0.56873
BAT	24	ENSMUSG00000020793	14428	10382788	Galr2	galanin receptor 2	0.00263064	0.0961397	16	0.500087
BAT	24	ENSMUSG00000053332	14455	10351037	Gas5	growth arrest specific 5	0.00137951	0.0748029	20	1.56877
BAT	24	ENSMUSG00000029536	384281	10532989	Gatc	glutamyl-tRNA(Gln) amidotransferase, subunit C	0.00100658	0.0647426	20	1.80681
BAT	24	ENSMUSG00000035125	330361	10539220	Gcfc2	GC-rich sequence DNA binding factor 2	0.000931314	0.0646243	22	0.307209
BAT	24	ENSMUSG00000023333	14531	10587293	Gcm1	glial cells missing homolog 1	0.00153587	0.0751682	20	1.91196
BAT	24	ENSMUSG00000021666	320806	10406795	Gfm2	G elongation factor, mitochondrial 2	0.0022435	0.089317	22	4.05939
BAT	24	ENSMUSG00000022103	14586	10416340	Gfra2	glial cell line derived neurotrophic factor family receptor alpha 2	0.0025555	0.0940176	16	1.20063
BAT	24	ENSMUSG00000030406	381853	10560443	Gipr	gastric inhibitory polypeptide receptor	0.00226313	0.089317	20	1.01754
BAT	24	ENSMUSG00000055691	414089	10607639	Gja6	gap junction protein, alpha 6	0.00207917	0.0892372	18	3.8621
BAT	24	ENSMUSG00000034762	230587	10506701	Glis1	GLIS family zinc finger 1	0.00229671	0.089317	16	0.60576
BAT	24	ENSMUSG00000031163	69824	10603425	Glod5	glyoxalase domain containing 5	0.00226665	0.089317	20	9.46254
BAT	24	ENSMUSG00000075025	100038525	10474077	Gm10804	predicted gene 10804	0.00040462	0.0501077	20	17.5071
BAT	24	ENSMUSG00000102887	100038358	10469108	Gm10857	predicted gene 10857	0.000650743	0.0546627	20	2.84689
BAT	24	ENSMUSG00000068062	791417	10477103	Gm14164	predicted gene 14164	0.00141836	0.0748029	20	15.7538
BAT	24	ENSMUSG00000094083	381059	10441556	Gm1604b	predicted gene 1604b	1.71e-08	0.000201593	20	9.05737
BAT	24	ENSMUSG00000094083	381059	10447668	Gm1604b	predicted gene 1604b	1.71e-08	0.000201593	20	39.4674
BAT	24	ENSMUSG00000087444	432982	10426905	Gm5475	predicted gene 5475	0.0015245	0.0750384	18	147.638
BAT	24	ENSMUSG00000072952	545861	10545804	Gm5878	predicted gene 5878	0.000647059	0.0546627	18	1.10984
BAT	24	ENSMUSG00000075549	628416	10421021	Gm6878	predicted gene 6878	0.000640247	0.0546627	22	1.09671
BAT	24	ENSMUSG00000056509	629141	10553319	Gm9999	predicted gene 9999	0.00027415	0.0445088	20	1.30029
BAT	24	ENSMUSG00000019861	94221	10369086	Gopc	golgi associated PDZ and coiled-coil motif containing	0.00283945	0.0999835	22	0.98607
BAT	24	ENSMUSG00000032513	74498	10597748	Gorasp1	golgi reassembly stacking protein 1	0.000427608	0.0501077	18	1.58739
BAT	24	ENSMUSG00000043999	237716	10374998	Gpr75	G protein-coupled receptor 75	0.00095062	0.0646243	14	0.67544
BAT	24	ENSMUSG00000074259	546134	10585940	Gramd2	GRAM domain containing 2	5.44e-05	0.0231181	18	2.12355
BAT	24	ENSMUSG00000035745	170483	10364583	Grin3b	glutamate receptor, ionotropic, NMDA3B	0.000661239	0.0546627	18	0.531098
BAT	24	ENSMUSG00000024211	14823	10543494	Grm8	glutamate receptor, metabotropic 8	0.000142377	0.0340839	18	1.52344
BAT	24	ENSMUSG00000022487	74174	10433145	Gtsf1	gametocyte specific factor 1	0.00170962	0.0784527	22	1.57704
BAT	24	ENSMUSG00000000673	107766	10453260	Haao	3-hydroxyanthranilate 3,4-dioxygenase	0.00157456	0.0759562	20	1.04489
BAT	24	ENSMUSG00000003665	15116	10448117	Has1	hyaluronan synthase 1	0.00112984	0.0666603	20	2.0371
BAT	24	ENSMUSG00000027285	66296	10475211	Haus2	HAUS augmin-like complex, subunit 2	0.00102935	0.0648978	24	1.56411
BAT	24	ENSMUSG00000042744	269700	10525236	Hectd4	HECT domain E3 ubiquitin protein ligase 4	0.00209247	0.0892372	20	2.4985
BAT	24	ENSMUSG00000028864	15234	10519857	Hgf	hepatocyte growth factor	0.00251898	0.0933846	18	1.54595
BAT	24	ENSMUSG00000056895	78303	10376444	Hist3h2ba	histone cluster 3, H2ba	0.00233171	0.089317	14	0.641413
BAT	24	ENSMUSG00000080712	382522	10386236	Hist3h2bb-ps	histone cluster 3, H2bb, pseudogene	5.31e-05	0.0231181	20	1.92193
BAT	24	ENSMUSG00000015501	15273	10361807	Hivep2	human immunodeficiency virus type I enhancer binding protein 2	0.000210241	0.0399608	14	5.31224
BAT	24	ENSMUSG00000066842	545370	10358523	Hmcn1	hemicentin 1	0.0018244	0.0819624	20	32.4306
BAT	24	ENSMUSG00000066842	545370	10358627	Hmcn1	hemicentin 1	0.00219455	0.0892592	20	1.70707
BAT	24	ENSMUSG00000003038	15331	10579659	Hmgn2	high mobility group nucleosomal binding domain 2	0.000919452	0.0646243	6	2.89459
BAT	24	ENSMUSG00000003038	15331	10591773	Hmgn2	high mobility group nucleosomal binding domain 2	0.000325372	0.0455166	4	2.93284
BAT	24	ENSMUSG00000038692	15412	10380648	Hoxb4	homeobox B4	0.000483119	0.0501077	20	1.27123
BAT	24	ENSMUSG00000006221	29818	10509992	Hspb7	heat shock protein family, member 7 (cardiovascular)	0.000348751	0.0458656	6	3.58181
BAT	24	ENSMUSG00000020413	15574	10384322	Hus1	HUS1 checkpoint clamp component	0.00143141	0.0748029	22	2.16159
BAT	24	ENSMUSG00000049287	216792	10386349	Iba57	IBA57 homolog, iron-sulfur cluster assembly	0.00229671	0.089317	4	308.692
BAT	24	ENSMUSG00000007872	15903	10509163	Id3	inhibitor of DNA binding 3	0.00219455	0.0892592	18	35.1259
BAT	24	ENSMUSG00000031551	15930	10577655	Ido1	indoleamine 2,3-dioxygenase 1	0.000658026	0.0546627	16	0.465059
BAT	24	ENSMUSG00000020053	16000	10365559	Igf1	insulin-like growth factor 1	0.00139545	0.0748029	20	1.44393
BAT	24	ENSMUSG00000026070	16182	10345807	Il18r1	interleukin 18 receptor 1	0.000508108	0.050874	18	8.36276
BAT	24	ENSMUSG00000027399	16175	10487588	Il1a	interleukin 1 alpha	0.000533692	0.0519159	12	8.16286
BAT	24	ENSMUSG00000034336	226180	10463732	Ina	internexin neuronal intermediate filament protein, alpha	0.00150987	0.07489	18	1.2833
BAT	24	ENSMUSG00000042105	101490	10558001	Inpp5f	inositol polyphosphate-5-phosphatase F	0.000682231	0.0546627	20	4.6836
BAT	24	ENSMUSG00000032737	16332	10565996	Inppl1	inositol polyphosphate phosphatase-like 1	7.36e-05	0.0258486	20	2.71378
BAT	24	ENSMUSG00000018068	70422	10389421	Ints2	integrator complex subunit 2	0.00162227	0.0769674	20	7.4653
BAT	24	ENSMUSG00000073856	434232	10556691	Iqck	IQ motif containing K	0.00251707	0.0933846	20	13.8135
BAT	24	ENSMUSG00000022108	16432	10421557	Itm2b	integral membrane protein 2B	0.00206926	0.0892372	12	1.02988
BAT	24	ENSMUSG00000047959	16491	10495183	Kcna3	potassium voltage-gated channel, shaker-related subfamily, member 3	0.00141836	0.0748029	20	2.57815
BAT	24	ENSMUSG00000059852	240444	10459927	Kcng2	potassium voltage-gated channel, subfamily G, member 2	0.00234096	0.089317	18	1.36232
BAT	24	ENSMUSG00000016946	69259	10448416	Kctd5	potassium channel tetramerisation domain containing 5	0.000703222	0.0546627	20	1.48622
BAT	24	ENSMUSG00000018476	216850	10387372	Kdm6b	KDM1 lysine (K)-specific demethylase 6B	0.00120392	0.0698068	2	1.74972
BAT	24	ENSMUSG00000009905	70750	10357051	Kdsr	3-ketodihydrosphingosine reductase	0.00109279	0.0655281	14	1.88201
BAT	24	ENSMUSG00000019932	16545	10365987	Kera	keratocan	0.000434735	0.0501077	20	3.25192
BAT	24	ENSMUSG00000010021	286942	10382409	Kif19a	kinesin family member 19A	3.22e-05	0.0187938	16	1.38025
BAT	24	ENSMUSG00000048626	75753	10515495	Klf17	Kruppel-like factor 17	0.00139545	0.0748029	2	1.27474
BAT	24	ENSMUSG00000003032	16600	10513008	Klf4	Kruppel-like factor 4 (gut)	0.00281512	0.0993563	14	1.51946
BAT	24	ENSMUSG00000073700	242785	10510624	Klhl21	kelch-like 21	0.00191326	0.0856276	10	1.56408
BAT	24	ENSMUSG00000014164	100503085	10409629	Klhl3	kelch-like 3	0.000419151	0.0501077	20	1.4845
BAT	24	ENSMUSG00000035298	72184	10555225	Klhl35	kelch-like 35	0.00159948	0.0764522	18	0.831472
BAT	24	ENSMUSG00000044430	69511	10552475	Klk12	kallikrein related-peptidase 12	0.00222263	0.0892592	20	2.49699
BAT	24	ENSMUSG00000078131	435273	10390907	Krtap1-3	keratin associated protein 1-3	2.33e-05	0.0172183	18	3.41443
BAT	24	ENSMUSG00000022394	214669	10425559	L3mbtl2	L3MBTL2 polycomb repressive complex 1 subunit	0.00137465	0.0748029	18	1.35505
BAT	24	ENSMUSG00000040751	56743	10534303	Lat2	linker for activation of T cells family, member 2	0.000381126	0.0490683	12	1.45794
BAT	24	ENSMUSG00000070877	546840	10506652	Ldlrad1	low density lipoprotein receptor class A domain containing 1	0.00263413	0.0961397	8	0.46135
BAT	24	ENSMUSG00000079330	213409	10349761	Lemd1	LEM domain containing 1	0.00027415	0.0445088	4	1.80626
BAT	24	ENSMUSG00000050199	107515	10474419	Lgr4	leucine-rich repeat-containing G protein-coupled receptor 4	3.87e-05	0.0207752	20	2.7049
BAT	24	ENSMUSG00000100916	16866	10552942	Lhb	luteinizing hormone beta	0.000280161	0.0446556	18	3.69886
BAT	24	ENSMUSG00000048332	108927	10491970	Lhfp	lipoma HMGIC fusion partner	0.00195962	0.086066	18	1.82903
BAT	24	ENSMUSG00000054263	16880	10422822	Lifr	LIF receptor alpha	0.00210318	0.0892592	22	4.33679
BAT	24	ENSMUSG00000049717	319583	10576946	Lig4	ligase IV, DNA, ATP-dependent	0.00141989	0.0748029	18	4.06998
BAT	24	ENSMUSG00000023845	240028	10448094	Lnpep	leucyl/cystinyl aminopeptidase	0.00194973	0.086066	16	3.25101
BAT	24	ENSMUSG00000030263	16970	10542691	Lrmp	lymphoid-restricted membrane protein	0.000712861	0.0546627	18	1.86605
BAT	24	ENSMUSG00000021579	432779	10410641	Lrrc14b	leucine rich repeat containing 14B	0.00172547	0.0788724	24	0.576728
BAT	24	ENSMUSG00000073375	240131	10452609	Lrrc30	leucine rich repeat containing 30	0.000916435	0.0646243	2	0.922139
BAT	24	ENSMUSG00000046417	192976	10386916	Lrrc75a	leucine rich repeat containing 75A	0.000457526	0.0501077	20	0.620594
BAT	24	ENSMUSG00000022538	224092	10438959	Lsg1	large 60S subunit nuclear export GTPase 1	0.000578247	0.0546627	18	3.33129
BAT	24	ENSMUSG00000091625	66373	10353674	Lsm5	LSM5 homolog, U6 small nuclear RNA and mRNA degradation associated	0.00137258	0.0748029	22	0.576991
BAT	24	ENSMUSG00000033105	16987	10364194	Lss	lanosterol synthase	0.000448988	0.0501077	18	20.3285
BAT	24	ENSMUSG00000052299	78913	10440572	Ltn1	listerin E3 ubiquitin protein ligase 1	8.38e-05	0.0274728	18	2.7877
BAT	24	ENSMUSG00000073413	114654	10450418	Ly6g6d	lymphocyte antigen 6 complex, locus G6D	0.00139545	0.0748029	20	1.63186
BAT	24	ENSMUSG00000029554	17120	10535189	Mad1l1	MAD1 mitotic arrest deficient 1-like 1	0.00157409	0.0759562	14	0.513535
BAT	24	ENSMUSG00000031925	270118	10583207	Maml2	mastermind like transcriptional coactivator 2	0.000314876	0.0455166	10	1.85197
BAT	24	ENSMUSG00000018932	26397	10376733	Map2k3	mitogen-activated protein kinase kinase 3	0.00103287	0.0648978	16	14.9783
BAT	24	ENSMUSG00000078627	632687	10392040	March10	membrane-associated ring finger (C3HC4) 10	0.000686289	0.0546627	12	1.90544
BAT	24	ENSMUSG00000022139	105559	10417053	Mbnl2	muscleblind like splicing factor 2	0.00010437	0.0297539	18	2.52317
BAT	24	ENSMUSG00000020646	67216	10394990	Mboat2	membrane bound O-acyltransferase domain containing 2	0.000106169	0.0297539	18	2.29961
BAT	24	ENSMUSG00000071856	328949	10458731	Mcc	mutated in colorectal cancers	0.00233171	0.089317	12	0.82754
BAT	24	ENSMUSG00000031139	109904	10604765	Mcf2	mcf.2 transforming sequence	0.000146233	0.0340839	20	16.9109
BAT	24	ENSMUSG00000041859	17215	10353420	Mcm3	minichromosome maintenance complex component 3	3.23e-05	0.0187938	14	0.772181
BAT	24	ENSMUSG00000058006	100019	10503723	Mdn1	midasin AAA ATPase 1	0.000812235	0.0597526	20	3.11388
BAT	24	ENSMUSG00000027684	14013	10497590	Mecom	MDS1 and EVI1 complex locus	0.000697226	0.0546627	14	0.561173
BAT	24	ENSMUSG00000057751	230971	10510874	Megf6	multiple EGF-like-domains 6	0.00132958	0.0748029	20	1.06973
BAT	24	ENSMUSG00000024313	17288	10454212	Mep1b	meprin 1 beta	0.000761656	0.0569211	20	24.8865
BAT	24	ENSMUSG00000014361	17289	10475890	Mertk	c-mer proto-oncogene tyrosine kinase	0.000167534	0.036686	18	44.3309
BAT	24	ENSMUSG00000057706	108797	10554655	Mex3b	mex3 RNA binding family member B	0.00168249	0.0781275	20	0.880374
BAT	24	ENSMUSG00000041439	98682	10354506	Mfsd6	major facilitator superfamily domain containing 6	0.000217573	0.0403297	20	5.12943
BAT	24	ENSMUSG00000042428	17309	10425354	Mgat3	mannoside acetylglucosaminyltransferase 3	0.00233171	0.089317	20	1.18915
BAT	24	ENSMUSG00000026688	66447	10359861	Mgst3	microsomal glutathione S-transferase 3	0.000636091	0.0546627	22	1.67178
BAT	24	ENSMUSG00000024212	64144	10452188	Mllt1	myeloid/lymphoid or mixed-lineage leukemia; translocated to, 1	6.96e-05	0.0251953	14	2.16502
BAT	24	ENSMUSG00000058183	27390	10510923	Mmel1	membrane metallo-endopeptidase-like 1	0.000629751	0.0546627	20	0.992767
BAT	24	ENSMUSG00000005800	17394	10583100	Mmp8	matrix metallopeptidase 8	0.000143754	0.0340839	20	1.40008
BAT	24	ENSMUSG00000012187	68393	10347741	Mogat1	monoacylglycerol O-acyltransferase 1	0.000935036	0.0646243	20	0.751198
BAT	24	ENSMUSG00000026894	75495	10471703	Morn5	MORN repeat containing 5	0.00108285	0.0655209	18	4.6136
BAT	24	ENSMUSG00000046805	17476	10461721	Mpeg1	macrophage expressed gene 1	0.00162487	0.0769674	22	1.30618
BAT	24	ENSMUSG00000022679	93734	10433702	Mpv17l	Mpv17 transgene, KID disease mutant-like	0.00225967	0.089317	20	1.05749
BAT	24	ENSMUSG00000050870	404240	10553334	Mrgprb8	MAS-related GPR, member B8	0.00098033	0.0646243	14	1.63987
BAT	24	ENSMUSG00000019933	69563	10363856	Mrln	myoregulin	8.99e-05	0.0274728	4	72.3793
BAT	24	ENSMUSG00000064036	71263	10456587	Mro	maestro	0.00150299	0.0748029	22	4.19564
BAT	24	ENSMUSG00000019710	67707	10493094	Mrpl24	mitochondrial ribosomal protein L24	0.00215086	0.0892592	22	2.42471
BAT	24	ENSMUSG00000024680	14126	10466216	Ms4a2	membrane-spanning 4-domains, subfamily A, member 2	0.00233869	0.089317	22	4.113
BAT	24	ENSMUSG00000024675	64380	10461594	Ms4a4c	membrane-spanning 4-domains, subfamily A, member 4C	0.00261409	0.0958541	20	2.02445
BAT	24	ENSMUSG00000031604	66234	10578916	Msmo1	methylsterol monoxygenase 1	0.00228089	0.089317	22	3.58401
BAT	24	ENSMUSG00000062937	66902	10505894	Mtap	methylthioadenosine phosphorylase	0.00134973	0.0748029	18	4.57689
BAT	24	ENSMUSG00000042515	245631	10601980	Mum1l1	melanoma associated antigen (mutated) 1-like 1	0.000318046	0.0455166	20	1.09824
BAT	24	ENSMUSG00000020061	109272	10371627	Mybpc1	myosin binding protein C, slow-type	0.00152623	0.0750384	20	30.5741
BAT	24	ENSMUSG00000033004	105689	10422075	Mycbp2	MYC binding protein 2, E3 ubiquitin protein ligase	0.000658026	0.0546627	18	8.82849
BAT	24	ENSMUSG00000035923	17878	10372230	Myf6	myogenic factor 6	0.000578247	0.0546627	2	0.78604
BAT	24	ENSMUSG00000040752	17888	10419900	Myh6	myosin, heavy polypeptide 6, cardiac muscle, alpha	0.00140887	0.0748029	6	0.562081
BAT	24	ENSMUSG00000072720	74376	10532582	Myo18b	myosin XVIIIb	0.000210241	0.0399608	6	0.398065
BAT	24	ENSMUSG00000072720	74376	10532616	Myo18b	myosin XVIIIb	0.00235893	0.0897284	2	0.68487
BAT	24	ENSMUSG00000032220	71602	10586781	Myo1e	myosin IE	0.00228089	0.089317	18	0.825449
BAT	24	ENSMUSG00000020437	246177	10384154	Myo1g	myosin IG	0.00251619	0.0933846	20	0.762062
BAT	24	ENSMUSG00000048612	226101	10467258	Myof	myoferlin	0.0027493	0.0982115	20	0.550418
BAT	24	ENSMUSG00000028116	59006	10501895	Myoz2	myozenin 2	2.41e-05	0.0172183	2	1.17282
BAT	24	ENSMUSG00000020067	68802	10369715	Mypn	myopalladin	0.00180099	0.081065	20	0.622048
BAT	24	ENSMUSG00000034057	237558	10372557	Myrfl	myelin regulatory factor-like	0.00027415	0.0445088	18	3.24351
BAT	24	NA	NA	10352119	NA	NA	0.00147452	0.0748029	18	3.36595
BAT	24	NA	NA	10353878	NA	NA	0.00217998	0.0892592	20	1.08564
BAT	24	NA	NA	10358430	NA	NA	0.00067485	0.0546627	12	1.53265
BAT	24	NA	NA	10360662	NA	NA	0.000607649	0.0546627	20	1.30156
BAT	24	NA	NA	10372108	NA	NA	0.00058344	0.0546627	20	15.4174
BAT	24	NA	NA	10375322	NA	NA	0.00192519	0.0858351	14	8.83609
BAT	24	NA	NA	10376425	NA	NA	0.00027415	0.0445088	18	0.438299
BAT	24	NA	NA	10386418	NA	NA	0.00139545	0.0748029	20	1.64133
BAT	24	NA	NA	10387907	NA	NA	0.00141836	0.0748029	18	2.04369
BAT	24	NA	NA	10389522	NA	NA	0.00106619	0.0649284	18	1.63033
BAT	24	NA	NA	10392035	NA	NA	0.000690927	0.0546627	20	5.2201
BAT	24	NA	NA	10393406	NA	NA	0.00102854	0.0648978	20	2.19587
BAT	24	NA	NA	10396862	NA	NA	0.0023708	0.0897284	20	21.6907
BAT	24	NA	NA	10398193	NA	NA	0.000619256	0.0546627	20	1.54452
BAT	24	NA	NA	10401834	NA	NA	0.00168249	0.0781275	24	9.53867
BAT	24	NA	NA	10403028	NA	NA	0.000172905	0.036686	22	5.51632
BAT	24	NA	NA	10408202	NA	NA	9.23e-06	0.0148173	2	2.8553
BAT	24	NA	NA	10410463	NA	NA	0.0017639	0.0797004	16	2.22488
BAT	24	NA	NA	10412414	NA	NA	0.000753223	0.0564702	20	4.30352
BAT	24	NA	NA	10413381	NA	NA	0.00104569	0.0649284	20	0.371666
BAT	24	NA	NA	10414706	NA	NA	0.00194217	0.086066	14	1.60982
BAT	24	NA	NA	10414805	NA	NA	0.000314876	0.0455166	10	12.651
BAT	24	NA	NA	10421003	NA	NA	1.88e-05	0.0152428	2	0.595679
BAT	24	NA	NA	10422176	NA	NA	0.00214111	0.0892592	16	0.505143
BAT	24	NA	NA	10428157	NA	NA	0.000283289	0.0446556	18	2.88265
BAT	24	NA	NA	10428809	NA	NA	0.000475037	0.0501077	6	0.457583
BAT	24	NA	NA	10431946	NA	NA	0.00271402	0.0973946	20	2.0039
BAT	24	NA	NA	10432556	NA	NA	0.000774747	0.0573532	22	2.17452
BAT	24	NA	NA	10438328	NA	NA	0.00115784	0.0681418	22	3.48733
BAT	24	NA	NA	10441554	NA	NA	0.00212569	0.0892592	16	0.734498
BAT	24	NA	NA	10445753	NA	NA	0.00205926	0.0892372	20	4.68138
BAT	24	NA	NA	10445803	NA	NA	0.00104953	0.0649284	18	3.10908
BAT	24	NA	NA	10448032	NA	NA	0.000647492	0.0546627	12	5.33033
BAT	24	NA	NA	10450006	NA	NA	5.49e-05	0.0231181	20	2.43588
BAT	24	NA	NA	10450704	NA	NA	0.000172905	0.036686	20	39.8413
BAT	24	NA	NA	10451079	NA	NA	6.46e-05	0.0247312	20	15.8005
BAT	24	NA	NA	10451650	NA	NA	3.93e-05	0.0207752	20	1.46857
BAT	24	NA	NA	10453139	NA	NA	0.00128905	0.0738333	16	5.03207
BAT	24	NA	NA	10455146	NA	NA	0.000331494	0.0455166	20	1.75444
BAT	24	NA	NA	10456922	NA	NA	0.000904305	0.0646243	18	11.6984
BAT	24	NA	NA	10460580	NA	NA	0.00152684	0.0750384	20	0.60295
BAT	24	NA	NA	10463345	NA	NA	0.00149951	0.0748029	16	6.23568
BAT	24	NA	NA	10463904	NA	NA	0.000178867	0.036686	10	2.16144
BAT	24	NA	NA	10469568	NA	NA	0.000459726	0.0501077	16	1.58617
BAT	24	NA	NA	10470905	NA	NA	9.89e-05	0.0294636	20	0.616941
BAT	24	NA	NA	10476791	NA	NA	0.000213804	0.0399608	18	2.94284
BAT	24	NA	NA	10476928	NA	NA	0.000966204	0.0646243	14	4.18011
BAT	24	NA	NA	10477001	NA	NA	0.00094952	0.0646243	18	34.4322
BAT	24	NA	NA	10483215	NA	NA	0.00149951	0.0748029	20	1.55672
BAT	24	NA	NA	10484190	NA	NA	4.62e-06	0.0148173	20	4.2205
BAT	24	NA	NA	10487506	NA	NA	0.00212597	0.0892592	18	0.394042
BAT	24	NA	NA	10488106	NA	NA	0.00245783	0.0921332	20	7.04867
BAT	24	NA	NA	10488154	NA	NA	0.00159948	0.0764522	18	2.11616
BAT	24	NA	NA	10488456	NA	NA	0.000447094	0.0501077	22	4.62775
BAT	24	NA	NA	10498751	NA	NA	0.00146155	0.0748029	24	22.4721
BAT	24	NA	NA	10502333	NA	NA	0.00147998	0.0748029	22	16.8945
BAT	24	NA	NA	10508492	NA	NA	0.00145527	0.0748029	24	1.7143
BAT	24	NA	NA	10508723	NA	NA	0.00148696	0.0748029	24	4.96091
BAT	24	NA	NA	10510053	NA	NA	0.00157449	0.0759562	2	0.910425
BAT	24	NA	NA	10510056	NA	NA	0.00029394	0.0446556	20	1.3464
BAT	24	NA	NA	10511366	NA	NA	0.000516437	0.050874	20	3.46997
BAT	24	NA	NA	10511496	NA	NA	0.00106202	0.0649284	22	24.468
BAT	24	NA	NA	10514930	NA	NA	0.00284138	0.0999835	20	0.426192
BAT	24	NA	NA	10518108	NA	NA	0.00094952	0.0646243	20	13.0515
BAT	24	NA	NA	10518216	NA	NA	0.00157151	0.0759562	18	3.15807
BAT	24	NA	NA	10527285	NA	NA	0.0015111	0.07489	18	1.96137
BAT	24	NA	NA	10535378	NA	NA	0.00219455	0.0892592	18	0.573989
BAT	24	NA	NA	10538840	NA	NA	0.000675349	0.0546627	14	1.49154
BAT	24	NA	NA	10539321	NA	NA	0.00162821	0.0769674	20	3.81737
BAT	24	NA	NA	10545210	NA	NA	0.000420481	0.0501077	2	2.16657
BAT	24	NA	NA	10546180	NA	NA	0.00233376	0.089317	20	23.8282
BAT	24	NA	NA	10550738	NA	NA	1.36e-05	0.0148173	4	6.85693
BAT	24	NA	NA	10552358	NA	NA	0.00219688	0.0892592	18	0.702845
BAT	24	NA	NA	10557313	NA	NA	5.44e-05	0.0231181	16	1.11432
BAT	24	NA	NA	10563768	NA	NA	0.00020259	0.0394145	14	1.57261
BAT	24	NA	NA	10564618	NA	NA	0.000238605	0.0425531	20	1.77322
BAT	24	NA	NA	10564809	NA	NA	0.000427608	0.0501077	6	0.640571
BAT	24	NA	NA	10565620	NA	NA	0.0027493	0.0982115	18	0.588371
BAT	24	NA	NA	10568492	NA	NA	0.000245724	0.0431686	20	76.5004
BAT	24	NA	NA	10573903	NA	NA	0.00103287	0.0648978	18	0.391534
BAT	24	NA	NA	10577152	NA	NA	0.000148712	0.0343217	16	2.96805
BAT	24	NA	NA	10578064	NA	NA	0.00157394	0.0759562	16	1.20425
BAT	24	NA	NA	10579356	NA	NA	0.00094952	0.0646243	18	4.18146
BAT	24	NA	NA	10581640	NA	NA	0.000697226	0.0546627	20	1.40983
BAT	24	NA	NA	10584758	NA	NA	0.00209168	0.0892372	18	22.0267
BAT	24	NA	NA	10587251	NA	NA	0.000320626	0.0455166	24	1.21394
BAT	24	NA	NA	10587780	NA	NA	0.00258821	0.095053	10	2.81238
BAT	24	NA	NA	10594907	NA	NA	8.53e-05	0.0274728	8	64.5509
BAT	24	NA	NA	10599300	NA	NA	0.000230652	0.0420912	16	1.66467
BAT	24	NA	NA	10601555	NA	NA	0.00145686	0.0748029	20	8.1309
BAT	24	NA	NA	10601610	NA	NA	2.76e-05	0.017844	14	2.80135
BAT	24	NA	NA	10606548	NA	NA	0.000663427	0.0546627	16	3.49256
BAT	24	ENSMUSG00000061315	17938	10367091	Naca	nascent polypeptide-associated complex alpha polypeptide	0.000690927	0.0546627	4	0.434602
BAT	24	ENSMUSG00000026932	67991	10480901	Nacc2	nucleus accumbens associated 2, BEN and BTB (POZ) domain containing	0.000625124	0.0546627	18	1.53324
BAT	24	ENSMUSG00000031878	234664	10581111	Nae1	NEDD8 activating enzyme E1 subunit 1	0.000106169	0.0297539	24	2.23691
BAT	24	ENSMUSG00000012396	71950	10541524	Nanog	Nanog homeobox	0.00101622	0.0648978	18	3.24948
BAT	24	ENSMUSG00000025588	17960	10572085	Nat1	N-acetyl transferase 1	0.00222263	0.0892592	20	9.56684
BAT	24	ENSMUSG00000039804	228869	10489620	Ncoa5	nuclear receptor coactivator 5	0.000982897	0.0646243	18	2.20914
BAT	24	ENSMUSG00000027977	83398	10501924	Ndst3	N-deacetylase/N-sulfotransferase (heparan glucosaminyl) 3	0.0022999	0.089317	18	1.27252
BAT	24	ENSMUSG00000027971	64580	10495878	Ndst4	N-deacetylase/N-sulfotransferase (heparin glucosaminyl) 4	0.00164709	0.0774343	18	5.3196
BAT	24	ENSMUSG00000026032	66495	10346544	Ndufb3	NADH:ubiquinone oxidoreductase subunit B3	0.000647059	0.0546627	16	1.89513
BAT	24	ENSMUSG00000032298	72774	10593887	Neil1	nei endonuclease VIII-like 1 (E. coli)	8.67e-05	0.0274728	20	0.762066
BAT	24	ENSMUSG00000035121	382913	10420736	Neil2	nei like 2 (E. coli)	0.000182332	0.036686	18	2.33156
BAT	24	ENSMUSG00000042567	674895	10412805	Nek10	NIMA (never in mitosis gene a)- related kinase 10	0.0023038	0.089317	18	104.002
BAT	24	ENSMUSG00000058099	74039	10430931	Nfam1	Nfat activating molecule with ITAM motif 1	0.000389812	0.049513	20	1.41513
BAT	24	ENSMUSG00000020248	18045	10371307	Nfyb	nuclear transcription factor-Y beta	0.00243717	0.0915192	20	2.15515
BAT	24	ENSMUSG00000048528	20231	10568581	Nkx1-2	NK1 homeobox 2	0.000627251	0.0546627	20	0.739094
BAT	24	ENSMUSG00000035187	18096	10531790	Nkx6-1	NK6 homeobox 1	8.97e-05	0.0274728	20	0.812094
BAT	24	ENSMUSG00000040614	330490	10561142	Nlrp9c	NLR family, pyrin domain containing 9C	0.00172444	0.0788724	20	4.31157
BAT	24	ENSMUSG00000028992	66454	10518679	Nmnat1	nicotinamide nucleotide adenylyltransferase 1	0.00109279	0.0655281	18	4.66317
BAT	24	ENSMUSG00000029736	18291	10544477	Nobox	NOBOX oogenesis homeobox	0.000651285	0.0546627	22	2.46528
BAT	24	ENSMUSG00000023087	12457	10491915	Noct	nocturnin	0.000181848	0.036686	14	1.5645
BAT	24	ENSMUSG00000041923	319211	10457820	Nol4	nucleolar protein 4	0.000498686	0.0507124	20	0.489932
BAT	24	ENSMUSG00000020826	18126	10379228	Nos2	nitric oxide synthase 2, inducible	0.000546714	0.0529637	12	5.32098
BAT	24	ENSMUSG00000034738	329416	10472514	Nostrin	nitric oxide synthase trafficker	0.00233376	0.089317	18	0.420798
BAT	24	ENSMUSG00000030411	384569	10550514	Nova2	neuro-oncological ventral antigen 2	0.000463242	0.0501077	24	1.40851
BAT	24	ENSMUSG00000020447	237636	10384102	Npc1l1	NPC1 like intracellular cholesterol transporter 1	3.97e-05	0.0207752	20	3.87824
BAT	24	ENSMUSG00000020889	217166	10390691	Nr1d1	nuclear receptor subfamily 1, group D, member 1	0.000499173	0.0507124	2	2.70064
BAT	24	ENSMUSG00000060601	22260	10562847	Nr1h2	nuclear receptor subfamily 1, group H, member 2	0.00144226	0.0748029	24	0.446143
BAT	24	ENSMUSG00000032292	23958	10594188	Nr2e3	nuclear receptor subfamily 2, group E, member 3	0.00209247	0.0892372	20	15.916
BAT	24	ENSMUSG00000028851	18221	10517060	Nudc	nudC nuclear distribution protein	0.00132486	0.0748029	18	17.9528
BAT	24	ENSMUSG00000052776	246730	10533256	Oas1a	2'-5' oligoadenylate synthetase 1A	0.000483176	0.0501077	18	16.5977
BAT	24	ENSMUSG00000061462	380698	10386238	Obscn	obscurin, cytoskeletal calmodulin and titin-interacting RhoGEF	0.00016104	0.0357645	20	0.847583
BAT	24	ENSMUSG00000075208	259017	10484549	Olfr1019	olfactory receptor 1019	0.00162504	0.0769674	16	1.08699
BAT	24	ENSMUSG00000075193	404324	10484579	Olfr1051	olfactory receptor 1051	0.00173676	0.0789287	16	3.0707
BAT	24	ENSMUSG00000059687	258457	10445135	Olfr108	olfactory receptor 108	0.000137075	0.0340839	18	2.57146
BAT	24	ENSMUSG00000075151	258653	10484687	Olfr1136	olfactory receptor 1136	0.000522843	0.0512595	10	1.39319
BAT	24	ENSMUSG00000068809	258921	10473600	Olfr1188	olfactory receptor 1188	0.000448988	0.0501077	18	0.729889
BAT	24	ENSMUSG00000063994	258624	10445151	Olfr120	olfactory receptor 120	1.01e-05	0.0148173	20	3.17167
BAT	24	ENSMUSG00000075100	258894	10484793	Olfr1223	olfactory receptor 1223	0.000994735	0.0646243	20	2.76445
BAT	24	ENSMUSG00000061195	258399	10474504	Olfr1289	olfactory receptor 1289	0.00225854	0.089317	22	1.17024
BAT	24	ENSMUSG00000108919	258398	10485779	Olfr1295	olfactory receptor 1295	0.000345463	0.0458656	20	0.626014
BAT	24	ENSMUSG00000096009	258829	10445176	Olfr134	olfactory receptor 134	0.00139548	0.0748029	20	2.10089
BAT	24	ENSMUSG00000045474	258527	10407997	Olfr1368	olfactory receptor 1368	0.000724764	0.0548606	16	0.944441
BAT	24	ENSMUSG00000063583	258484	10348641	Olfr1410	olfactory receptor 1410	0.00192519	0.0858351	20	0.847378
BAT	24	ENSMUSG00000043357	258319	10440151	Olfr187	olfactory receptor 187	0.00266379	0.0964745	18	1.68345
BAT	24	ENSMUSG00000073111	258292	10537807	Olfr446	olfactory receptor 446	0.00109951	0.0655281	14	4.32729
BAT	24	ENSMUSG00000063120	56861	10566672	Olfr480	olfactory receptor 480	0.000720603	0.0547229	20	2.63957
BAT	24	ENSMUSG00000078118	258730	10556131	Olfr483	olfactory receptor 483	7.53e-06	0.0148173	18	0.645428
BAT	24	ENSMUSG00000073969	258749	10555731	Olfr556	olfactory receptor 556	0.00108285	0.0655209	18	1.31765
BAT	24	ENSMUSG00000073950	258726	10555787	Olfr599	olfactory receptor 599	0.00138748	0.0748029	20	1.12036
BAT	24	ENSMUSG00000110259	18365	10555820	Olfr65	olfactory receptor 65	0.000996416	0.0646243	18	2.16619
BAT	24	ENSMUSG00000070421	259051	10566379	Olfr658	olfactory receptor 658	0.00109951	0.0655281	20	18.2495
BAT	24	ENSMUSG00000056863	258590	10566603	Olfr702	olfactory receptor 702	4.32e-05	0.021636	20	3.0258
BAT	24	ENSMUSG00000061367	258540	10373618	Olfr771	olfactory receptor 771	0.0020754	0.0892372	20	1.18289
BAT	24	ENSMUSG00000052818	258252	10367524	Olfr813	olfactory receptor 813	0.00137465	0.0748029	6	1.28465
BAT	24	ENSMUSG00000058251	258666	10367530	Olfr822	olfactory receptor 822	0.00046748	0.0501077	20	34.2552
BAT	24	ENSMUSG00000059821	258518	10591192	Olfr847	olfactory receptor 847	2.37e-05	0.0172183	20	3.87571
BAT	24	ENSMUSG00000093934	258607	10584512	Olfr971	olfactory receptor 971	0.00046748	0.0501077	24	1.13464
BAT	24	ENSMUSG00000045991	225631	10456248	Onecut2	one cut domain, family member 2	0.000697742	0.0546627	20	0.587446
BAT	24	ENSMUSG00000055933	225923	10461644	Oosp3	oocyte secreted protein 3	0.000467518	0.0501077	18	4.31599
BAT	24	ENSMUSG00000031154	54644	10598456	Otud5	OTU domain containing 5	3.56e-05	0.0199413	18	1.46505
BAT	24	ENSMUSG00000022186	67041	10422608	Oxct1	3-oxoacid CoA transferase 1	0.000935036	0.0646243	6	0.761405
BAT	24	ENSMUSG00000050921	78826	10601416	P2ry10	purinergic receptor P2Y, G-protein coupled 10	1.29e-05	0.0148173	20	2.36518
BAT	24	ENSMUSG00000038683	68083	10404717	Pak1ip1	PAK1 interacting protein 1	0.000686289	0.0546627	22	15.3213
BAT	24	ENSMUSG00000064225	75552	10587871	Paqr9	progestin and adipoQ receptor family member IX	0.000919376	0.0646243	10	65.8359
BAT	24	ENSMUSG00000021725	52552	10412345	Parp8	poly (ADP-ribose) polymerase family, member 8	0.000787243	0.0580956	20	0.916688
BAT	24	ENSMUSG00000043572	230577	10506591	Pars2	prolyl-tRNA synthetase (mitochondrial)(putative)	0.00167746	0.0781275	20	0.450931
BAT	24	ENSMUSG00000075270	241489	10483828	Pde11a	phosphodiesterase 11A	7.66e-06	0.0148173	20	0.676673
BAT	24	ENSMUSG00000028525	18578	10506335	Pde4b	phosphodiesterase 4B, cAMP specific	0.000334496	0.0455166	20	0.818773
BAT	24	ENSMUSG00000029491	18587	10523979	Pde6b	phosphodiesterase 6B, cGMP, rod receptor, beta polypeptide	0.00173676	0.0789287	18	0.542481
BAT	24	ENSMUSG00000024227	69239	10452386	Pdzph1	PDZ and pleckstrin homology domains 1	0.00100199	0.0646243	22	2.13975
BAT	24	ENSMUSG00000030729	70974	10555303	Pgm2l1	phosphoglucomutase 2-like 1	0.00061745	0.0546627	18	12.8529
BAT	24	ENSMUSG00000006373	53328	10599200	Pgrmc1	progesterone receptor membrane component 1	0.000383525	0.0490683	20	1.03009
BAT	24	ENSMUSG00000021958	72400	10415875	Pinx1	PIN2/TERF1 interacting, telomerase inhibitor 1	0.00071618	0.0547229	20	7.16379
BAT	24	ENSMUSG00000058818	18733	10559446	Pirb	paired Ig-like receptor B	0.000931458	0.0646243	22	1.3477
BAT	24	ENSMUSG00000040543	327958	10388109	Pitpnm3	PITPNM family member 3	0.000598264	0.0546627	20	1.53027
BAT	24	ENSMUSG00000032855	18763	10442495	Pkd1	polycystin 1, transient receptor poteintial channel interacting	0.000705304	0.0546627	20	2.29106
BAT	24	ENSMUSG00000037247	73616	10369409	Pldi	polymorphic derived intron containing	2.76e-05	0.017844	18	4.7906
BAT	24	ENSMUSG00000002733	83435	10473097	Plekha3	pleckstrin homology domain-containing, family A (phosphoinositide binding specific) member 3	0.00111617	0.0660195	14	2.41062
BAT	24	ENSMUSG00000028680	12795	10515399	Plk3	polo like kinase 3	0.000191762	0.0379351	18	0.528821
BAT	24	ENSMUSG00000031485	114863	10571128	Plpbp	pyridoxal phosphate binding protein	0.000516437	0.050874	18	2.86588
BAT	24	ENSMUSG00000032372	18828	10587799	Plscr2	phospholipid scramblase 2	0.00222263	0.0892592	18	0.912671
BAT	24	ENSMUSG00000031398	18846	10600419	Plxna3	plexin A3	0.000483119	0.0501077	18	0.80898
BAT	24	ENSMUSG00000027952	68603	10493548	Pmvk	phosphomevalonate kinase	0.00123046	0.0709957	16	30.9531
BAT	24	ENSMUSG00000038216	18948	10380891	Pnmt	phenylethanolamine-N-methyltransferase	0.00108547	0.0655209	22	2.38958
BAT	24	ENSMUSG00000093668	75507	10406399	Pou5f2	POU domain class 5, transcription factor 2	0.000448988	0.0501077	20	0.806662
BAT	24	ENSMUSG00000003099	19060	10560315	Ppp5c	protein phosphatase 5, catalytic subunit	0.00280602	0.0993333	22	28.1522
BAT	24	ENSMUSG00000050271	244418	10571344	Prag1	PEAK1 related kinase activating pseudokinase 1	0.00147998	0.0748029	12	1.78163
BAT	24	ENSMUSG00000036749	384077	10518192	Pramel5	preferentially expressed antigen in melanoma like 5	0.000982897	0.0646243	16	6.19845
BAT	24	ENSMUSG00000025467	22264	10558590	Prap1	proline-rich acidic protein 1	0.000287858	0.0446556	20	0.960003
BAT	24	ENSMUSG00000038205	108097	10494574	Prkab2	protein kinase, AMP-activated, beta 2 non-catalytic subunit	0.000413354	0.0501077	22	1.34157
BAT	24	ENSMUSG00000002688	18760	10400170	Prkd1	protein kinase D1	0.00279438	0.0992193	18	4.87416
BAT	24	ENSMUSG00000027376	192212	10487405	Prom2	prominin 2	0.000269581	0.0445088	22	4.17213
BAT	24	ENSMUSG00000049504	212127	10491977	Proser1	proline and serine rich 1	2.76e-05	0.017844	20	1.52104
BAT	24	ENSMUSG00000048992	69814	10442357	Prss32	protease, serine 32	0.000607649	0.0546627	18	0.900326
BAT	24	ENSMUSG00000090658	218304	10410168	Prss47	protease, serine 47	0.000220931	0.0406323	22	4.4138
BAT	24	ENSMUSG00000070798	114868	10560375	Psg25	pregnancy-specific glycoprotein 25	0.000690927	0.0546627	18	2.16546
BAT	24	ENSMUSG00000027566	26444	10490370	Psma7	proteasome (prosome, macropain) subunit, alpha type 7	0.000265012	0.0445088	4	3.84517
BAT	24	ENSMUSG00000036743	73677	10454067	Psma8	proteasome (prosome, macropain) subunit, alpha type, 8	0.000997372	0.0646243	20	110.165
BAT	24	ENSMUSG00000028837	26445	10508182	Psmb2	proteasome (prosome, macropain) subunit, beta type 2	0.000108834	0.0301418	20	1.40182
BAT	24	ENSMUSG00000071489	19214	10419167	Ptgdr	prostaglandin D receptor	0.0010338	0.0648978	4	1.01277
BAT	24	ENSMUSG00000034117	14764	10461583	Ptgdr2	prostaglandin D2 receptor 2	0.00119947	0.0697201	18	1.21944
BAT	24	ENSMUSG00000038764	545622	10513143	Ptpn3	protein tyrosine phosphatase, non-receptor type 3	0.000448988	0.0501077	2	0.946035
BAT	24	ENSMUSG00000026520	69051	10352306	Pycr2	pyrroline-5-carboxylate reductase family, member 2	0.000237395	0.0425531	14	1.4497
BAT	24	ENSMUSG00000009281	71660	10544573	Rarres2	retinoic acid receptor responder (tazarotene induced) 2	0.000333185	0.0455166	22	1.03126
BAT	24	ENSMUSG00000004952	54153	10526459	Rasa4	RAS p21 protein activator 4	0.00218558	0.0892592	16	0.587281
BAT	24	ENSMUSG00000036733	68035	10562073	Rbm42	RNA binding motif protein 42	0.00020259	0.0394145	18	2.30915
BAT	24	ENSMUSG00000070732	329207	10348521	Rbm44	RNA binding motif protein 44	0.000284754	0.0446556	18	5.02353
BAT	24	ENSMUSG00000070780	245945	10530269	Rbm47	RNA binding motif protein 47	0.00157409	0.0759562	12	49.5056
BAT	24	ENSMUSG00000038555	225362	10454771	Reep2	receptor accessory protein 2	0.00222533	0.0892592	12	1.85802
BAT	24	ENSMUSG00000000359	19700	10477140	Rem1	rad and gem related GTP binding protein 1	0.00265958	0.09647	20	0.930857
BAT	24	ENSMUSG00000040121	66532	10542822	Rep15	RAB15 effector protein	0.00247712	0.0927089	20	0.681215
BAT	24	ENSMUSG00000026360	19735	10358389	Rgs2	regulator of G-protein signaling 2	0.00027415	0.0445088	16	2.27163
BAT	24	ENSMUSG00000038530	19736	10359908	Rgs4	regulator of G-protein signaling 4	0.00251619	0.0933846	22	0.746984
BAT	24	ENSMUSG00000036006	193385	10404152	Ripor2	RHO family interacting cell polarization regulator 2	0.00105971	0.0649284	20	1.40032
BAT	24	ENSMUSG00000033282	244585	10580550	Rpgrip1l	Rpgrip1-like	6.51e-05	0.0247312	20	1.22314
BAT	24	ENSMUSG00000020847	380714	10388476	Rph3al	rabphilin 3A-like (without C2 domains)	0.000588048	0.0546627	22	1.66528
BAT	24	ENSMUSG00000059070	19899	10487925	Rpl18	ribosomal protein L18	0.0023708	0.0897284	20	1.28325
BAT	24	ENSMUSG00000058392	72462	10443836	Rrp1b	ribosomal RNA processing 1 homolog B (S. cerevisiae)	0.000181848	0.036686	20	1.19212
BAT	24	ENSMUSG00000021087	104001	10400926	Rtn1	reticulon 1	0.000966204	0.0646243	20	0.989423
BAT	24	ENSMUSG00000029291	52822	10522976	Rufy3	RUN and FYVE domain containing 3	0.000158626	0.0357645	18	1.42549
BAT	24	ENSMUSG00000001025	20200	10493820	S100a6	S100 calcium binding protein A6 (calcyclin)	0.000426137	0.0501077	20	1.24988
BAT	24	ENSMUSG00000040808	12309	10607705	S100g	S100 calcium binding protein G	0.00271276	0.0973946	12	0.778823
BAT	24	ENSMUSG00000036529	77980	10431486	Sbf1	SET binding factor 1	6.75e-05	0.0251953	20	5.54743
BAT	24	ENSMUSG00000025203	20250	10463355	Scd2	stearoyl-Coenzyme A desaturase 2	0.0024361	0.0915192	18	1.99138
BAT	24	ENSMUSG00000059834	67161	10497971	Sclt1	sodium channel and clathrin linker 1	0.00060876	0.0546627	20	0.471679
BAT	24	ENSMUSG00000048385	170729	10429944	Scrt1	scratch family zinc finger 1	0.00165125	0.0774343	16	3.96734
BAT	24	ENSMUSG00000026154	68002	10353545	Sdhaf4	succinate dehydrogenase complex assembly factor 4	0.002366	0.0897284	20	9.20893
BAT	24	ENSMUSG00000035757	223776	10426169	Selenoo	selenoprotein O	0.00169718	0.0784527	20	1.40979
BAT	24	ENSMUSG00000058013	52398	10523281	Sept11	septin 11	5.33e-05	0.0231181	20	2.06458
BAT	24	ENSMUSG00000023232	230779	10516765	Serinc2	serine incorporator 2	0.00147998	0.0748029	20	1.41824
BAT	24	ENSMUSG00000069248	435350	10408585	Serpinb6e	serine (or cysteine) peptidase inhibitor, clade B, member 6e	0.000966786	0.0646243	20	73.51
BAT	24	ENSMUSG00000038384	208043	10525487	Setd1b	SET domain containing 1B	0.000441861	0.0501077	20	0.988237
BAT	24	ENSMUSG00000044791	235626	10589587	Setd2	SET domain containing 2	0.00145686	0.0748029	20	1.5467
BAT	24	ENSMUSG00000001508	20391	10390090	Sgca	sarcoglycan, alpha (dystrophin-associated glycoprotein)	0.00265916	0.09647	20	0.827964
BAT	24	ENSMUSG00000029156	24051	10530633	Sgcb	sarcoglycan, beta (dystrophin-associated glycoprotein)	0.000419151	0.0501077	24	2.3282
BAT	24	ENSMUSG00000040711	268396	10375065	Sh3pxd2b	SH3 and PX domains 2B	0.000966237	0.0646243	24	0.496706
BAT	24	ENSMUSG00000044461	219134	10415693	Shisa2	shisa family member 2	0.000658026	0.0546627	2	0.806135
BAT	24	ENSMUSG00000029524	75387	10532999	Sirt4	sirtuin 4	0.000472787	0.0501077	20	2.74116
BAT	24	ENSMUSG00000044367	69309	10387791	Slc16a13	solute carrier family 16 (monocarboxylic acid transporters), member 13	0.00214854	0.0892592	20	1.53777
BAT	24	ENSMUSG00000025726	434203	10554502	Slc28a1	solute carrier family 28 (sodium-coupled nucleoside transporter), member 1	0.00251619	0.0933846	6	8.05504
BAT	24	ENSMUSG00000050822	243328	10527148	Slc29a4	solute carrier family 29 (nucleoside transporters), member 4	0.00212569	0.0892592	20	7.55128
BAT	24	ENSMUSG00000003153	20527	10547641	Slc2a3	solute carrier family 2 (facilitated glucose transporter), member 3	0.00069185	0.0546627	16	1.47307
BAT	24	ENSMUSG00000059772	75764	10568017	Slx1b	SLX1 structure-specific endonuclease subunit homolog B (S. cerevisiae)	0.00116446	0.0683606	16	6.75206
BAT	24	ENSMUSG00000037935	57376	10578391	Smarce1	SWI/SNF related, matrix associated, actin dependent regulator of chromatin, subfamily e, member 1	0.00213711	0.0892592	10	4.33648
BAT	24	ENSMUSG00000058173	170748	10583320	Smco4	single-pass membrane protein with coiled-coil domains 4	0.000693741	0.0546627	12	2.72064
BAT	24	ENSMUSG00000055027	12180	10545283	Smyd1	SET and MYND domain containing 1	0.00212569	0.0892592	24	0.61442
BAT	24	ENSMUSG00000033419	20616	10595496	Snap91	synaptosomal-associated protein 91	0.000132506	0.0340839	16	0.6446
BAT	24	ENSMUSG00000068859	381373	10472930	Sp9	trans-acting transcription factor 9	0.000997372	0.0646243	16	0.429948
BAT	24	ENSMUSG00000027722	57815	10491704	Spata5	spermatogenesis associated 5	5.56e-05	0.0231181	14	1.11813
BAT	24	ENSMUSG00000054408	76687	10578703	Spcs3	signal peptidase complex subunit 3 homolog (S. cerevisiae)	0.00101155	0.0648853	18	13.1988
BAT	24	ENSMUSG00000004359	20728	10371662	Spic	Spi-C transcription factor (Spi-1/PU.1 related)	0.00106738	0.0649284	16	1.81586
BAT	24	ENSMUSG00000073573	433181	10458725	Spink11	serine peptidase inhibitor, Kazal type 11	0.0026922	0.0973533	24	15.7527
BAT	24	ENSMUSG00000021061	20741	10401068	Sptb	spectrin beta, erythrocytic	0.00141833	0.0748029	24	1.12873
BAT	24	ENSMUSG00000071112	319552	10542656	Spx	spexin hormone	0.000260443	0.0445088	14	0.48781
BAT	24	ENSMUSG00000030257	259302	10546855	Srgap3	SLIT-ROBO Rho GTPase activating protein 3	0.00140756	0.0748029	20	0.75449
BAT	24	ENSMUSG00000022519	106393	10437376	Srl	sarcalumenin	9.28e-05	0.0280049	24	19.3686
BAT	24	ENSMUSG00000014504	66384	10454674	Srp19	signal recognition particle 19	0.000126018	0.0340839	18	0.965749
BAT	24	ENSMUSG00000070003	76900	10579313	Ssbp4	single stranded DNA binding protein 4	0.000185475	0.0370023	12	3.36971
BAT	24	ENSMUSG00000029784	75647	10537007	Ssmem1	serine-rich single-pass membrane protein 1	0.00103287	0.0648978	18	3.63384
BAT	24	ENSMUSG00000031749	20444	10575534	St3gal2	ST3 beta-galactoside alpha-2,3-sialyltransferase 2	0.00255602	0.0940176	20	1.2253
BAT	24	ENSMUSG00000055371	56324	10482712	Stam2	signal transducing adaptor molecule (SH3 domain and ITAM motif) 2	0.000289347	0.0446556	20	2.99212
BAT	24	ENSMUSG00000016128	243362	10535956	Stard13	StAR-related lipid transfer (START) domain containing 13	0.00149951	0.0748029	18	4.75347
BAT	24	ENSMUSG00000027744	229277	10491993	Stoml3	stomatin (Epb7.2)-like 3	0.000658026	0.0546627	18	6.88567
BAT	24	ENSMUSG00000036923	216021	10369655	Stox1	storkhead box 1	0.000237702	0.0425531	18	1.37865
BAT	24	ENSMUSG00000069631	72149	10392070	Strada	STE20-related kinase adaptor alpha	0.00233171	0.089317	18	2.67168
BAT	24	ENSMUSG00000007207	20907	10526261	Stx1a	syntaxin 1A (brain)	0.000448988	0.0501077	24	0.372196
BAT	24	ENSMUSG00000022340	319613	10428426	Sybu	syntabulin (syntaxin-interacting)	0.00194569	0.086066	20	1.78342
BAT	24	ENSMUSG00000063450	319565	10396511	Syne2	spectrin repeat containing, nuclear envelope 2	0.00094952	0.0646243	18	24.4769
BAT	24	ENSMUSG00000095171	209517	10362158	Taar7b	trace amine-associated receptor 7B	0.00139545	0.0748029	2	5.54961
BAT	24	ENSMUSG00000059669	21340	10394942	Taf1b	TATA-box binding protein associated factor, RNA polymerase I, B	0.0027493	0.0982115	22	1.42718
BAT	24	ENSMUSG00000032085	21345	10593123	Tagln	transgelin	0.00146412	0.0748029	20	30.626
BAT	24	ENSMUSG00000001604	21401	10509204	Tcea3	transcription elongation factor A (SII), 3	1.04e-05	0.0148173	2	0.591179
BAT	24	ENSMUSG00000028619	66526	10514892	Tceanc2	transcription elongation factor A (SII) N-terminal and central domain containing 2	0.00170367	0.0784527	14	0.668596
BAT	24	ENSMUSG00000055799	21415	10545458	Tcf7l1	transcription factor 7 like 1 (T cell specific, HMG box)	0.00218558	0.0892592	20	2.25334
BAT	24	ENSMUSG00000040340	76406	10569757	Tex45	testis expressed 45	0.000146016	0.0340839	22	0.584458
BAT	24	ENSMUSG00000029553	21426	10543239	Tfec	transcription factor EC	0.000159023	0.0357645	20	1.52232
BAT	24	ENSMUSG00000037820	21817	10489204	Tgm2	transglutaminase 2, C polypeptide	0.0021589	0.0892592	14	4.43218
BAT	24	ENSMUSG00000044390	332359	10465260	Tigd3	tigger transposable element derived 3	6.29e-05	0.0246893	16	1.24793
BAT	24	ENSMUSG00000047819	403175	10492813	Tigd4	tigger transposable element derived 4	0.0025555	0.0940176	20	1.13389
BAT	24	ENSMUSG00000048007	30058	10361760	Timm8a1	translocase of inner mitochondrial membrane 8A1	0.000507097	0.050874	20	6.94552
BAT	24	ENSMUSG00000048007	30058	10606689	Timm8a1	translocase of inner mitochondrial membrane 8A1	4.11e-05	0.0210367	20	5.72273
BAT	24	ENSMUSG00000068327	21909	10545638	Tlx2	T cell leukemia, homeobox 2	0.00220802	0.0892592	20	1.87699
BAT	24	ENSMUSG00000034947	217203	10381445	Tmem106a	transmembrane protein 106A	0.00270819	0.0973946	22	3.71575
BAT	24	ENSMUSG00000029571	71900	10536429	Tmem106b	transmembrane protein 106B	0.000146016	0.0340839	10	1.57388
BAT	24	ENSMUSG00000033767	229473	10498998	Tmem131l	transmembrane 131 like	0.000391207	0.049513	20	20.7251
BAT	24	ENSMUSG00000025933	75712	10345058	Tmem14a	transmembrane protein 14A	0.00109951	0.0655281	20	1.33557
BAT	24	ENSMUSG00000049555	20776	10597258	Tmie	transmembrane inner ear	0.00276998	0.0986506	12	2.77347
BAT	24	ENSMUSG00000019961	21917	10371888	Tmpo	thymopoietin	0.0001762	0.036686	16	0.906715
BAT	24	ENSMUSG00000028958	64295	10528610	Tmub1	transmembrane and ubiquitin-like domain containing 1	0.00164003	0.0773708	20	25.6762
BAT	24	ENSMUSG00000091898	21924	10413726	Tnnc1	troponin C, cardiac/slow skeletal	0.00202605	0.0885654	6	0.527451
BAT	24	ENSMUSG00000026418	21952	10350149	Tnni1	troponin I, skeletal, slow 1	3.34e-07	0.00262339	6	1.14134
BAT	24	ENSMUSG00000064179	21955	10559547	Tnnt1	troponin T1, skeletal, slow	1.07e-05	0.0148173	4	0.520953
BAT	24	ENSMUSG00000055322	21961	10355514	Tns1	tensin 1	0.0027042	0.0973946	24	1.35352
BAT	24	ENSMUSG00000042870	21968	10542108	Tom1	target of myb1 trafficking protein	0.00191326	0.0856276	10	3.85418
BAT	24	ENSMUSG00000042870	21968	10572880	Tom1	target of myb1 trafficking protein	0.000963991	0.0646243	10	3.06906
BAT	24	ENSMUSG00000021078	75266	10396231	Tomm20l	translocase of outer mitochondrial membrane 20-like	0.00170962	0.0784527	22	1.25569
BAT	24	ENSMUSG00000020308	110012	10364451	Tpgs1	tubulin polyglutamylase complex subunit 1	0.000213804	0.0399608	12	1.61018
BAT	24	ENSMUSG00000027940	59069	10416940	Tpm3	tropomyosin 3, gamma	0.000141644	0.0340839	4	5.75006
BAT	24	ENSMUSG00000040236	66682	10569886	Trappc5	trafficking protein particle complex 5	0.000250535	0.0436878	18	2.54909
BAT	24	ENSMUSG00000046275	237858	10378787	Trarg1	trafficking regulator of GLUT4 (SLC2A4) 1	0.000701894	0.0546627	10	2.23509
BAT	24	ENSMUSG00000021712	81003	10406953	Trim23	tripartite motif-containing 23	0.00229671	0.089317	22	2.09648
BAT	24	ENSMUSG00000073968	101700	10566161	Trim68	tripartite motif-containing 68	0.00147998	0.0748029	14	1.77164
BAT	24	ENSMUSG00000055963	208820	10503376	Triqk	triple QxxK/R motif containing	0.000345463	0.0458656	14	0.8043
BAT	24	ENSMUSG00000033439	229780	10501663	Trmt13	tRNA methyltransferase 13	0.00110357	0.0656037	20	2.47638
BAT	24	ENSMUSG00000009292	28240	10370339	Trpm2	transient receptor potential cation channel, subfamily M, member 2	0.000303825	0.0452679	20	0.69723
BAT	24	ENSMUSG00000009246	56843	10569399	Trpm5	transient receptor potential cation channel, subfamily M, member 5	0.00222263	0.0892592	18	1.89742
BAT	24	ENSMUSG00000039032	116732	10543762	Tsga13	testis specific gene A13	4.3e-06	0.0148173	20	3.22767
BAT	24	ENSMUSG00000033530	104718	10402096	Ttc7b	tetratricopeptide repeat domain 7B	0.000456115	0.0501077	16	2.94832
BAT	24	ENSMUSG00000021013	76260	10397683	Ttc8	tetratricopeptide repeat domain 8	0.000734795	0.0552646	22	18.0045
BAT	24	ENSMUSG00000030137	53857	10541301	Tuba8	tubulin, alpha 8	0.00218558	0.0892592	12	1.57121
BAT	24	ENSMUSG00000025474	74237	10568897	Tubgcp2	tubulin, gamma complex associated protein 2	0.000181977	0.036686	18	1.01237
BAT	24	ENSMUSG00000023467	56734	10552966	Tulp2	tubby-like protein 2	0.0020754	0.0892372	12	0.671139
BAT	24	ENSMUSG00000038991	105245	10408741	Txndc5	thioredoxin domain containing 5	0.00104953	0.0649284	20	6.46981
BAT	24	ENSMUSG00000034485	72565	10586017	Uaca	uveal autoantigen with coiled-coil domains and ankyrin repeats	0.000241663	0.0427744	20	1.35182
BAT	24	ENSMUSG00000055643	70980	10566304	Ubqln5	ubiquilin 5	0.000135488	0.0340839	20	0.49729
BAT	24	ENSMUSG00000041712	66622	10397895	Ubr7	ubiquitin protein ligase E3 component n-recognin 7 (putative)	0.00175748	0.0795631	20	8.04096
BAT	24	ENSMUSG00000057425	112417	10531061	Ugt2b37	UDP glucuronosyltransferase 2 family, polypeptide B37	0.000440108	0.0501077	24	5.96645
BAT	24	ENSMUSG00000024817	109113	10462454	Uhrf2	ubiquitin-like, containing PHD and RING finger domains 2	7.72e-05	0.0263337	20	43.4871
BAT	24	ENSMUSG00000067215	635253	10602688	Usp51	ubiquitin specific protease 51	0.00167445	0.0781275	20	41.1794
BAT	24	ENSMUSG00000009621	22325	10481210	Vav2	vav 2 oncogene	0.00127289	0.0730855	14	1.7608
BAT	24	ENSMUSG00000026175	22349	10347364	Vil1	villin 1	0.00013936	0.0340839	18	7.36437
BAT	24	ENSMUSG00000071493	171252	10408146	Vmn1r208	vomeronasal 1 receptor 208	0.0013097	0.0744725	16	1.3169
BAT	24	ENSMUSG00000095093	210876	10448224	Vmn2r111	vomeronasal 2, receptor 111	0.000709165	0.0546627	24	25.759
BAT	24	ENSMUSG00000066372	100009609	10565343	Vmn2r65	vomeronasal 2, receptor 65	0.000178867	0.036686	24	9.93606
BAT	24	ENSMUSG00000090304	665376	10442125	Vmn2r99	vomeronasal 2, receptor 99	0.000837227	0.0613992	14	2.11313
BAT	24	ENSMUSG00000030534	233405	10554419	Vps33b	vacuolar protein sorting 33B	7.06e-05	0.0251953	20	2.52903
BAT	24	ENSMUSG00000049598	240916	10351843	Vsig8	V-set and immunoglobulin domain containing 8	0.000629751	0.0546627	20	1.77347
BAT	24	ENSMUSG00000030889	233813	10556962	Vwa3a	von Willebrand factor A domain containing 3A	0.00243756	0.0915192	12	1.17956
BAT	24	ENSMUSG00000045690	72338	10401023	Wdr89	WD repeat domain 89	0.000842657	0.0616055	18	0.877633
BAT	24	ENSMUSG00000060475	60532	10479268	Wtap	Wilms tumour 1-associating protein	0.00047476	0.0501077	8	1.14151
BAT	24	ENSMUSG00000027022	241431	10472426	Xirp2	xin actin-binding repeat containing 2	0.000709165	0.0546627	20	2.07034
BAT	24	ENSMUSG00000021615	108138	10410947	Xrcc4	X-ray repair complementing defective repair in Chinese hamster cells 4	0.00139849	0.0748029	20	2.38955
BAT	24	ENSMUSG00000026187	22596	10347232	Xrcc5	X-ray repair complementing defective repair in Chinese hamster cells 5	0.00119273	0.0696729	22	0.686298
BAT	24	ENSMUSG00000041215	208146	10434313	Yeats2	YEATS domain containing 2	0.000364663	0.0474284	18	1.29964
BAT	24	ENSMUSG00000040433	245007	10595831	Zbtb38	zinc finger and BTB domain containing 38	0.00033998	0.0457341	20	2.37756
BAT	24	ENSMUSG00000025786	69035	10597920	Zdhhc3	zinc finger, DHHC domain containing 3	0.00106619	0.0649284	14	19.2761
BAT	24	ENSMUSG00000030629	65098	10565330	Zfand6	zinc finger, AN1-type domain 6	0.000320626	0.0455166	22	4.14445
BAT	24	ENSMUSG00000060397	243833	10550039	Zfp128	zinc finger protein 128	0.00229671	0.089317	18	1.50366
BAT	24	ENSMUSG00000063108	22688	10591228	Zfp26	zinc finger protein 26	0.00203534	0.0885654	18	4.30837
BAT	24	ENSMUSG00000022529	74120	10433199	Zfp263	zinc finger protein 263	0.00270423	0.0973946	12	0.531032
BAT	24	ENSMUSG00000034522	380912	10416004	Zfp395	zinc finger protein 395	0.000470209	0.0501077	14	0.964449
BAT	24	ENSMUSG00000055480	238690	10410287	Zfp458	zinc finger protein 458	0.00251898	0.0933846	20	1.74173
BAT	24	ENSMUSG00000051351	22704	10509218	Zfp46	zinc finger protein 46	1.38e-05	0.0148173	16	117.441
BAT	24	ENSMUSG00000044676	234725	10575363	Zfp612	zinc finger protein 612	1.55e-05	0.0152428	20	0.765587
BAT	24	ENSMUSG00000011427	233056	10551777	Zfp790	zinc finger protein 790	0.00067996	0.0546627	20	2.3355
BAT	24	ENSMUSG00000074194	244556	10580324	Zfp791	zinc finger protein 791	0.000647059	0.0546627	16	2.55276
BAT	24	ENSMUSG00000074733	414758	10468885	Zfp950	zinc finger protein 950	0.00175376	0.0795476	20	4.20341
BAT	24	ENSMUSG00000051278	71643	10495933	Zgrf1	zinc finger, GRF-type containing 1	0.000100154	0.0294715	24	0.798522
BAT	24	ENSMUSG00000044526	20834	10452082	Znrf4	zinc and ring finger 4	0.00240785	0.0908383	22	0.682588
BAT	24	ENSMUSG00000061894	269585	10516507	Zscan20	zinc finger and SCAN domains 20	0.000966237	0.0646243	14	0.277813
BST	24	ENSMUSG00000073730	66755	10353519	4933415F23Rik	RIKEN cDNA 4933415F23 gene	8.5e-05	0.0746482	10	1.32624
BST	24	ENSMUSG00000040139	77252	10568758	9430038I01Rik	RIKEN cDNA 9430038I01 gene	0.000208375	0.0990376	8	1.33092
BST	24	ENSMUSG00000028307	230163	10512904	Aldob	aldolase B, fructose-bisphosphate	3.35e-05	0.0504532	20	1.55942
BST	24	ENSMUSG00000049562	381201	10460623	Ap5b1	adaptor-related protein complex 5, beta 1 subunit	4e-05	0.0504532	8	1.73432
BST	24	ENSMUSG00000052423	57370	10351563	B4galt3	UDP-Gal:betaGlcNAc beta 1,4-galactosyltransferase, polypeptide 3	0.000141276	0.0843964	8	4.65566
BST	24	ENSMUSG00000039741	268515	10383313	Bahcc1	BAH domain and coiled-coil containing 1	8.68e-05	0.0746482	14	0.884562
BST	24	ENSMUSG00000089682	12050	10415111	Bcl2l2	BCL2-like 2	0.000163583	0.0848198	24	1.14926
BST	24	ENSMUSG00000041570	67886	10358191	Camsap2	calmodulin regulated spectrin-associated protein family, member 2	6.19e-06	0.0240246	14	1.09483
BST	24	ENSMUSG00000024791	67849	10460738	Cdca5	cell division cycle associated 5	4.12e-05	0.0504532	14	1.6711
BST	24	ENSMUSG00000048582	14611	10420359	Gja3	gap junction protein, alpha 3	9.4e-06	0.0312599	10	1.78415
BST	24	ENSMUSG00000073421	14961	10444291	H2-Ab1	histocompatibility 2, class II antigen A, beta 1	2.72e-05	0.0486546	8	0.777957
BST	24	ENSMUSG00000063802	66245	10559635	Hspbp1	HSPA (heat shock 70kDa) binding protein, cytoplasmic cochaperone 1	0.000137784	0.0843964	20	2.39971
BST	24	ENSMUSG00000030980	66356	10567343	Knop1	lysine rich nucleolar protein 1	0.00010437	0.0758558	20	1.42552
BST	24	ENSMUSG00000029166	100732	10520544	Mapre3	microtubule-associated protein, RP/EB family, member 3	0.000107968	0.0758558	20	1.29987
BST	24	ENSMUSG00000046101	240697	10344772	Mcmdc2	minichromosome maintenance domain containing 2	1.88e-06	0.0210756	22	0.295415
BST	24	ENSMUSG00000071890	78258	10359603	Mroh9	maestro heat-like repeat family member 9	1.91e-05	0.0444722	16	7.6782
BST	24	ENSMUSG00000028647	56309	10507885	Mycbp	MYC binding protein	4e-05	0.0504532	18	1.97136
BST	24	NA	NA	10375461	NA	NA	3.73e-06	0.0210756	4	8.44678
BST	24	NA	NA	10377253	NA	NA	1.85e-05	0.0444722	10	1.28788
BST	24	NA	NA	10399591	NA	NA	9.58e-05	0.0752001	16	8.01429
BST	24	NA	NA	10434224	NA	NA	0.000123279	0.0820301	14	1.00124
BST	24	NA	NA	10436941	NA	NA	8.97e-05	0.0746482	14	1.86599
BST	24	NA	NA	10441923	NA	NA	0.000134791	0.0843964	20	10.1051
BST	24	NA	NA	10485641	NA	NA	9.69e-05	0.0752001	14	0.79323
BST	24	NA	NA	10532019	NA	NA	0.000110743	0.0758558	16	166.088
BST	24	NA	NA	10603809	NA	NA	0.000153669	0.0843964	16	1.46851
BST	24	ENSMUSG00000031878	234664	10581111	Nae1	NEDD8 activating enzyme E1 subunit 1	2.58e-05	0.0486546	14	2.01961
BST	24	ENSMUSG00000052512	78286	10553354	Nav2	neuron navigator 2	3.56e-05	0.0504532	14	5.63933
BST	24	ENSMUSG00000041923	319211	10457836	Nol4	nucleolar protein 4	0.000153669	0.0843964	14	9.16601
BST	24	ENSMUSG00000026833	56177	10470529	Olfm1	olfactomedin 1	4.3e-06	0.0210756	8	2.36584
BST	24	ENSMUSG00000050603	258866	10473454	Olfr1008	olfactory receptor 1008	7.24e-05	0.0746482	12	3.71367
BST	24	ENSMUSG00000043383	258708	10515822	Olfr1342	olfactory receptor 1342	4.52e-06	0.0210756	24	0.731742
BST	24	ENSMUSG00000049315	258946	10471755	Olfr348	olfactory receptor 348	0.0001762	0.087309	12	1.27909
BST	24	ENSMUSG00000058200	18367	10566276	Olfr66	olfactory receptor 66	7.07e-05	0.0746482	8	0.302818
BST	24	ENSMUSG00000027233	67578	10486935	Patl2	protein associated with topoisomerase II homolog 2 (yeast)	1.41e-05	0.0409833	12	1.39805
BST	24	ENSMUSG00000063751	100038454	10485695	Platr8	pluripotency associated transcript 8	8.81e-05	0.0746482	2	10.8026
BST	24	ENSMUSG00000025404	71750	10366909	R3hdm2	R3H domain containing 2	0.000164646	0.0848198	20	0.692679
BST	24	ENSMUSG00000035504	70335	10364784	Reep6	receptor accessory protein 6	3.26e-06	0.0210756	14	17.2705
BST	24	ENSMUSG00000003970	26961	10425018	Rpl8	ribosomal protein L8	0.000155827	0.0843964	6	1.1764
BST	24	ENSMUSG00000020312	216148	10370587	Shc2	SHC (Src homology 2 domain containing) transforming protein 2	2.58e-05	0.0486546	14	1.67303
BST	24	ENSMUSG00000044600	66818	10579736	Smim7	small integral membrane protein 7	0.000103339	0.0758558	10	4.82604
BST	24	ENSMUSG00000008193	272382	10562812	Spib	Spi-B transcription factor (Spi-1/PU.1 related)	8.97e-05	0.0746482	20	14.5224
BST	24	ENSMUSG00000010154	234857	10576288	Spire2	spire type actin nucleation factor 2	0.000167534	0.0848198	10	9.71386
BST	24	ENSMUSG00000040297	226551	10359446	Suco	SUN domain containing ossification factor	7.12e-05	0.0746482	10	13.2393
BST	24	ENSMUSG00000006342	71733	10369932	Susd2	sushi domain containing 2	0.00015119	0.0843964	16	2.19091
BST	24	ENSMUSG00000039530	80286	10571371	Tusc3	tumor suppressor candidate 3	0.000154878	0.0843964	10	1.83173
BST	24	ENSMUSG00000041057	72515	10446693	Wdr43	WD repeat domain 43	8.97e-05	0.0746482	18	5.16089
BST	24	ENSMUSG00000068966	241311	10481827	Zbtb34	zinc finger and BTB domain containing 34	0.000206677	0.0990376	8	6.28755
BST	24	ENSMUSG00000057101	210135	10550833	Zfp180	zinc finger protein 180	3.87e-05	0.0504532	10	2.5415
CER	24	ENSMUSG00000070574	69578	10552715	2310016G11Rik	RIKEN cDNA 2310016G11 gene	2.72e-05	0.0623614	20	0.581119
CER	24	ENSMUSG00000027312	11990	10476207	Atrn	attractin	4e-05	0.066413	8	1.86421
CER	24	ENSMUSG00000059562	207209	10442719	Ccdc154	coiled-coil domain containing 154	2.67e-05	0.0623614	10	1.41483
CER	24	ENSMUSG00000034024	12461	10372600	Cct2	chaperonin containing Tcp1, subunit 2 (beta)	6.29e-05	0.0946487	12	0.939672
CER	24	ENSMUSG00000030127	26894	10547926	Cops7a	COP9 signalosome subunit 7A	1.01e-05	0.0335856	18	1.9855
CER	24	ENSMUSG00000037790	246080	10570627	Defb7	defensin beta 7	1.25e-06	0.0119378	22	1.66196
CER	24	ENSMUSG00000071165	100503992	10570644	Gm6040	predicted gene 6040	7.4e-06	0.0286724	8	0.861727
CER	24	ENSMUSG00000066842	545370	10358585	Hmcn1	hemicentin 1	3.8e-05	0.066413	6	1.4446
CER	24	ENSMUSG00000038203	15398	10544805	Hoxa13	homeobox A13	4.23e-06	0.0196748	24	4.75431
CER	24	ENSMUSG00000031304	16186	10606016	Il2rg	interleukin 2 receptor, gamma chain	2.54e-05	0.0623614	6	3.58631
CER	24	ENSMUSG00000036782	67455	10603896	Klhl13	kelch-like 13	3.2e-05	0.0623614	16	5.76095
CER	24	ENSMUSG00000053797	16666	10391061	Krt16	keratin 16	3.22e-05	0.0623614	2	2.93139
CER	24	ENSMUSG00000022139	105559	10417053	Mbnl2	muscleblind like splicing factor 2	3.77e-06	0.0196748	16	1.07302
CER	24	ENSMUSG00000034427	217328	10382653	Myo15b	myosin XVB	5.43e-07	0.0119378	24	1.1251
CER	24	NA	NA	10457838	NA	NA	6.51e-05	0.0946487	14	0.926907
CER	24	ENSMUSG00000037251	74653	10577903	Pomk	protein-O-mannose kinase	1.54e-06	0.0119378	20	93.5011
HEA	24	ENSMUSG00000074497	319493	10569719	A430078G23Rik	RIKEN cDNA A430078G23 gene	6.4e-05	0.0998963	14	3.32325
HEA	24	ENSMUSG00000062753	106672	10449356	AI413582	expressed sequence AI413582	5.4e-05	0.0936737	24	0.502459
HEA	24	ENSMUSG00000029621	56443	10527430	Arpc1a	actin related protein 2/3 complex, subunit 1A	7.66e-06	0.0448359	10	5.36252
HEA	24	ENSMUSG00000053873	503692	10524396	Aym1	activator of yeast meiotic promoters 1	2.28e-06	0.0240316	10	1.41368
HEA	24	ENSMUSG00000034785	13370	10514912	Dio1	deiodinase, iodothyronine, type I	1.58e-05	0.0538021	10	7.42141
HEA	24	ENSMUSG00000027386	70370	10475932	Fbln7	fibulin 7	2.77e-05	0.0647903	22	5.57267
HEA	24	ENSMUSG00000042744	269700	10525236	Hectd4	HECT domain E3 ubiquitin protein ligase 4	3.08e-06	0.0240316	4	1.19874
HEA	24	ENSMUSG00000064120	56738	10445826	Mocs1	molybdenum cofactor synthesis 1	4.28e-05	0.0834563	12	1.80404
HEA	24	ENSMUSG00000020814	67622	10393379	Mxra7	matrix-remodelling associated 7	2.29e-05	0.0647903	10	18.2345
HEA	24	NA	NA	10607388	NA	NA	2.67e-05	0.0647903	4	7.78476
HEA	24	ENSMUSG00000020889	217166	10390691	Nr1d1	nuclear receptor subfamily 1, group D, member 1	4.18e-05	0.0834563	24	211.421
HEA	24	ENSMUSG00000071636	239731	10433971	Rimbp3	RIMS binding protein 3	1.61e-05	0.0538021	14	3.04475
HEA	24	ENSMUSG00000047735	209086	10542911	Samd9l	sterile alpha motif domain containing 9-like	5.6e-05	0.0936737	14	1.90976
HEA	24	ENSMUSG00000059406	432478	10364932	Tmprss9	transmembrane protease, serine 9	3.03e-06	0.0240316	16	1.90276
HEA	24	ENSMUSG00000099611	252906	10408123	Vmn1r189	vomeronasal 1 receptor 189	1.06e-05	0.0494724	2	0.959521
HYP	24	ENSMUSG00000029766	76382	10537098	1700012A03Rik	RIKEN cDNA 1700012A03 gene	0.00107836	0.0718844	2	1.84258
HYP	24	ENSMUSG00000058101	73486	10428066	1700084J12Rik	ribosomal protein L7-like 1 pseudogene	0.00209247	0.0940841	22	1.01409
HYP	24	ENSMUSG00000033029	27660	10430447	1700088E04Rik	RIKEN cDNA 1700088E04 gene	2.72e-05	0.0200986	2	3.43242
HYP	24	ENSMUSG00000062619	67101	10445627	2310039H08Rik	RIKEN cDNA 2310039H08 gene	0.000483176	0.0573368	22	0.934886
HYP	24	ENSMUSG00000049760	224904	10452110	2410015M20Rik	RIKEN cDNA 2410015M20 gene	0.000213443	0.0468805	2	1.20668
HYP	24	ENSMUSG00000042579	74034	10499652	4632404H12Rik	RIKEN cDNA 4632404H12 gene	0.00102854	0.0718324	2	0.772038
HYP	24	ENSMUSG00000021747	74430	10417579	4930452B06Rik	RIKEN cDNA 4930452B06 gene	0.000342363	0.0529902	20	1.14755
HYP	24	ENSMUSG00000097129	74706	10363557	4930507D05Rik	RIKEN cDNA 4930507D05 gene	0.00209247	0.0940841	2	0.663623
HYP	24	ENSMUSG00000022179	74359	10419803	4931414P19Rik	RIKEN cDNA 4931414P19 gene	0.000243386	0.0497341	24	0.46542
HYP	24	ENSMUSG00000086727	70988	10353721	4931428L18Rik	RIKEN cDNA 4931428L18 gene	8.28e-06	0.0150781	24	1.16352
HYP	24	ENSMUSG00000053896	227998	10472449	4933409G03Rik	RIKEN cDNA 4933409G03 gene	2.33e-05	0.020079	20	3.22449
HYP	24	ENSMUSG00000073158	66808	10394852	9030624G23Rik	RIKEN cDNA 9030624G23 gene	0.000336929	0.0526075	2	21.1153
HYP	24	ENSMUSG00000029482	78894	10525893	Aacs	acetoacetyl-CoA synthetase	0.000627251	0.0622825	2	1.32295
HYP	24	ENSMUSG00000023088	17250	10433735	Abcc1	ATP-binding cassette, sub-family C (CFTR/MRP), member 1	0.00229176	0.0940841	2	3.11433
HYP	24	ENSMUSG00000030965	109359	10558274	Abraxas2	BRISC complex subunit	0.00225967	0.0940841	2	57.1208
HYP	24	ENSMUSG00000060317	209186	10512886	Acnat2	acyl-coenzyme A amino acid N-acyltransferase 2	0.000199735	0.0468805	2	1.40905
HYP	24	ENSMUSG00000044573	11431	10355401	Acp1	acid phosphatase 1, soluble	0.000874161	0.0716298	2	7.55189
HYP	24	ENSMUSG00000018796	14081	10571657	Acsl1	acyl-CoA synthetase long-chain family member 1	0.000246559	0.0497341	2	1.3729
HYP	24	ENSMUSG00000030022	101401	10546430	Adamts9	a disintegrin-like and metallopeptidase (reprolysin type) with thrombospondin type 1 motif, 9	0.00222533	0.0940841	2	1.03873
HYP	24	ENSMUSG00000018500	11541	10376832	Adora2b	adenosine A2b receptor	0.00212569	0.0940841	2	0.762716
HYP	24	ENSMUSG00000002625	54194	10449854	Akap8l	A kinase (PRKA) anchor protein 8-like	4.84e-05	0.0286747	22	7.39448
HYP	24	ENSMUSG00000021207	77337	10403333	Akr1c21	aldo-keto reductase family 1, member C21	0.00220802	0.0940841	18	7.01833
HYP	24	ENSMUSG00000025007	56454	10467470	Aldh18a1	aldehyde dehydrogenase 18 family, member A1	0.000284754	0.0497341	20	49.1215
HYP	24	ENSMUSG00000013584	19378	10586865	Aldh1a2	aldehyde dehydrogenase family 1, subfamily A2	0.000774747	0.0643747	24	0.761921
HYP	24	ENSMUSG00000029455	11669	10533345	Aldh2	aldehyde dehydrogenase 2, mitochondrial	0.00229176	0.0940841	2	1.21046
HYP	24	ENSMUSG00000032807	11686	10377490	Alox12b	arachidonate 12-lipoxygenase, 12R type	0.000209575	0.0468805	20	0.783075
HYP	24	ENSMUSG00000028028	71481	10502050	Alpk1	alpha-kinase 1	0.000433122	0.0573368	22	0.368702
HYP	24	ENSMUSG00000060244	56009	10351636	Alyref2	Aly/REF export factor 2	0.00247687	0.0963519	22	0.749959
HYP	24	ENSMUSG00000036820	245847	10448441	Amdhd2	amidohydrolase domain containing 2	0.00027872	0.0497341	18	0.416665
HYP	24	ENSMUSG00000042225	56068	10607116	Ammecr1	Alport syndrome, mental retardation, midface hypoplasia and elliptocytosis chromosomal region gene 1	0.00154936	0.0827075	22	0.526843
HYP	24	ENSMUSG00000064210	105722	10426479	Ano6	anoctamin 6	0.00103287	0.0718324	2	9.45053
HYP	24	ENSMUSG00000019326	11754	10381371	Aoc3	amine oxidase, copper containing 3	0.000483326	0.0573368	2	0.680274
HYP	24	ENSMUSG00000035960	11792	10414522	Apex1	apurinic/apyrimidinic endonuclease 1	0.00148696	0.0815126	2	1.23272
HYP	24	ENSMUSG00000005681	11807	10351546	Apoa2	apolipoprotein A-II	0.00139545	0.0813274	2	1.30021
HYP	24	ENSMUSG00000009585	80287	10425321	Apobec3	apolipoprotein B mRNA editing enzyme, catalytic polypeptide 3	0.00141833	0.0813274	2	0.417384
HYP	24	ENSMUSG00000028427	11832	10512145	Aqp7	aquaporin 7	2.33e-05	0.020079	24	1.8004
HYP	24	ENSMUSG00000033542	54324	10537834	Arhgef5	Rho guanine nucleotide exchange factor (GEF) 5	8.23e-05	0.0367828	22	0.515141
HYP	24	ENSMUSG00000019564	13496	10364559	Arid3a	AT rich interactive domain 3A (BRIGHT-like)	0.000412165	0.0573368	2	0.673068
HYP	24	ENSMUSG00000049866	320982	10356475	Arl4c	ADP-ribosylation factor-like 4C	7.24e-05	0.0342719	2	190.432
HYP	24	ENSMUSG00000040187	272322	10542764	Arntl2	aryl hydrocarbon receptor nuclear translocator-like 2	0.000640247	0.0622825	2	4.4209
HYP	24	ENSMUSG00000032503	74100	10597323	Arpp21	cyclic AMP-regulated phosphoprotein, 21	0.00225967	0.0940841	2	3.61103
HYP	24	ENSMUSG00000035277	11878	10600755	Arx	aristaless related homeobox	0.00184002	0.090778	20	1.26156
HYP	24	ENSMUSG00000020884	11889	10377751	Asgr1	asialoglycoprotein receptor 1	0.00036863	0.0559585	4	0.577542
HYP	24	ENSMUSG00000033952	12316	10350392	Aspm	abnormal spindle microtubule assembly	0.00259482	0.0985563	24	1.35211
HYP	24	ENSMUSG00000039200	75329	10433484	Atf7ip2	activating transcription factor 7 interacting protein 2	0.00135984	0.0813274	20	2.40227
HYP	24	ENSMUSG00000041341	76559	10402519	Atg2b	autophagy related 2B	0.000440108	0.0573368	2	2.67233
HYP	24	ENSMUSG00000028550	242557	10506134	Atg4c	autophagy related 4C, cysteine peptidase	0.00199283	0.0940841	2	1.32006
HYP	24	ENSMUSG00000031862	170759	10572180	Atp13a1	ATPase type 13A1	0.000966204	0.0718324	2	9.82529
HYP	24	ENSMUSG00000053375	74915	10453426	Atp6v1e2	ATPase, H+ transporting, lysosomal V1 subunit E2	0.00139545	0.0813274	2	0.937921
HYP	24	ENSMUSG00000004285	66144	10452874	Atp6v1f	ATPase, H+ transporting, lysosomal V1 subunit F	0.000728428	0.0622825	2	4.12376
HYP	24	ENSMUSG00000039182	105351	10403716	AW209491	expressed sequence AW209491	0.000270976	0.0497341	2	1.53407
HYP	24	ENSMUSG00000002602	26362	10561104	Axl	AXL receptor tyrosine kinase	0.00114372	0.0727119	4	1.71995
HYP	24	ENSMUSG00000051650	53625	10384656	B3gnt2	UDP-GlcNAc:betaGal beta-1,3-N-acetylglucosaminyltransferase 2	0.00209247	0.0940841	2	0.90021
HYP	24	ENSMUSG00000018126	207495	10430474	Baiap2l2	BAI1-associated protein 2-like 2	0.000749755	0.0631849	22	1.3718
HYP	24	ENSMUSG00000057329	12043	10357043	Bcl2	B cell leukemia/lymphoma 2	1.6e-05	0.0192693	24	3.01747
HYP	24	ENSMUSG00000030200	66813	10542287	Bcl2l14	BCL2-like 14 (apoptosis facilitator)	6.03e-07	0.00476245	24	0.929075
HYP	24	ENSMUSG00000042750	12069	10606835	Bex2	brain expressed X-linked 2	0.00104929	0.0718324	24	1.47338
HYP	24	ENSMUSG00000029335	110075	10523506	Bmp3	bone morphogenetic protein 3	0.000999556	0.0718324	2	0.892338
HYP	24	ENSMUSG00000022557	12181	10429908	Bop1	block of proliferation 1	0.00230035	0.0940841	22	4.28435
HYP	24	ENSMUSG00000031130	12209	10599776	Brs3	bombesin-like receptor 3	0.0023708	0.0951576	20	2.38603
HYP	24	ENSMUSG00000046491	69183	10375307	C1qtnf2	C1q and tumor necrosis factor related protein 2	2.06e-05	0.020079	2	0.671873
HYP	24	ENSMUSG00000014592	100072	10518812	Camta1	calmodulin binding transcription activator 1	9.58e-05	0.0395802	22	3.55866
HYP	24	ENSMUSG00000025575	76025	10393580	Cant1	calcium activated nucleotidase 1	0.000206082	0.0468805	22	4.70561
HYP	24	ENSMUSG00000024942	12333	10465314	Capn1	calpain 1	0.0023708	0.0951576	2	1.03801
HYP	24	ENSMUSG00000039676	75568	10423024	Capsl	calcyphosine-like	0.000106169	0.0395802	2	1.38779
HYP	24	ENSMUSG00000027555	71934	10490903	Car13	carbonic anhydrase 13	0.000331599	0.0526075	20	0.525463
HYP	24	ENSMUSG00000000805	12351	10379866	Car4	carbonic anhydrase 4	0.00148696	0.0815126	2	2.78464
HYP	24	ENSMUSG00000021338	68732	10408280	Carmil1	capping protein regulator and myosin 1 linker 1	0.000133191	0.0426231	22	1.37903
HYP	24	ENSMUSG00000028348	68016	10504902	Cavin4	caveolae associated 4	0.000578247	0.0622825	22	0.658568
HYP	24	ENSMUSG00000079235	100502861	10597854	Ccdc13	coiled-coil domain containing 13	0.000467518	0.0573368	4	0.548187
HYP	24	ENSMUSG00000064280	75172	10528289	Ccdc146	coiled-coil domain containing 146	0.000135409	0.0427524	2	0.714763
HYP	24	ENSMUSG00000057176	233899	10568266	Ccdc189	coiled-coil domain containing 189	3.62e-07	0.00476245	20	0.617471
HYP	24	ENSMUSG00000048445	71276	10394018	Ccdc57	coiled-coil domain containing 57	0.00139548	0.0813274	2	0.608076
HYP	24	ENSMUSG00000071202	381077	10442870	Ccdc78	coiled-coil domain containing 78	0.0022538	0.0940841	2	1.70962
HYP	24	ENSMUSG00000035352	20293	10379530	Ccl12	chemokine (C-C motif) ligand 12	1.81e-05	0.020079	2	8.0045
HYP	24	ENSMUSG00000004814	56221	10534493	Ccl24	chemokine (C-C motif) ligand 24	0.00015344	0.0432573	22	0.521549
HYP	24	ENSMUSG00000049489	69109	10388898	Ccnq	cyclin Q	3.87e-05	0.0254292	24	1.81
HYP	24	ENSMUSG00000043953	54199	10597279	Ccrl2	chemokine (C-C motif) receptor-like 2	0.00196749	0.0940841	2	0.732048
HYP	24	ENSMUSG00000008845	93671	10541644	Cd163	CD163 antigen	0.000456115	0.0573368	2	2.99114
HYP	24	ENSMUSG00000028873	52276	10516246	Cdca8	cell division cycle associated 8	0.00021854	0.0474794	2	2.22321
HYP	24	ENSMUSG00000031881	12556	10581132	Cdh16	cadherin 16	0.00239721	0.0955112	2	1.84731
HYP	24	ENSMUSG00000028217	12557	10503341	Cdh17	cadherin 17	0.00141836	0.0813274	2	0.869305
HYP	24	ENSMUSG00000068394	99100	10487109	Cep152	centrosomal protein 152	9.19e-05	0.0395802	20	3.69318
HYP	24	ENSMUSG00000060560	234677	10574617	Ces4a	carboxylesterase 4A	0.000663427	0.0622825	20	0.675242
HYP	24	ENSMUSG00000039543	76670	10417841	Cfap70	cilia and flagella associated protein 70	1.53e-05	0.0192693	2	0.678888
HYP	24	ENSMUSG00000090231	14962	10450325	Cfb	complement factor B	0.000705304	0.0622825	16	0.282669
HYP	24	ENSMUSG00000026124	12627	10345393	Cfc1	cripto, FRL-1, cryptic family 1	0.000524767	0.0600338	2	0.440633
HYP	24	ENSMUSG00000039084	12643	10380398	Chad	chondroadherin	0.00108285	0.0718844	4	1.77961
HYP	24	ENSMUSG00000064246	12654	10349968	Chil1	chitinase-like 1	0.00209168	0.0940841	2	2.23388
HYP	24	ENSMUSG00000034612	58250	10365290	Chst11	carbohydrate sulfotransferase 11	0.000927844	0.0718324	2	3.69462
HYP	24	ENSMUSG00000070803	56222	10507726	Cited4	Cbp/p300-interacting transactivator, with Glu/Asp-rich carboxy-terminal domain, 4	0.000203114	0.0468805	2	0.663153
HYP	24	ENSMUSG00000040549	75786	10473919	Ckap5	cytoskeleton associated protein 5	7.53e-06	0.0150781	22	2.9092
HYP	24	ENSMUSG00000068547	99663	10502590	Clca4a	chloride channel accessory 4A	3.14e-06	0.00928214	2	2.8631
HYP	24	ENSMUSG00000038973	74276	10552412	Cldnd2	claudin domain containing 2	0.000280161	0.0497341	2	3.90022
HYP	24	ENSMUSG00000000318	17312	10377782	Clec10a	C-type lectin domain family 10, member A	0.000112653	0.0395802	22	1.116
HYP	24	ENSMUSG00000030364	94071	10542112	Clec2h	C-type lectin domain family 2, member h	0.000320626	0.052005	2	1.79277
HYP	24	ENSMUSG00000008153	232370	10547719	Clstn3	calsyntenin 3	0.00130367	0.0810266	20	2.10029
HYP	24	ENSMUSG00000041216	74438	10503234	Clvs1	clavesin 1	0.00101296	0.0718324	2	2.50043
HYP	24	ENSMUSG00000030282	12764	10542665	Cmas	cytidine monophospho-N-acetylneuraminic acid synthetase	0.00233483	0.0946765	20	1.16551
HYP	24	ENSMUSG00000022235	69574	10423505	Cmbl	carboxymethylenebutenolidase-like (Pseudomonas)	0.00165125	0.0840929	24	1.463
HYP	24	ENSMUSG00000003135	52846	10345706	Cnot11	CCR4-NOT transcription complex, subunit 11	0.00206926	0.0940841	22	1.46467
HYP	24	ENSMUSG00000035632	232791	10549569	Cnot3	CCR4-NOT transcription complex, subunit 3	0.00144953	0.0815126	2	2.49242
HYP	24	ENSMUSG00000039488	244682	10590865	Cntn5	contactin 5	0.000173312	0.0453543	2	6.16027
HYP	24	ENSMUSG00000018661	16834	10382345	Cog1	component of oligomeric golgi complex 1	0.00135984	0.0813274	2	4.12263
HYP	24	ENSMUSG00000026043	12825	10346015	Col3a1	collagen, type III, alpha 1	0.000964592	0.0718324	2	0.519003
HYP	24	ENSMUSG00000004098	53867	10591281	Col5a3	collagen, type V, alpha 3	5.82e-05	0.0320716	22	1.04979
HYP	24	ENSMUSG00000017778	12867	10442922	Cox7c	cytochrome c oxidase subunit 7C	0.000774747	0.0643747	2	1.02538
HYP	24	ENSMUSG00000004885	12904	10493108	Crabp2	cellular retinoic acid binding protein II	0.000405179	0.0573368	4	2.25599
HYP	24	ENSMUSG00000063681	170788	10358283	Crb1	crumbs family member 1, photoreceptor morphogenesis associated	0.000115326	0.0395802	24	0.464578
HYP	24	ENSMUSG00000063889	12916	10457205	Crem	cAMP responsive element modulator	0.000203505	0.0468805	24	1.29627
HYP	24	ENSMUSG00000019866	11630	10368947	Crybg1	crystallin beta-gamma domain containing 1	0.00209247	0.0940841	22	0.356068
HYP	24	ENSMUSG00000030905	12971	10567546	Crym	crystallin, mu	0.00261409	0.0990469	20	0.648558
HYP	24	ENSMUSG00000022311	239420	10428517	Csmd3	CUB and Sushi multiple domains 3	0.00148699	0.0815126	22	1.40141
HYP	24	ENSMUSG00000033323	67655	10459930	Ctdp1	CTD (carboxy-terminal domain, RNA polymerase II, polypeptide A) phosphatase, subunit 1	0.000402387	0.0573368	2	0.789102
HYP	24	ENSMUSG00000052821	58861	10606355	Cysltr1	cysteinyl leukotriene receptor 1	0.0011854	0.0746582	2	0.520097
HYP	24	ENSMUSG00000000889	13166	10470412	Dbh	dopamine beta hydroxylase	0.000629751	0.0622825	2	1.32015
HYP	24	ENSMUSG00000021222	73828	10397054	Dcaf4	DDB1 and CUL4 associated factor 4	0.000997372	0.0718324	2	10.0265
HYP	24	ENSMUSG00000046818	73284	10496373	Ddit4l	DNA-damage-inducible transcript 4-like	0.000647059	0.0622825	2	0.945356
HYP	24	ENSMUSG00000044743	246085	10570752	Defb10	defensin beta 10	0.000309757	0.05094	4	24.6346
HYP	24	ENSMUSG00000054763	619548	10415838	Defb42	defensin beta 42	0.00229671	0.0940841	24	0.793155
HYP	24	ENSMUSG00000038456	209773	10544199	Dennd2a	DENN/MADD domain containing 2A	0.000213804	0.0468805	2	1.21592
HYP	24	ENSMUSG00000030747	67800	10565775	Dgat2	diacylglycerol O-acyltransferase 2	2.99e-06	0.00928214	2	6.62049
HYP	24	ENSMUSG00000011382	71755	10563314	Dhdh	dihydrodiol dehydrogenase (dimeric)	2.21e-05	0.020079	2	1.62622
HYP	24	ENSMUSG00000034449	192970	10389300	Dhrs11	dehydrogenase/reductase (SDR family) member 11	2.37e-05	0.020079	24	1.9463
HYP	24	ENSMUSG00000087050	100504178	10388732	Dhrs13os	dehydrogenase/reductase (SDR family) member 13, opposite strand	0.00162821	0.0834582	2	4.73618
HYP	24	ENSMUSG00000029480	208144	10533961	Dhx37	DEAH (Asp-Glu-Ala-His) box polypeptide 37	0.000294024	0.0497341	2	0.810074
HYP	24	ENSMUSG00000047842	68203	10409261	Diras2	DIRAS family, GTP-binding RAS-like 2	0.00220326	0.0940841	22	4.65008
HYP	24	ENSMUSG00000030772	50781	10567010	Dkk3	dickkopf WNT signaling pathway inhibitor 3	0.000146016	0.0427524	20	2.52601
HYP	24	ENSMUSG00000042102	74129	10406646	Dmgdh	dimethylglycine dehydrogenase precursor	0.00122136	0.0767188	20	4.783
HYP	24	ENSMUSG00000052273	381917	10567516	Dnah3	dynein, axonemal, heavy chain 3	0.0011598	0.0732409	24	0.647049
HYP	24	ENSMUSG00000031701	56445	10580370	Dnaja2	DnaJ heat shock protein family (Hsp40) member A2	0.00104953	0.0718324	20	3.46819
HYP	24	ENSMUSG00000032198	319899	10591614	Dock6	dedicator of cytokinesis 6	0.00141833	0.0813274	2	57.5819
HYP	24	ENSMUSG00000032198	319899	10591620	Dock6	dedicator of cytokinesis 6	0.000713718	0.0622825	2	0.98281
HYP	24	ENSMUSG00000068335	13448	10545623	Dok1	docking protein 1	0.00094952	0.0718324	2	0.938865
HYP	24	ENSMUSG00000078919	13480	10489946	Dpm1	dolichol-phosphate (beta-D) mannosyltransferase 1	0.000919452	0.0718324	20	3.51491
HYP	24	ENSMUSG00000035000	13482	10483046	Dpp4	dipeptidylpeptidase 4	0.000334496	0.0526075	24	5.26464
HYP	24	ENSMUSG00000022304	64705	10428338	Dpys	dihydropyrimidinase	0.00251619	0.0964172	2	0.974172
HYP	24	ENSMUSG00000031786	330830	10574288	Drc7	dynein regulatory complex subunit 7	0.000982897	0.0718324	20	0.319639
HYP	24	ENSMUSG00000016526	226419	10357590	Dyrk3	dual-specificity tyrosine-(Y)-phosphorylation regulated kinase 3	0.00109279	0.0718844	22	0.835504
HYP	24	ENSMUSG00000026495	68226	10352133	Efcab2	EF-hand calcium binding domain 2	0.00148696	0.0815126	2	0.816417
HYP	24	ENSMUSG00000001300	13642	10576911	Efnb2	ephrin B2	0.00098033	0.0718324	20	1.05891
HYP	24	ENSMUSG00000033047	223691	10425226	Eif3l	eukaryotic translation initiation factor 3, subunit L	0.00159883	0.0833436	2	382.608
HYP	24	ENSMUSG00000020091	13688	10369474	Eif4ebp2	eukaryotic translation initiation factor 4E binding protein 2	0.000161765	0.0445436	2	29.529
HYP	24	ENSMUSG00000021696	74559	10407072	Elovl7	ELOVL family member 7, elongation of long chain fatty acids (yeast)	0.00236649	0.0951576	2	1.08441
HYP	24	ENSMUSG00000026679	71233	10480414	Enkur	enkurin, TRPC channel interacting protein	7.05e-05	0.0342719	20	0.671465
HYP	24	ENSMUSG00000028876	230735	10507983	Epha10	Eph receptor A10	0.00101873	0.0718324	4	2.79091
HYP	24	ENSMUSG00000001036	13855	10386743	Epn2	epsin 2	0.00219455	0.0940841	2	1.16435
HYP	24	ENSMUSG00000015766	13860	10548905	Eps8	epidermal growth factor receptor pathway substrate 8	4.28e-05	0.0266688	2	1.73115
HYP	24	ENSMUSG00000040600	99662	10495223	Eps8l3	EPS8-like 3	0.00233376	0.0946765	20	1.0085
HYP	24	ENSMUSG00000020832	57837	10388734	Eral1	Era (G-protein)-like 1 (E. coli)	0.0019264	0.0937171	20	14.408
HYP	24	ENSMUSG00000018166	13867	10373467	Erbb3	erb-b2 receptor tyrosine kinase 3	0.00147452	0.0815126	2	0.994128
HYP	24	ENSMUSG00000026610	26381	10352576	Esrrg	estrogen-related receptor gamma	0.00221623	0.0940841	20	496.779
HYP	24	ENSMUSG00000013089	104156	10438626	Etv5	ets variant 5	1.12e-06	0.00531232	22	1.05754
HYP	24	ENSMUSG00000017264	50912	10510365	Exosc10	exosome component 10	0.000250535	0.0497341	2	10.2969
HYP	24	ENSMUSG00000019874	12140	10363224	Fabp7	fatty acid binding protein 7, brain	0.000108834	0.0395802	24	3.63487
HYP	24	ENSMUSG00000049154	75429	10386211	Fam183b	family with sequence similarity 183, member B	0.00053879	0.0604788	20	1.87364
HYP	24	ENSMUSG00000020083	69894	10369525	Fam241b	family with sequence similarity 241, member B	0.00217867	0.0940841	2	3.91782
HYP	24	ENSMUSG00000022938	52793	10441244	Fam3b	family with sequence similarity 3, member B	0.000530867	0.0601505	22	1.08069
HYP	24	ENSMUSG00000047992	240479	10457063	Fam69c	family with sequence similarity 69, member C	0.000619256	0.0622825	2	0.477076
HYP	24	ENSMUSG00000046761	105732	10429691	Fam83h	family with sequence similarity 83, member H	0.00165125	0.0840929	24	0.516067
HYP	24	ENSMUSG00000027349	68215	10474689	Fam98b	family with sequence similarity 98, member B	0.000433122	0.0573368	4	0.726374
HYP	24	ENSMUSG00000000392	14089	10483081	Fap	fibroblast activation protein	0.00108547	0.0718844	20	3.46403
HYP	24	ENSMUSG00000074505	270120	10591123	Fat3	FAT atypical cadherin 3	8.02e-05	0.0365035	20	1.70707
HYP	24	ENSMUSG00000074505	270120	10591127	Fat3	FAT atypical cadherin 3	0.000184829	0.0455932	2	2.20627
HYP	24	ENSMUSG00000074505	270120	10591129	Fat3	FAT atypical cadherin 3	0.00160134	0.0833436	2	3.1492
HYP	24	ENSMUSG00000044966	319701	10374400	Fbxo48	F-box protein 48	0.00192519	0.0937171	2	15.3934
HYP	24	ENSMUSG00000059498	14131	10360040	Fcgr3	Fc receptor, IgG, low affinity III	0.00106619	0.0718844	2	1.55503
HYP	24	ENSMUSG00000039899	14190	10519983	Fgl2	fibrinogen-like protein 2	0.000146233	0.0427524	2	2.08509
HYP	24	ENSMUSG00000008200	55935	10473690	Fnbp4	formin binding protein 4	0.000242582	0.0497341	2	6.45979
HYP	24	ENSMUSG00000056493	17425	10527101	Foxk1	forkhead box K1	0.00141833	0.0813274	20	0.772561
HYP	24	ENSMUSG00000071276	321021	10448146	Fpr-rs7	formyl peptide receptor, related sequence 7	0.00225967	0.0940841	22	0.761213
HYP	24	ENSMUSG00000019779	14302	10362499	Frk	fyn-related kinase	0.000489904	0.0573368	4	1.70286
HYP	24	ENSMUSG00000056880	73748	10589960	Gadl1	glutamate decarboxylase-like 1	1.29e-05	0.0182751	2	1.22796
HYP	24	ENSMUSG00000034201	78926	10383932	Gas2l1	growth arrest-specific 2 like 1	0.0022435	0.0940841	22	0.643412
HYP	24	ENSMUSG00000059434	231103	10520763	Gckr	glucokinase regulatory protein	0.000682231	0.0622825	2	0.333705
HYP	24	ENSMUSG00000030703	68616	10557470	Gdpd3	glycerophosphodiester phosphodiesterase domain containing 3	0.000307079	0.0508526	24	0.780802
HYP	24	ENSMUSG00000049396	276919	10388517	Gemin4	gem nuclear organelle associated protein 4	0.000979809	0.0718324	22	0.991928
HYP	24	ENSMUSG00000021666	320806	10406795	Gfm2	G elongation factor, mitochondrial 2	0.000419151	0.0573368	2	1.36866
HYP	24	ENSMUSG00000025089	14585	10468722	Gfra1	glial cell line derived neurotrophic factor family receptor alpha 1	0.000642256	0.0622825	24	5.76076
HYP	24	ENSMUSG00000024682	14603	10461652	Gif	gastric intrinsic factor	0.00225854	0.0940841	2	11.5042
HYP	24	ENSMUSG00000014351	14607	10380581	Gip	gastric inhibitory polypeptide	0.00244489	0.0961751	2	0.843428
HYP	24	ENSMUSG00000046623	14621	10516487	Gjb4	gap junction protein, beta 4	0.000996669	0.0718324	16	0.870541
HYP	24	ENSMUSG00000021552	56278	10409660	Gkap1	G kinase anchoring protein 1	0.00137261	0.0813274	22	1.88792
HYP	24	ENSMUSG00000031286	320302	10499108	Glt28d2	glycosyltransferase 28 domain containing 2	0.00193125	0.0937171	20	0.753295
HYP	24	ENSMUSG00000075538	100038708	10479971	Gm10855	predicted gene 10855	0.00157262	0.0833436	20	6.35494
HYP	24	ENSMUSG00000094186	432480	10371288	Gm1553	predicted gene 1553	0.00137258	0.0813274	2	5.19568
HYP	24	ENSMUSG00000000594	14667	10376208	Gm2a	GM2 ganglioside activator protein	0.000413354	0.0573368	2	11.1732
HYP	24	ENSMUSG00000069540	237433	10371672	Gm4925	predicted gene 4925	0.00177487	0.0879301	2	0.768734
HYP	24	ENSMUSG00000072553	217071	10380280	Gm525	predicted gene 525	0.000777919	0.0644123	2	0.961968
HYP	24	ENSMUSG00000074388	433632	10494592	Gm5544	predicted gene 5544	6.46e-06	0.0150781	20	2.27943
HYP	24	ENSMUSG00000072722	625464	10524384	Gm6588	predicted gene 6588	0.00259482	0.0985563	20	0.589934
HYP	24	ENSMUSG00000023093	639025	10584248	Gm7257	predicted gene 7257	0.000682179	0.0622825	20	18.3668
HYP	24	ENSMUSG00000057614	14677	10528227	Gnai1	guanine nucleotide binding protein (G protein), alpha inhibiting 1	0.00212597	0.0940841	22	22.2984
HYP	24	ENSMUSG00000036402	14701	10538842	Gng12	guanine nucleotide binding protein (G protein), gamma 12	0.000647059	0.0622825	22	18.8507
HYP	24	ENSMUSG00000071658	14704	10465820	Gng3	guanine nucleotide binding protein (G protein), gamma 3	0.00212597	0.0940841	2	2.2156
HYP	24	ENSMUSG00000063594	14709	10550388	Gng8	guanine nucleotide binding protein (G protein), gamma 8	0.00216871	0.0940841	2	0.899269
HYP	24	ENSMUSG00000030054	54368	10539818	Gp9	glycoprotein 9 (platelet)	0.00168249	0.084953	22	0.749094
HYP	24	ENSMUSG00000022561	14731	10424810	Gpaa1	GPI anchor attachment protein 1	0.000405179	0.0573368	2	1.24583
HYP	24	ENSMUSG00000031119	14735	10604564	Gpc4	glypican 4	6.99e-05	0.0342719	2	1.32254
HYP	24	ENSMUSG00000038390	14788	10547888	Gpr162	G protein-coupled receptor 162	0.00010437	0.0395802	22	2.74804
HYP	24	ENSMUSG00000072875	14761	10540269	Gpr27	G protein-coupled receptor 27	0.00247712	0.0963519	4	0.911183
HYP	24	ENSMUSG00000091735	436090	10596489	Gpr62	G protein-coupled receptor 62	0.000646852	0.0622825	2	1.27273
HYP	24	ENSMUSG00000059923	14784	10392990	Grb2	growth factor receptor bound protein 2	0.00213711	0.0940841	22	9.04578
HYP	24	ENSMUSG00000064224	450219	10380956	Gsdma3	gasdermin A3	0.000966204	0.0718324	2	62.2655
HYP	24	ENSMUSG00000031584	14782	10571274	Gsr	glutathione reductase	0.00144121	0.0815126	22	8.96316
HYP	24	ENSMUSG00000040562	14863	10501222	Gstm2	glutathione S-transferase, mu 2	7.24e-05	0.0342719	2	2.09325
HYP	24	ENSMUSG00000016503	66596	10527547	Gtf3a	general transcription factor III A	0.000107968	0.0395802	2	24.8098
HYP	24	ENSMUSG00000054128	15043	10450735	H2-T3	histocompatibility 2, T region locus 3	0.00101301	0.0718324	4	0.721337
HYP	24	ENSMUSG00000028980	100198	10518743	H6pd	hexose-6-phosphate dehydrogenase (glucose 1-dehydrogenase)	1.31e-05	0.0182751	2	0.935659
HYP	24	ENSMUSG00000038193	15111	10571860	Hand2	HEA and neural crest derivatives expressed 2	0.0003961	0.0573368	2	1.51041
HYP	24	ENSMUSG00000020246	67933	10365242	Hcfc2	host cell factor C2	0.000114562	0.0395802	2	1.5261
HYP	24	ENSMUSG00000034088	110611	10356800	Hdlbp	high density lipoprotein (HDL) binding protein	0.00020259	0.0468805	20	15.1432
HYP	24	ENSMUSG00000066842	545370	10358547	Hmcn1	hemicentin 1	2.54e-05	0.0200986	4	0.464176
HYP	24	ENSMUSG00000066842	545370	10358593	Hmcn1	hemicentin 1	0.000640247	0.0622825	22	0.6235
HYP	24	ENSMUSG00000066842	545370	10358635	Hmcn1	hemicentin 1	0.00216026	0.0940841	20	1.05904
HYP	24	ENSMUSG00000021670	15357	10411332	Hmgcr	3-hydroxy-3-methylglutaryl-Coenzyme A reductase	0.00104412	0.0718324	2	1.16043
HYP	24	ENSMUSG00000034518	70823	10572870	Hmgxb4	HMG box domain containing 4	0.000650743	0.0622825	2	4.36957
HYP	24	ENSMUSG00000038236	15404	10544779	Hoxa7	homeobox A7	0.00250335	0.0964172	22	1.56954
HYP	24	ENSMUSG00000038227	15405	10544788	Hoxa9	homeobox A9	0.00111131	0.0720219	22	10.8377
HYP	24	ENSMUSG00000063730	15493	10500547	Hsd3b2	hydroxy-delta-5-steroid dehydrogenase, 3 beta- and steroid delta-isomerase 2	0.00109951	0.0719936	20	4.07456
HYP	24	ENSMUSG00000042289	101502	10557782	Hsd3b7	hydroxy-delta-5-steroid dehydrogenase, 3 beta- and steroid delta-isomerase 7	0.00150987	0.0818197	22	0.782659
HYP	24	ENSMUSG00000032269	15561	10593233	Htr3a	5-hydroxytryptamine (serotonin) receptor 3A	0.000647059	0.0622825	2	0.449891
HYP	24	ENSMUSG00000006395	68180	10507520	Hyi	hydroxypyruvate isomerase (putative)	0.000181977	0.0453621	2	11.4489
HYP	24	ENSMUSG00000035878	235386	10585467	Hykk	hydroxylysine kinase 1	0.000723828	0.0622825	20	0.442678
HYP	24	ENSMUSG00000050555	76832	10592154	Hyls1	HYLS1, centriolar and ciliogenesis associated	0.00018781	0.0458509	2	1.35647
HYP	24	ENSMUSG00000031551	15930	10577655	Ido1	indoleamine 2,3-dioxygenase 1	0.000647059	0.0622825	2	0.82719
HYP	24	ENSMUSG00000026896	71586	10483110	Ifih1	interferon induced with helicase C domain 1	0.00161315	0.0834582	20	0.595243
HYP	24	ENSMUSG00000031537	16150	10577560	Ikbkb	inhibitor of kappaB kinase beta	0.000728528	0.0622825	24	0.934904
HYP	24	ENSMUSG00000050222	239114	10415636	Il17d	interleukin 17D	0.00060876	0.0622825	20	142.651
HYP	24	ENSMUSG00000027720	16183	10497878	Il2	interleukin 2	0.00160134	0.0833436	2	30.9737
HYP	24	ENSMUSG00000039760	237310	10361906	Il22ra2	interleukin 22 receptor, alpha 2	0.00139545	0.0813274	24	29.1765
HYP	24	ENSMUSG00000031304	16186	10606016	Il2rg	interleukin 2 receptor, gamma chain	0.00221623	0.0940841	22	1.52356
HYP	24	ENSMUSG00000021676	544963	10411235	Iqgap2	IQ motif containing GTPase activating protein 2	0.00205926	0.0940841	2	0.791811
HYP	24	ENSMUSG00000025825	66383	10461108	Iscu	iron-sulfur cluster assembly enzyme	0.000298533	0.0497856	2	2.22935
HYP	24	ENSMUSG00000001281	16421	10432957	Itgb7	integrin beta 7	0.00251619	0.0964172	2	1.07885
HYP	24	ENSMUSG00000038855	320404	10352234	Itpkb	inositol 1,4,5-trisphosphate 3-kinase B	0.00222263	0.0940841	2	2.51335
HYP	24	ENSMUSG00000019762	70337	10367691	Iyd	iodotyrosine deiodinase	0.000961505	0.0718324	6	1.04559
HYP	24	ENSMUSG00000025221	80906	10468113	Kcnip2	Kv channel-interacting protein 2	0.000997372	0.0718324	2	1.36973
HYP	24	ENSMUSG00000046168	328424	10415787	Kcnrg	potassium channel regulator	0.00108547	0.0718844	2	1.20278
HYP	24	ENSMUSG00000030180	214899	10541216	Kdm5a	lysine (K)-specific demethylase 5A	0.000412165	0.0573368	2	1.2128
HYP	24	ENSMUSG00000051378	70218	10391811	Kif18b	kinesin family member 18B	0.00102935	0.0718324	2	0.563236
HYP	24	ENSMUSG00000092054	74947	10397786	Kif4-ps	kinesin family member 4, pseudogene	0.000474789	0.0573368	2	0.907348
HYP	24	ENSMUSG00000047485	245683	10602765	Klhl34	kelch-like 34	0.000100771	0.0395802	2	2.26984
HYP	24	ENSMUSG00000059042	13648	10552566	Klk1b9	kallikrein 1-related peptidase b9	0.00132958	0.0813274	20	2.73848
HYP	24	ENSMUSG00000079299	100043861	10548300	Klrb1	killer cell lectin-like receptor subfamily B member 1	0.00212569	0.0940841	2	5.7758
HYP	24	ENSMUSG00000054146	16665	10391025	Krt15	keratin 15	0.000332457	0.0526075	4	2.0625
HYP	24	ENSMUSG00000039648	70266	10481435	Kyat1	kynurenine aminotransferase 1	0.000966204	0.0718324	2	1.89694
HYP	24	ENSMUSG00000044350	210808	10421697	Lacc1	laccase domain containing 1	0.000269581	0.0497341	24	0.630389
HYP	24	ENSMUSG00000036449	78076	10470141	Lcn8	lipocalin 8	0.00227735	0.0940841	4	2.50066
HYP	24	ENSMUSG00000074579	624866	10492438	Lekr1	leucine, glutamate and lysine rich 1	0.00060876	0.0622825	2	5.25151
HYP	24	ENSMUSG00000033595	213469	10416279	Lgi3	leucine-rich repeat LGI family, member 3	0.00114836	0.0727119	2	1.75683
HYP	24	ENSMUSG00000003123	16890	10561031	Lipe	lipase, hormone sensitive	0.00252878	0.0967431	4	3.28815
HYP	24	ENSMUSG00000020224	66225	10603702	Llph	LLP homolog, long-term synaptic facilitation (Aplysia)	0.00212597	0.0940841	2	1.28324
HYP	24	ENSMUSG00000026623	226856	10352756	Lpgat1	lysophosphatidylglycerol acyltransferase 1	0.000498686	0.0578891	2	41.0379
HYP	24	ENSMUSG00000078632	237954	10391931	Lrrc37a	leucine rich repeat containing 37A	0.00114568	0.0727119	24	1.06435
HYP	24	ENSMUSG00000025145	217366	10383453	Lrrc45	leucine rich repeat containing 45	0.00130705	0.0810266	2	2.19569
HYP	24	ENSMUSG00000047085	272381	10552668	Lrrc4b	leucine rich repeat containing 4B	0.000269581	0.0497341	2	2.89109
HYP	24	ENSMUSG00000034923	433099	10450424	Ly6g6f	lymphocyte antigen 6 complex, locus G6F	0.000292427	0.0497341	2	16.7962
HYP	24	ENSMUSG00000030484	76942	10550870	Lypd5	Ly6/Plaur domain containing 5	7.66e-06	0.0150781	24	4.16899
HYP	24	ENSMUSG00000035840	80289	10406419	Lysmd3	LysM, putative peptidoglycan-binding, domain containing 3	0.000373132	0.0562811	24	0.954322
HYP	24	ENSMUSG00000036306	211134	10579043	Lzts1	leucine zipper, putative tumor suppressor 1	0.000433122	0.0573368	2	1.7916
HYP	24	ENSMUSG00000018411	17762	10381776	Mapt	microtubule-associated protein tau	0.000206082	0.0468805	20	9.16357
HYP	24	ENSMUSG00000026977	57438	10472277	March7	membrane-associated ring finger (C3HC4) 7	0.000731806	0.0623377	20	1.70985
HYP	24	ENSMUSG00000001672	73608	10581645	Marveld3	MARVEL (membrane-associating) domain containing 3	0.000999556	0.0718324	2	1.14948
HYP	24	ENSMUSG00000019179	17448	10526381	Mdh2	malate dehydrogenase 2, NAD (mitochondrial)	0.0004499	0.0573368	22	2.06813
HYP	24	ENSMUSG00000058006	100019	10503723	Mdn1	midasin AAA ATPase 1	0.000206082	0.0468805	4	0.911938
HYP	24	ENSMUSG00000061650	192191	10376564	Med9	mediator complex subunit 9	0.00162447	0.0834582	2	1.44393
HYP	24	ENSMUSG00000005583	17260	10406434	Mef2c	myocyte enhancer factor 2C	0.000728528	0.0622825	20	21.5288
HYP	24	ENSMUSG00000045039	269878	10551120	Megf8	multiple EGF-like-domains 8	0.00144121	0.0815126	2	5.59041
HYP	24	ENSMUSG00000042436	76293	10376778	Mfap4	microfibrillar-associated protein 4	2.94e-05	0.0210842	24	0.724544
HYP	24	ENSMUSG00000033943	29808	10475051	Mga	MAX gene associated	4e-05	0.0255951	2	2.1135
HYP	24	ENSMUSG00000040950	216864	10377774	Mgl2	macrophage galactose N-acetyl-galactosamine specific lectin 2	0.000997372	0.0718324	22	1.04878
HYP	24	ENSMUSG00000054612	17314	10558441	Mgmt	O-6-methylguanine-DNA methyltransferase	0.000475403	0.0573368	2	1.33414
HYP	24	ENSMUSG00000040528	380732	10382106	Milr1	mast cell immunoglobulin like receptor 1	0.000970181	0.0718324	2	1.45085
HYP	24	ENSMUSG00000024896	17330	10515156	Minpp1	multiple inositol polyphosphate histidine phosphatase 1	0.00225854	0.0940841	2	1.62063
HYP	24	ENSMUSG00000026743	17354	10469475	Mllt10	myeloid/lymphoid or mixed-lineage leukemia; translocated to, 10	0.00222533	0.0940841	2	71.2174
HYP	24	ENSMUSG00000062270	21761	10595673	Morf4l1	mortality factor 4 like 1	0.000133191	0.0426231	2	2.18184
HYP	24	ENSMUSG00000046805	17476	10461721	Mpeg1	macrophage expressed gene 1	0.00243756	0.0960462	22	0.910009
HYP	24	ENSMUSG00000041708	223726	10425814	Mpped1	metallophosphoesterase domain containing 1	0.000674633	0.0622825	20	32.1276
HYP	24	ENSMUSG00000072487	268816	10429430	Mroh5	maestro heat-like repeat family member 5	0.000919452	0.0718324	2	0.895507
HYP	24	ENSMUSG00000074627	629499	10489151	Mroh8	maestro heat-like repeat family member 8	0.00113975	0.0727119	2	0.762913
HYP	24	ENSMUSG00000021607	94066	10406026	Mrpl36	mitochondrial ribosomal protein L36	0.00137258	0.0813274	2	1.81187
HYP	24	ENSMUSG00000020477	64660	10383999	Mrps24	mitochondrial ribosomal protein S24	0.00225854	0.0940841	2	12.3013
HYP	24	ENSMUSG00000051246	403174	10521331	Msantd1	Myb/SANT-like DNA-binding domain containing 1	0.00171852	0.0858571	4	1.28794
HYP	24	ENSMUSG00000016510	76366	10535750	Mtif3	mitochondrial translational initiation factor 3	0.00197812	0.0940841	16	0.814197
HYP	24	ENSMUSG00000050901	244701	10591087	Mtnr1b	melatonin receptor 1B	0.00203114	0.0940841	24	0.78983
HYP	24	ENSMUSG00000037974	17833	10559043	Muc5ac	mucin 5, subtypes A and C, tracheobronchial/gastric	0.000979809	0.0718324	24	2.52779
HYP	24	ENSMUSG00000079471	653016	10451142	Mymx	myomixer, myoblast fusion factor	0.000298533	0.0497856	2	37.828
HYP	24	ENSMUSG00000018417	17912	10354432	Myo1b	myosin IB	0.000412165	0.0573368	2	1.2478
HYP	24	ENSMUSG00000024388	17922	10457967	Myo7b	myosin VIIB	0.000280161	0.0497341	2	0.563473
HYP	24	NA	NA	10349100	NA	NA	0.00228089	0.0940841	2	1.7056
HYP	24	NA	NA	10353479	NA	NA	0.00160108	0.0833436	20	2.04458
HYP	24	NA	NA	10356482	NA	NA	0.000996416	0.0718324	2	2.48897
HYP	24	NA	NA	10356999	NA	NA	0.00173676	0.0864038	2	0.708472
HYP	24	NA	NA	10362937	NA	NA	0.00243717	0.0960462	2	3.82593
HYP	24	NA	NA	10363917	NA	NA	0.000674633	0.0622825	24	0.738886
HYP	24	NA	NA	10365926	NA	NA	0.00226201	0.0940841	2	1.06865
HYP	24	NA	NA	10366712	NA	NA	0.000541426	0.0604788	2	1.57549
HYP	24	NA	NA	10371464	NA	NA	0.000467518	0.0573368	2	2.20007
HYP	24	NA	NA	10379633	NA	NA	0.001923	0.0937171	20	2.13957
HYP	24	NA	NA	10394794	NA	NA	0.000228744	0.0487684	22	6.3427
HYP	24	NA	NA	10398374	NA	NA	0.000210241	0.0468805	22	1.27376
HYP	24	NA	NA	10401834	NA	NA	0.00212569	0.0940841	18	1.63755
HYP	24	NA	NA	10403048	NA	NA	0.00258821	0.0985563	16	3.84725
HYP	24	NA	NA	10408687	NA	NA	0.00143373	0.0815126	20	167.899
HYP	24	NA	NA	10409955	NA	NA	0.000712861	0.0622825	2	17.069
HYP	24	NA	NA	10412443	NA	NA	0.000712861	0.0622825	2	17.069
HYP	24	NA	NA	10412826	NA	NA	0.00226665	0.0940841	2	0.625976
HYP	24	NA	NA	10412897	NA	NA	0.000640247	0.0622825	2	1.53966
HYP	24	NA	NA	10413174	NA	NA	0.000419151	0.0573368	2	3.52201
HYP	24	NA	NA	10413991	NA	NA	0.000143929	0.0427524	24	0.94083
HYP	24	NA	NA	10414953	NA	NA	0.000226653	0.0487684	2	1.77524
HYP	24	NA	NA	10415781	NA	NA	0.00240785	0.0955112	2	3.19539
HYP	24	NA	NA	10416683	NA	NA	0.000703222	0.0622825	2	0.679007
HYP	24	NA	NA	10418169	NA	NA	0.00209247	0.0940841	6	182.396
HYP	24	NA	NA	10419757	NA	NA	0.00123046	0.077086	4	1.25271
HYP	24	NA	NA	10421906	NA	NA	0.00095062	0.0718324	2	2.30507
HYP	24	NA	NA	10422655	NA	NA	0.00138748	0.0813274	24	1.2463
HYP	24	NA	NA	10423289	NA	NA	0.000701894	0.0622825	2	0.521347
HYP	24	NA	NA	10423825	NA	NA	0.00064043	0.0622825	24	1.9548
HYP	24	NA	NA	10425109	NA	NA	0.00162504	0.0834582	20	0.691888
HYP	24	NA	NA	10426296	NA	NA	0.00239824	0.0955112	20	0.676618
HYP	24	NA	NA	10427606	NA	NA	0.00141833	0.0813274	2	0.469015
HYP	24	NA	NA	10429176	NA	NA	0.000574179	0.0622825	24	0.730692
HYP	24	NA	NA	10432566	NA	NA	0.00108013	0.0718844	4	1.22777
HYP	24	NA	NA	10434930	NA	NA	0.000172905	0.0453543	4	1.72284
HYP	24	NA	NA	10440164	NA	NA	0.00243717	0.0960462	2	9.42974
HYP	24	NA	NA	10441342	NA	NA	0.00147452	0.0815126	20	1.57009
HYP	24	NA	NA	10441539	NA	NA	0.000568446	0.0622825	2	6.62538
HYP	24	NA	NA	10442025	NA	NA	0.00140887	0.0813274	20	0.751876
HYP	24	NA	NA	10443596	NA	NA	0.00171067	0.0856455	20	3.44041
HYP	24	NA	NA	10445129	NA	NA	0.000169924	0.0453543	8	12.5842
HYP	24	NA	NA	10445781	NA	NA	0.00157409	0.0833436	2	1.06818
HYP	24	NA	NA	10447477	NA	NA	0.000345463	0.0531229	20	0.918547
HYP	24	NA	NA	10447675	NA	NA	1.09e-05	0.0182751	2	8.11372
HYP	24	NA	NA	10451778	NA	NA	0.000483176	0.0573368	20	5.26201
HYP	24	NA	NA	10451856	NA	NA	0.00219211	0.0940841	2	2.17366
HYP	24	NA	NA	10460371	NA	NA	4.5e-05	0.0273526	2	4.04434
HYP	24	NA	NA	10463227	NA	NA	0.00193084	0.0937171	24	5.96853
HYP	24	NA	NA	10465424	NA	NA	0.000398193	0.0573368	2	1.31494
HYP	24	NA	NA	10468990	NA	NA	0.00184665	0.090916	20	2.68519
HYP	24	NA	NA	10479221	NA	NA	0.000181848	0.0453621	2	5.30812
HYP	24	NA	NA	10481349	NA	NA	0.000148712	0.0429468	22	0.309984
HYP	24	NA	NA	10485633	NA	NA	0.00212569	0.0940841	2	4.16738
HYP	24	NA	NA	10487619	NA	NA	0.000530867	0.0601505	4	6.24931
HYP	24	NA	NA	10492552	NA	NA	0.00218558	0.0940841	2	2.08973
HYP	24	NA	NA	10492774	NA	NA	0.00196455	0.0940841	20	0.783758
HYP	24	NA	NA	10496890	NA	NA	0.00201055	0.0940841	24	2.16335
HYP	24	NA	NA	10497372	NA	NA	0.00046748	0.0573368	24	1.24617
HYP	24	NA	NA	10499187	NA	NA	0.00164061	0.0839122	4	1.51535
HYP	24	NA	NA	10499342	NA	NA	0.00247712	0.0963519	2	0.420917
HYP	24	NA	NA	10511586	NA	NA	0.00110357	0.0719936	22	1.84835
HYP	24	NA	NA	10514333	NA	NA	8.14e-06	0.0150781	2	3.0836
HYP	24	NA	NA	10514930	NA	NA	0.000932919	0.0718324	2	0.556852
HYP	24	NA	NA	10518019	NA	NA	0.000651989	0.0622825	20	7.99008
HYP	24	NA	NA	10528788	NA	NA	0.000164646	0.0448159	4	4.76021
HYP	24	NA	NA	10544342	NA	NA	0.000812235	0.0670193	24	0.644766
HYP	24	NA	NA	10545245	NA	NA	0.00109279	0.0718844	22	11.4747
HYP	24	NA	NA	10545247	NA	NA	0.00148699	0.0815126	20	1.15084
HYP	24	NA	NA	10545401	NA	NA	0.000720603	0.0622825	2	0.54829
HYP	24	NA	NA	10545530	NA	NA	0.00102963	0.0718324	20	0.748554
HYP	24	NA	NA	10550161	NA	NA	0.0019873	0.0940841	4	30.0756
HYP	24	NA	NA	10551750	NA	NA	0.00212569	0.0940841	22	1.56053
HYP	24	NA	NA	10551752	NA	NA	0.000668993	0.0622825	22	1.23864
HYP	24	NA	NA	10552917	NA	NA	0.00236595	0.0951576	22	1.02484
HYP	24	NA	NA	10559357	NA	NA	0.00043635	0.0573368	2	0.705025
HYP	24	NA	NA	10563891	NA	NA	0.00104624	0.0718324	24	0.881314
HYP	24	NA	NA	10564563	NA	NA	0.000763421	0.0640618	22	1.19498
HYP	24	NA	NA	10566384	NA	NA	0.00112984	0.0725085	22	9.04472
HYP	24	NA	NA	10572485	NA	NA	0.00161019	0.0834582	2	1.58751
HYP	24	NA	NA	10576881	NA	NA	0.000708937	0.0622825	20	3.88008
HYP	24	NA	NA	10576940	NA	NA	0.000266383	0.0497341	2	1.13545
HYP	24	NA	NA	10577048	NA	NA	0.00102869	0.0718324	2	1.83438
HYP	24	NA	NA	10578249	NA	NA	0.000935036	0.0718324	2	0.576033
HYP	24	NA	NA	10581571	NA	NA	0.00013936	0.0427524	22	1.16898
HYP	24	NA	NA	10588696	NA	NA	0.000607649	0.0622825	22	1.23643
HYP	24	NA	NA	10593167	NA	NA	0.000508108	0.0586951	24	1.07952
HYP	24	NA	NA	10596377	NA	NA	0.00134973	0.0813274	2	2.21973
HYP	24	NA	NA	10600593	NA	NA	0.00111617	0.0720219	2	7.16193
HYP	24	NA	NA	10603266	NA	NA	0.00104624	0.0718324	22	1.51838
HYP	24	NA	NA	10603698	NA	NA	0.00184002	0.090778	2	11.7485
HYP	24	ENSMUSG00000059119	17955	10569441	Nap1l4	nucleosome assembly protein 1-like 4	0.00251619	0.0964172	4	1.88553
HYP	24	ENSMUSG00000022354	66218	10424340	Ndufb9	NADH:ubiquinone oxidoreductase subunit B9	0.00131707	0.0813274	4	3.19077
HYP	24	ENSMUSG00000016253	57314	10479136	Nelfcd	negative elongation factor complex member C/D, Th1l	0.00098033	0.0718324	2	0.886977
HYP	24	ENSMUSG00000032340	18007	10594110	Neo1	neogenin	0.0017639	0.0875699	2	2.87795
HYP	24	ENSMUSG00000032606	66257	10588876	Nicn1	nicolin 1	0.00169945	0.0854449	2	1.12885
HYP	24	ENSMUSG00000060621	69547	10550723	Nkpd1	NTPase, KAP family P-loop domain containing 1	0.00109279	0.0718844	2	0.65796
HYP	24	ENSMUSG00000001496	21869	10400474	Nkx2-1	NK2 homeobox 1	0.000568446	0.0622825	20	1.30715
HYP	24	ENSMUSG00000020692	217011	10389114	Nle1	notchless homolog 1	0.000647059	0.0622825	22	0.261182
HYP	24	ENSMUSG00000041138	73412	10407964	Nme8	NME/NM23 family member 8	0.00136436	0.0813274	24	24.5483
HYP	24	ENSMUSG00000014776	78688	10574676	Nol3	nucleolar protein 3 (apoptosis repressor with CARD domain)	0.00029394	0.0497341	2	4.30953
HYP	24	ENSMUSG00000061411	329540	10488709	Nol4l	nucleolar protein 4-like	0.000130895	0.0426231	2	3.14705
HYP	24	ENSMUSG00000027878	18129	10494595	Notch2	notch 2	0.000112653	0.0395802	2	0.917739
HYP	24	ENSMUSG00000027568	18216	10479397	Ntsr1	neurotensin receptor 1	0.000238605	0.0497341	20	0.68109
HYP	24	ENSMUSG00000067684	18249	10605488	Obp1a	odorant binding protein IA	0.000265012	0.0497341	24	3.26574
HYP	24	ENSMUSG00000075209	257915	10484547	Olfr1016	olfactory receptor 1016	0.000337669	0.0526075	2	60.7512
HYP	24	ENSMUSG00000075187	404325	10484592	Olfr1057	olfactory receptor 1057	0.00172527	0.0860126	2	1.41743
HYP	24	ENSMUSG00000093804	258397	10485790	Olfr1303	olfactory receptor 1303	0.000481996	0.0573368	24	19.8539
HYP	24	ENSMUSG00000071764	236784	10599579	Olfr1320	olfactory receptor 1320	0.00209774	0.0940841	6	4.81181
HYP	24	ENSMUSG00000049737	258534	10408066	Olfr1361	olfactory receptor 1361	0.000275568	0.0497341	2	0.923211
HYP	24	ENSMUSG00000047702	258459	10375557	Olfr1388	olfactory receptor 1388	0.00225967	0.0940841	22	1.80923
HYP	24	ENSMUSG00000042849	259041	10356675	Olfr1414	olfactory receptor 1414	0.0023708	0.0951576	20	3.79499
HYP	24	ENSMUSG00000095484	404339	10461814	Olfr1480	olfactory receptor 1480	0.00108547	0.0718844	24	54.3803
HYP	24	ENSMUSG00000096695	258775	10440166	Olfr196	olfactory receptor 196	0.0013541	0.0813274	2	0.927714
HYP	24	ENSMUSG00000061549	257958	10554721	Olfr301	olfactory receptor 301	0.000329013	0.0526075	2	2.98395
HYP	24	ENSMUSG00000059504	257917	10376412	Olfr314	olfactory receptor 314	0.000651989	0.0622825	2	1.81328
HYP	24	ENSMUSG00000061984	259008	10388288	Olfr392	olfactory receptor 392	0.00220512	0.0940841	4	6.91257
HYP	24	ENSMUSG00000094612	258731	10556137	Olfr491	olfactory receptor 491	0.000737259	0.0623537	22	1.38357
HYP	24	ENSMUSG00000058014	258734	10566692	Olfr502	olfactory receptor 502	0.00134973	0.0813274	22	2.21848
HYP	24	ENSMUSG00000066241	258721	10566698	Olfr514	olfactory receptor 514	0.00154641	0.0827075	24	1.55115
HYP	24	ENSMUSG00000066240	258136	10566702	Olfr517	olfactory receptor 517	0.00141836	0.0813274	22	9.35083
HYP	24	ENSMUSG00000063230	258956	10558647	Olfr535	olfactory receptor 535	0.00147452	0.0815126	2	1.07846
HYP	24	ENSMUSG00000073975	259108	10555722	Olfr550	olfactory receptor 550	0.00222533	0.0940841	2	7.19413
HYP	24	ENSMUSG00000070374	18359	10378436	Olfr59	olfactory receptor 59	0.00149951	0.0818197	2	4.04408
HYP	24	ENSMUSG00000051340	258247	10566302	Olfr645	olfactory receptor 645	0.00229671	0.0940841	2	0.939772
HYP	24	ENSMUSG00000096773	258147	10566417	Olfr675	olfactory receptor 675	0.000355398	0.0542979	20	22.0681
HYP	24	ENSMUSG00000096858	258548	10373636	Olfr805	olfactory receptor 805	0.00150983	0.0818197	20	9.56228
HYP	24	ENSMUSG00000050478	258931	10373640	Olfr807	olfactory receptor 807	0.00106619	0.0718844	2	0.988683
HYP	24	ENSMUSG00000059134	259165	10373649	Olfr814	olfactory receptor 814	7.12e-05	0.0342719	2	4.61022
HYP	24	ENSMUSG00000066899	57251	10591216	Olfr870	olfactory receptor 870	0.00240785	0.0955112	20	2.61999
HYP	24	ENSMUSG00000049334	258798	10584409	Olfr902	olfactory receptor 902	0.000181848	0.0453621	2	6.33065
HYP	24	ENSMUSG00000044798	258812	10584466	Olfr923	olfactory receptor 923	0.000470369	0.0573368	20	5.72019
HYP	24	ENSMUSG00000091601	258051	10450858	Olfr93	olfactory receptor 93	0.00111131	0.0720219	2	8.74659
HYP	24	ENSMUSG00000095194	100503486	10592388	Olfr936	olfactory receptor 936	0.00150987	0.0818197	6	22.9672
HYP	24	ENSMUSG00000094182	258431	10592391	Olfr937	olfactory receptor 937	0.0020231	0.0940841	24	4.47437
HYP	24	ENSMUSG00000096555	258500	10584488	Olfr944	olfactory receptor 944	0.000266383	0.0497341	2	6.47685
HYP	24	ENSMUSG00000057349	257912	10592404	Olfr948	olfactory receptor 948	0.00162447	0.0834582	2	12.2376
HYP	24	ENSMUSG00000095903	258605	10592451	Olfr968	olfactory receptor 968	0.000112908	0.0395802	4	2.26608
HYP	24	ENSMUSG00000111179	258429	10473446	Olfr996	olfactory receptor 996	0.0015245	0.0820494	2	2.37264
HYP	24	ENSMUSG00000074006	18378	10565705	Omp	olfactory marker protein	0.000668993	0.0622825	24	1.03441
HYP	24	ENSMUSG00000005950	94045	10378319	P2rx5	purinergic receptor P2X, ligand-gated ion channel, 5	0.000982274	0.0718324	24	0.637715
HYP	24	ENSMUSG00000031284	18481	10602198	Pak3	p21 (RAC1) activated kinase 3	0.000118381	0.0400482	2	1.7112
HYP	24	ENSMUSG00000029056	269614	10510957	Pank4	pantothenate kinase 4	0.00231961	0.0945451	2	1.5078
HYP	24	ENSMUSG00000000003	54192	10605475	Pbsn	probasin	0.000954277	0.0718324	16	0.942856
HYP	24	ENSMUSG00000025050	71041	10468275	Pcgf6	polycomb group ring finger 6	0.00104939	0.0718324	24	1.74263
HYP	24	ENSMUSG00000035382	18554	10584954	Pcsk7	proprotein convertase subtilisin/kexin type 7	0.000514673	0.0591649	2	0.590819
HYP	24	ENSMUSG00000044254	100102	10514791	Pcsk9	proprotein convertase subtilisin/kexin type 9	0.00134123	0.0813274	20	6.49672
HYP	24	ENSMUSG00000027835	56426	10498771	Pdcd10	programmed cell death 10	0.000674633	0.0622825	2	0.41338
HYP	24	ENSMUSG00000022489	18574	10427369	Pde1b	phosphodiesterase 1B, Ca2+-calmodulin dependent	0.000447094	0.0573368	2	1.43656
HYP	24	ENSMUSG00000053965	242202	10495794	Pde5a	phosphodiesterase 5A, cGMP-specific	0.00106738	0.0718844	24	0.500411
HYP	24	ENSMUSG00000024575	225600	10456096	Pde6a	phosphodiesterase 6A, cGMP-specific, rod, alpha	0.000383525	0.0571211	2	0.584038
HYP	24	ENSMUSG00000029644	18609	10527565	Pdx1	pancreatic and duodenal homeobox 1	0.000413354	0.0573368	20	8.40256
HYP	24	ENSMUSG00000063931	18624	10552125	Pepd	peptidase D	0.00222884	0.0940841	2	3.22147
HYP	24	ENSMUSG00000031233	18663	10450923	Pgk2	phosphoglycerate kinase 2	1.29e-05	0.0182751	2	5.82995
HYP	24	ENSMUSG00000038861	107650	10494137	Pi4kb	phosphatidylinositol 4-kinase beta	0.000427608	0.0573368	24	2.05924
HYP	24	ENSMUSG00000068206	18693	10425267	Pick1	protein interacting with C kinase 1	0.000491448	0.0573368	2	1.82527
HYP	24	ENSMUSG00000032571	75669	10588429	Pik3r4	phosphoinositide-3-kinase regulatory subunit 4	0.00213711	0.0940841	22	2.05354
HYP	24	ENSMUSG00000035268	18769	10478409	Pkig	protein kinase inhibitor, gamma	0.000934448	0.0718324	2	0.708171
HYP	24	ENSMUSG00000057672	320795	10580010	Pkn1	protein kinase N1	0.00230895	0.0942728	2	1.80093
HYP	24	ENSMUSG00000049761	74927	10562093	Pmis2	Pmis2, sperm specific protein	0.00199283	0.0940841	2	1.9078
HYP	24	ENSMUSG00000029017	73078	10520010	Pmpcb	peptidase (mitochondrial processing) beta	0.00192519	0.0937171	20	43.006
HYP	24	ENSMUSG00000023345	70235	10588482	Poc1a	POC1 centriolar protein A	0.000690927	0.0622825	2	0.41404
HYP	24	ENSMUSG00000020471	18972	10384032	Pold2	polymerase (DNA directed), delta 2, regulatory subunit	0.000964592	0.0718324	22	5.53289
HYP	24	ENSMUSG00000030880	26939	10557035	Polr3e	polymerase (RNA) III (DNA directed) polypeptide E	0.000114562	0.0395802	20	2.35321
HYP	24	ENSMUSG00000029725	69871	10526687	Ppp1r35	protein phosphatase 1, regulatory subunit 35	0.00203534	0.0940841	2	1.17087
HYP	24	ENSMUSG00000059409	21770	10451434	Ppp2r5d	protein phosphatase 2, regulatory subunit B', delta	0.00159883	0.0833436	2	3.96716
HYP	24	ENSMUSG00000090550	623503	10348489	Prlh	prolactin releasing hormone	0.00101301	0.0718324	2	0.914179
HYP	24	ENSMUSG00000035597	328110	10396008	Prpf39	pre-mRNA processing factor 39	0.00212569	0.0940841	2	2.7387
HYP	24	ENSMUSG00000023484	19132	10426656	Prph	peripherin	0.002366	0.0951576	2	0.878681
HYP	24	ENSMUSG00000072423	73902	10415086	Psmb11	proteasome (prosome, macropain) subunit, beta type, 11	0.000377238	0.0565403	22	1.20364
HYP	24	ENSMUSG00000028837	26445	10508182	Psmb2	proteasome (prosome, macropain) subunit, beta type 2	0.00197401	0.0940841	2	2.18648
HYP	24	ENSMUSG00000024409	57390	10444879	Psors1c2	psoriasis susceptibility 1 candidate 2 (human)	0.00144121	0.0815126	4	4.89386
HYP	24	ENSMUSG00000029446	100678	10534075	Psph	phosphoserine phosphatase	0.00157409	0.0833436	2	0.760117
HYP	24	ENSMUSG00000071489	19214	10419167	Ptgdr	prostaglandin D receptor	0.000693741	0.0622825	2	1.30975
HYP	24	ENSMUSG00000020154	19263	10366476	Ptprb	protein tyrosine phosphatase, receptor type, B	0.000395343	0.0573368	2	0.783021
HYP	24	ENSMUSG00000002825	60507	10583634	Qtrt1	queuine tRNA-ribosyltransferase catalytic subunit 1	0.000996669	0.0718324	2	1.41503
HYP	24	ENSMUSG00000020175	76877	10363970	Rab36	RAB36, member RAS oncogene family	0.00148696	0.0815126	2	1.90463
HYP	24	ENSMUSG00000039318	98732	10352459	Rab3gap2	RAB3 GTPase activating protein subunit 2	6.84e-05	0.0342719	24	63.8627
HYP	24	ENSMUSG00000064147	442827	10443470	Rab44	RAB44, member RAS oncogene family	0.000701894	0.0622825	22	0.351069
HYP	24	ENSMUSG00000035437	227800	10471784	Rabgap1	RAB GTPase activating protein 1	0.000664791	0.0622825	2	23.5711
HYP	24	ENSMUSG00000001288	19411	10432972	Rarg	retinoic acid receptor, gamma	0.000106942	0.0395802	22	0.361416
HYP	24	ENSMUSG00000027466	24105	10488594	Rbck1	RanBP-type and C3HC4-type zinc finger containing 1	0.000270976	0.0497341	2	30.4771
HYP	24	ENSMUSG00000010608	67039	10397068	Rbm25	RNA binding motif protein 25	0.00229176	0.0940841	2	3.30136
HYP	24	ENSMUSG00000032582	19654	10596796	Rbm6	RNA binding motif protein 6	0.00111617	0.0720219	2	0.978262
HYP	24	ENSMUSG00000031586	19663	10578123	Rbpms	RNA binding protein gene with multiple splicing	0.000491448	0.0573368	22	0.596182
HYP	24	ENSMUSG00000038930	269955	10564877	Rccd1	RCC1 domain containing 1	0.00219211	0.0940841	2	27.8319
HYP	24	ENSMUSG00000024927	19697	10460631	Rela	v-rel reticuloendotheliosis viral oncogene homolog A (avian)	0.000737259	0.0623537	22	6.37144
HYP	24	ENSMUSG00000019775	56533	10361358	Rgs17	regulator of G-protein signaling 17	0.00141836	0.0813274	2	6.67
HYP	24	ENSMUSG00000042641	240816	10358896	Rgsl1	regulator of G-protein signaling like 1	0.00108547	0.0718844	22	1.67269
HYP	24	ENSMUSG00000116564	67045	10442057	Riok2	RIO kinase 2	0.00146408	0.0815126	2	1.34961
HYP	24	ENSMUSG00000036006	193385	10404152	Ripor2	RHO family interacting cell polarization regulator 2	0.000141066	0.0427524	2	1.75697
HYP	24	ENSMUSG00000021872	75019	10414533	Rnase10	ribonuclease, RNase A family, 10 (non-active)	0.00210318	0.0940841	20	3.62157
HYP	24	ENSMUSG00000017144	74194	10482500	Rnd3	Rho family GTPase 3	0.00169651	0.0854449	2	3.8858
HYP	24	ENSMUSG00000028098	67845	10494527	Rnf115	ring finger protein 115	0.00170962	0.0856455	2	548.668
HYP	24	ENSMUSG00000020642	108089	10399696	Rnf144a	ring finger protein 144A	0.00132682	0.0813274	22	1.33949
HYP	24	ENSMUSG00000058761	108937	10565852	Rnf169	ring finger protein 169	0.0004499	0.0573368	2	4.07392
HYP	24	ENSMUSG00000029130	56874	10520392	Rnf32	ring finger protein 32	0.00145527	0.0815126	2	1.49639
HYP	24	ENSMUSG00000064945	19874	10537909	Rny3	RNA, Y3 small cytoplasmic (associated with Ro protein)	0.000919452	0.0718324	2	2.65593
HYP	24	ENSMUSG00000032128	19649	10592303	Robo3	roundabout guidance receptor 3	0.000152496	0.0432573	2	1.31644
HYP	24	ENSMUSG00000028187	70285	10502714	Rpf1	ribosome production factor 1 homolog	0.00220495	0.0940841	20	4.22977
HYP	24	ENSMUSG00000098274	68193	10386187	Rpl24	ribosomal protein L24	0.000283289	0.0497341	2	1.12669
HYP	24	ENSMUSG00000098274	68193	10436232	Rpl24	ribosomal protein L24	0.000448988	0.0573368	2	2.11288
HYP	24	ENSMUSG00000098274	68193	10597515	Rpl24	ribosomal protein L24	0.000448988	0.0573368	2	0.972607
HYP	24	ENSMUSG00000008668	20084	10404354	Rps18	ribosomal protein S18	0.000629751	0.0622825	2	6.65065
HYP	24	ENSMUSG00000008668	20084	10581535	Rps18	ribosomal protein S18	0.000629751	0.0622825	2	3.67026
HYP	24	ENSMUSG00000009927	75617	10457920	Rps25	ribosomal protein S25	0.00112709	0.0725085	4	2.18866
HYP	24	ENSMUSG00000051169	101122	10546919	Rpusd3	RNA pseudouridylate synthase domain containing 3	0.000246559	0.0497341	2	6.8543
HYP	24	ENSMUSG00000041658	245670	10602692	Rragb	Ras-related GTP binding B	9.52e-05	0.0395802	2	14.4554
HYP	24	ENSMUSG00000028646	54170	10507894	Rragc	Ras-related GTP binding C	0.000107968	0.0395802	20	6.7424
HYP	24	ENSMUSG00000027907	20195	10457640	S100a11	S100 calcium binding protein A11	0.000935036	0.0718324	2	2.75931
HYP	24	ENSMUSG00000071054	224903	10446109	Safb	scaffold attachment factor B	3.16e-05	0.022038	22	1.5931
HYP	24	ENSMUSG00000035673	216161	10370721	Sbno2	strawberry notch 2	0.0013497	0.0813274	2	0.606564
HYP	24	ENSMUSG00000088958	100217448	10514219	Scarna8	small Cajal body-specific RNA 8	7.6e-05	0.0352799	24	0.779402
HYP	24	ENSMUSG00000075316	20274	10483326	Scn9a	sodium channel, voltage-gated, type IX, alpha	0.000671735	0.0622825	2	7.22599
HYP	24	ENSMUSG00000001052	99683	10502165	Sec24b	Sec24 related gene family, member B (S. cerevisiae)	0.000260443	0.0497341	2	48.5756
HYP	24	ENSMUSG00000019877	56442	10369210	Serinc1	serine incorporator 1	0.00106619	0.0718844	2	1.25511
HYP	24	ENSMUSG00000058207	20714	10398060	Serpina3k	serine (or cysteine) peptidase inhibitor, clade A, member 3K	0.00199785	0.0940841	22	1.82869
HYP	24	ENSMUSG00000025647	66940	10589350	Shisa5	shisa family member 5	2.72e-05	0.0200986	4	14.3591
HYP	24	ENSMUSG00000036432	20439	10498332	Siah2	siah E3 ubiquitin protein ligase 2	0.000640247	0.0622825	2	0.861315
HYP	24	ENSMUSG00000017740	57138	10478647	Slc12a5	solute carrier family 12, member 5	0.000765571	0.0640618	22	28.6021
HYP	24	ENSMUSG00000027896	229699	10495206	Slc16a4	solute carrier family 16 (monocarboxylic acid transporters), member 4	0.000230652	0.0487684	22	0.634281
HYP	24	ENSMUSG00000030500	140919	10553501	Slc17a6	solute carrier family 17 (sodium-dependent inorganic phosphate cotransporter), member 6	0.000539182	0.0604788	20	3.97451
HYP	24	ENSMUSG00000018900	20520	10385872	Slc22a5	solute carrier family 22 (organic cation transporter), member 5	0.000663412	0.0622825	2	1.16874
HYP	24	ENSMUSG00000063796	19879	10461115	Slc22a8	solute carrier family 22 (organic anion transporter), member 8	0.000175886	0.0453543	2	1.86329
HYP	24	ENSMUSG00000014606	67863	10387922	Slc25a11	solute carrier family 25 (mitochondrial carrier oxoglutarate carrier), member 11	0.00144124	0.0815126	2	1.18621
HYP	24	ENSMUSG00000035472	217593	10400483	Slc25a21	solute carrier family 25 (mitochondrial oxodicarboxylate carrier), member 21	0.000994735	0.0718324	2	0.487797
HYP	24	ENSMUSG00000032449	192287	10595856	Slc25a36	solute carrier family 25, member 36	0.00125167	0.0782081	22	22.7721
HYP	24	ENSMUSG00000045973	230125	10512709	Slc25a51	solute carrier family 25, member 51	0.00251619	0.0964172	2	3.7144
HYP	24	ENSMUSG00000039908	268512	10383133	Slc26a11	solute carrier family 26, member 11	0.00240405	0.0955112	22	0.372069
HYP	24	ENSMUSG00000028976	56485	10510516	Slc2a5	solute carrier family 2 (facilitated glucose transporter), member 5	0.000723574	0.0622825	22	0.717577
HYP	24	ENSMUSG00000026342	74150	10349383	Slc35f5	solute carrier family 35, member F5	0.000676255	0.0622825	2	1.4621
HYP	24	ENSMUSG00000034224	234788	10582082	Slc38a8	solute carrier family 38, member 8	0.000441861	0.0573368	2	0.903065
HYP	24	ENSMUSG00000028412	100434	10505008	Slc44a1	solute carrier family 44, member 1	0.00159561	0.0833436	24	3.92671
HYP	24	ENSMUSG00000020838	15567	10378816	Slc6a4	solute carrier family 6 (neurotransmitter transporter, serotonin), member 4	0.0015245	0.0820494	2	2.481
HYP	24	ENSMUSG00000056427	20564	10375175	Slit3	slit guidance ligand 3	0.00229671	0.0940841	2	2.14584
HYP	24	ENSMUSG00000005899	77626	10434067	Smpd4	sphingomyelin phosphodiesterase 4	2.67e-05	0.0200986	20	2.34279
HYP	24	ENSMUSG00000020439	29856	10383731	Smtn	smoothelin	0.00216026	0.0940841	22	0.613629
HYP	24	ENSMUSG00000064441	100217454	10365003	Snord37	small nucleolar RNA, C/D box 37	0.00247687	0.0963519	16	0.519914
HYP	24	ENSMUSG00000027534	74718	10497309	Snx16	sorting nexin 16	0.00159883	0.0833436	16	3.59891
HYP	24	ENSMUSG00000056153	54607	10566668	Socs6	suppressor of cytokine signaling 6	0.00209247	0.0940841	2	0.81108
HYP	24	ENSMUSG00000076431	20677	10408450	Sox4	SRY (sex determining region Y)-box 4	1.63e-05	0.0192693	22	0.676767
HYP	24	ENSMUSG00000047030	263876	10489904	Spata2	spermatogenesis associated 2	0.00239824	0.0955112	20	1.05549
HYP	24	ENSMUSG00000043986	238663	10409790	Spata31d1d	spermatogenesis associated 31 subfamily D, member 1D	2.28e-06	0.00901485	20	2.90561
HYP	24	ENSMUSG00000048478	320869	10576249	Spata33	spermatogenesis associated 33	0.000946595	0.0718324	22	0.726549
HYP	24	ENSMUSG00000004359	20728	10371662	Spic	Spi-C transcription factor (Spi-1/PU.1 related)	0.00113332	0.0725357	18	2.97906
HYP	24	ENSMUSG00000074227	20733	10561712	Spint2	serine protease inhibitor, Kunitz type 2	0.000922467	0.0718324	22	11.9782
HYP	24	ENSMUSG00000046997	211949	10595848	Spsb4	splA/ryanodine receptor domain and SOCS box containing 4	0.00187849	0.0922916	22	1.81257
HYP	24	ENSMUSG00000049516	101685	10563659	Spty2d1	SPT2, Suppressor of Ty, domain containing 1 (S. cerevisiae)	0.000491448	0.0573368	2	1.1955
HYP	24	ENSMUSG00000046957	79401	10411078	Spz1	spermatogenic leucine zipper 1	0.000661239	0.0622825	2	2.37278
HYP	24	ENSMUSG00000015837	18412	10385572	Sqstm1	sequestosome 1	0.00259698	0.0985563	2	3.52155
HYP	24	ENSMUSG00000026511	27058	10473547	Srp9	signal recognition particle 9	0.00162447	0.0834582	2	2.90357
HYP	24	ENSMUSG00000027828	67437	10498519	Ssr3	signal sequence receptor, gamma	0.00104412	0.0718324	2	4.12192
HYP	24	ENSMUSG00000029038	68991	10511139	Ssu72	Ssu72 RNA polymerase II CTD phosphatase homolog (yeast)	0.000888284	0.0718324	2	6.39743
HYP	24	ENSMUSG00000003418	241230	10480238	St8sia6	ST8 alpha-N-acetyl-neuraminide alpha-2,8-sialyltransferase 6	0.000491506	0.0573368	24	1.03363
HYP	24	ENSMUSG00000046027	170460	10554693	Stard5	StAR-related lipid transfer (START) domain containing 5	0.0015487	0.0827075	2	1.31919
HYP	24	ENSMUSG00000018865	29859	10431113	Sult4a1	sulfotransferase family 4A, member 1	0.00245371	0.0963519	20	0.846017
HYP	24	ENSMUSG00000027480	76407	10488734	Sun5	Sad1 and UNC84 domain containing 5	0.00212597	0.0940841	2	0.847704
HYP	24	ENSMUSG00000007021	20974	10448694	Syngr3	synaptogyrin 3	0.00126276	0.0786932	20	4.76513
HYP	24	ENSMUSG00000034940	217030	10379795	Synrg	synergin, gamma	0.00250335	0.0964172	24	5.30767
HYP	24	ENSMUSG00000033253	230676	10515712	Szt2	seizure threshold 2	0.00233171	0.0946765	2	1.75844
HYP	24	ENSMUSG00000001983	70207	10382022	Taco1	translational activator of mitochondrially encoded cytochrome c oxidase I	0.00027872	0.0497341	20	1.09126
HYP	24	ENSMUSG00000029192	100855	10529549	Tbc1d14	TBC1 domain family, member 14	0.00145527	0.0815126	2	3.9243
HYP	24	ENSMUSG00000001604	21401	10509204	Tcea3	transcription elongation factor A (SII), 3	3.56e-05	0.024115	2	2.4124
HYP	24	ENSMUSG00000020799	21689	10388174	Tekt1	tektin 1	0.00224098	0.0940841	20	0.94691
HYP	24	ENSMUSG00000024170	71718	10448842	Telo2	telomere maintenance 2	0.00104584	0.0718324	2	0.601623
HYP	24	ENSMUSG00000038482	21781	10582981	Tfdp1	transcription factor Dp 1	0.000481996	0.0573368	24	9.21252
HYP	24	ENSMUSG00000022130	76355	10422259	Tgds	TDP-glucose 4,6-dehydratase	0.000269581	0.0497341	20	0.459417
HYP	24	ENSMUSG00000062175	228839	10477924	Tgif2	TGFB-induced factor homeobox 2	0.000146233	0.0427524	2	1.2553
HYP	24	ENSMUSG00000046688	211550	10495967	Tifa	TRAF-interacting protein with forkhead-associated domain	0.00226665	0.0940841	2	1.04017
HYP	24	ENSMUSG00000039994	21853	10367179	Timeless	timeless circadian clock 1	0.00150299	0.0818197	20	0.299288
HYP	24	ENSMUSG00000048429	69773	10583694	Timm29	translocase of inner mitochondrial membrane 29	0.00195962	0.0940841	2	6.88026
HYP	24	ENSMUSG00000034640	99929	10492428	Tiparp	TCDD-inducible poly(ADP-ribose) polymerase	4.73e-07	0.00476245	2	0.979847
HYP	24	ENSMUSG00000024812	21873	10466745	Tjp2	tight junction protein 2	0.00201055	0.0940841	20	0.976687
HYP	24	ENSMUSG00000020694	24086	10381872	Tlk2	tousled-like kinase 2 (Arabidopsis)	0.00146412	0.0815126	2	10.225
HYP	24	ENSMUSG00000040234	67623	10549361	Tm7sf3	transmembrane 7 superfamily member 3	0.000856341	0.0704132	2	2.32373
HYP	24	ENSMUSG00000013091	78052	10549708	Tmem190	transmembrane protein 190	0.00209168	0.0940841	2	2.32848
HYP	24	ENSMUSG00000066964	333048	10524388	Tmem211	transmembrane protein 211	0.00152331	0.0820494	2	0.6215
HYP	24	ENSMUSG00000049411	338363	10457489	Tmem241	transmembrane protein 241	0.000708937	0.0622825	2	0.613159
HYP	24	ENSMUSG00000074634	633640	10407387	Tmem267	transmembrane protein 267	0.000627251	0.0622825	2	2.59031
HYP	24	ENSMUSG00000059900	94346	10547056	Tmem40	transmembrane protein 40	0.00166997	0.0848638	20	0.900852
HYP	24	ENSMUSG00000010307	67893	10553324	Tmem86a	transmembrane protein 86A	1.88e-05	0.020079	2	1.13212
HYP	24	ENSMUSG00000028328	21916	10504692	Tmod1	tropomodulin 1	0.000705304	0.0622825	2	5.01013
HYP	24	ENSMUSG00000055322	21961	10355536	Tns1	tensin 1	0.00101302	0.0718324	24	5.87173
HYP	24	ENSMUSG00000022779	21976	10433910	Top3b	topoisomerase (DNA) III beta	0.00226313	0.0940841	2	5.1336
HYP	24	ENSMUSG00000020673	22018	10399782	Tpo	thyroid peroxidase	0.00212569	0.0940841	2	0.315345
HYP	24	ENSMUSG00000060126	22070	10416496	Tpt1	tumor protein, translationally-controlled 1	0.000287858	0.0497341	2	0.735189
HYP	24	ENSMUSG00000060126	22070	10546702	Tpt1	tumor protein, translationally-controlled 1	0.000287858	0.0497341	2	0.747883
HYP	24	ENSMUSG00000060126	22070	10584350	Tpt1	tumor protein, translationally-controlled 1	0.000720603	0.0622825	2	0.717242
HYP	24	ENSMUSG00000060126	22070	10601264	Tpt1	tumor protein, translationally-controlled 1	0.000448988	0.0573368	2	0.752543
HYP	24	ENSMUSG00000047921	76510	10429298	Trappc9	trafficking protein particle complex 9	0.00200585	0.0940841	2	1.91671
HYP	24	ENSMUSG00000027993	80890	10499045	Trim2	tripartite motif-containing 2	0.00196455	0.0940841	24	585.182
HYP	24	ENSMUSG00000000275	217069	10380260	Trim25	tripartite motif-containing 25	0.00194973	0.0940841	20	0.578155
HYP	24	ENSMUSG00000038260	68667	10563191	Trpm4	transient receptor potential cation channel, subfamily M, member 4	0.00138499	0.0813274	20	0.413383
HYP	24	ENSMUSG00000049580	244152	10565727	Tsku	tsukushi, small leucine rich proteoglycan	1.03e-06	0.00531232	24	0.909324
HYP	24	ENSMUSG00000000411	58864	10516602	Tssk3	testis-specific serine kinase 3	0.00168249	0.084953	2	1.4821
HYP	24	ENSMUSG00000044986	22117	10430319	Tst	thiosulfate sulfurtransferase, mitochondrial	0.00102935	0.0718324	2	0.816702
HYP	24	ENSMUSG00000027263	51885	10475293	Tubgcp4	tubulin, gamma complex associated protein 4	0.00205926	0.0940841	22	3.16911
HYP	24	ENSMUSG00000012126	67586	10508936	Ubxn11	UBX domain protein 11	0.00194569	0.0940841	4	4.36379
HYP	24	ENSMUSG00000057425	112417	10531061	Ugt2b37	UDP glucuronosyltransferase 2 family, polypeptide B37	5.63e-05	0.0317586	2	5.87428
HYP	24	ENSMUSG00000058301	19704	10579234	Upf1	UPF1 regulator of nonsense transcripts homolog (yeast)	0.00159948	0.0833436	20	2.39958
HYP	24	ENSMUSG00000020124	14479	10372965	Usp15	ubiquitin specific peptidase 15	0.00250335	0.0964172	2	7.21559
HYP	24	ENSMUSG00000042506	216825	10386636	Usp22	ubiquitin specific peptidase 22	0.00103463	0.0718324	2	2.04672
HYP	24	ENSMUSG00000004356	70683	10371676	Utp20	UTP20 small subunit processome component	6.51e-05	0.0342719	2	0.55416
HYP	24	ENSMUSG00000068457	22290	10608107	Uty	ubiquitously transcribed tetratricopeptide repeat gene, Y chromosome	0.00167445	0.0849095	20	2.52405
HYP	24	ENSMUSG00000026175	22349	10347364	Vil1	villin 1	0.000658026	0.0622825	2	1.05103
HYP	24	ENSMUSG00000032528	22354	10590365	Vipr1	vasoactive intestinal peptide receptor 1	0.00228029	0.0940841	22	2.14991
HYP	24	ENSMUSG00000094379	171258	10408138	Vmn1r202	vomeronasal 1 receptor 202	5.56e-05	0.0317586	24	4.94449
HYP	24	ENSMUSG00000057203	171232	10442182	Vmn1r234	vomeronasal 1 receptor 234	0.00110357	0.0719936	20	5.99609
HYP	24	ENSMUSG00000115668	113865	10545030	Vmn1r25	vomeronasal 1 receptor 25	0.00213711	0.0940841	4	3.51259
HYP	24	ENSMUSG00000091620	435916	10541629	Vmn2r23	vomeronasal 2, receptor 23	0.000720619	0.0622825	2	4.38356
HYP	24	ENSMUSG00000030889	233813	10556962	Vwa3a	von Willebrand factor A domain containing 3A	0.000935036	0.0718324	2	0.951076
HYP	24	ENSMUSG00000050830	319922	10374315	Vwc2	von Willebrand factor C domain containing 2	0.00248193	0.0963519	20	5.79138
HYP	24	ENSMUSG00000021147	207615	10407513	Wdr37	WD repeat domain 37	0.00139548	0.0813274	2	7.40732
HYP	24	ENSMUSG00000000561	70465	10495111	Wdr77	WD repeat domain 77	0.00251619	0.0964172	24	1.66298
HYP	24	ENSMUSG00000000983	14038	10379731	Wfdc18	WAP four-disulfide core domain 18	0.00248193	0.0963519	2	3.26551
HYP	24	ENSMUSG00000045962	232341	10547469	Wnk1	WNK lysine deficient protein kinase 1	0.00067996	0.0622825	2	35.7265
HYP	24	ENSMUSG00000021994	22418	10413482	Wnt5a	wingless-type MMTV integration site family, member 5A	0.0015507	0.0827075	20	0.326794
HYP	24	ENSMUSG00000079243	22437	10597764	Xirp1	xin actin-binding repeat containing 1	0.000160313	0.0445436	2	0.767982
HYP	24	ENSMUSG00000020290	103573	10374590	Xpo1	exportin 1	0.00214111	0.0940841	20	2.44522
HYP	24	ENSMUSG00000041215	208146	10434313	Yeats2	YEATS domain containing 2	0.000661239	0.0622825	2	38.5553
HYP	24	ENSMUSG00000048047	56805	10599321	Zbtb33	zinc finger and BTB domain containing 33	0.00247687	0.0963519	2	1.06449
HYP	24	ENSMUSG00000029127	75079	10529661	Zbtb49	zinc finger and BTB domain containing 49	0.00199283	0.0940841	2	1.24104
HYP	24	ENSMUSG00000042851	78751	10475941	Zc3h6	zinc finger CCCH type containing 6	1.97e-05	0.020079	2	1.97562
HYP	24	ENSMUSG00000039130	232679	10543697	Zc3hc1	zinc finger, C3HC type 1	0.000124109	0.0413946	2	0.795716
HYP	24	ENSMUSG00000006463	70605	10460485	Zdhhc24	zinc finger, DHHC domain containing 24	0.00237812	0.0952898	4	1.87938
HYP	24	ENSMUSG00000050945	240186	10457235	Zfp438	zinc finger protein 438	0.00141833	0.0813274	2	2.41421
HYP	24	ENSMUSG00000069476	327963	10378420	Zfp616	zinc finger protein 616	0.000320626	0.052005	18	4.72381
HYP	24	ENSMUSG00000056824	381405	10489687	Zfp663	zinc finger protein 663	0.0001762	0.0453543	24	2.94589
HYP	24	ENSMUSG00000045251	69234	10568247	Zfp688	zinc finger protein 688	0.00139548	0.0813274	22	2.08167
HYP	24	ENSMUSG00000043290	654801	10559713	Zfp784	zinc finger protein 784	0.0022538	0.0940841	24	0.67469
HYP	24	ENSMUSG00000031907	22751	10575021	Zfp90	zinc finger protein 90	0.000697502	0.0622825	20	1.12961
HYP	24	ENSMUSG00000060314	407812	10568982	Zfp941	zinc finger protein 941	0.000491448	0.0573368	2	3.40246
HYP	24	ENSMUSG00000000103	22768	10608184	Zfy2	zinc finger protein 2, Y-linked	0.00243756	0.0960462	16	1.00586
HYP	24	ENSMUSG00000079681	100009600	10591418	Zglp1	zinc finger, GATA-like protein 1	0.00026179	0.0497341	2	2.38433
HYP	24	ENSMUSG00000004948	22788	10526418	Zp3	zona pellucida glycoprotein 3	0.00255602	0.0976276	16	0.532914
KID	24	ENSMUSG00000028977	69743	10510447	Casz1	castor zinc finger 1	2.53e-05	0.0842777	16	0.969766
KID	24	ENSMUSG00000055653	14734	10604576	Gpc3	glypican 3	3.16e-05	0.0921386	14	6.3308
KID	24	NA	NA	10394680	NA	NA	1.21e-06	0.0281102	10	1.39222
KID	24	ENSMUSG00000049573	258281	10367485	Olfr780	olfactory receptor 780	1.61e-05	0.0842777	20	1.25344
KID	24	ENSMUSG00000042229	98710	10350039	Rabif	RAB interacting factor	1.91e-05	0.0842777	14	1.3919
KID	24	ENSMUSG00000039316	76438	10451710	Rftn1	raftlin lipid raft linker 1	5.19e-06	0.043702	14	0.828874
KID	24	ENSMUSG00000034940	217030	10379795	Synrg	synergin, gamma	5.63e-06	0.043702	20	1.8321
KID	24	ENSMUSG00000079523	19240	10545479	Tmsb10	thymosin, beta 10	2.37e-05	0.0842777	18	82.5003
LIV	24	ENSMUSG00000058812	68386	10478407	0610039K10Rik	RIKEN cDNA 0610039K10 gene	0.000122199	0.0487756	18	1.708
LIV	24	ENSMUSG00000032551	66202	10597913	1110059G10Rik	RIKEN cDNA 1110059G10 gene	0.00106619	0.0910398	22	0.886604
LIV	24	ENSMUSG00000005983	73261	10437263	1700037C18Rik	RIKEN cDNA 1700037C18 gene	7.36e-05	0.0386505	22	0.630605
LIV	24	ENSMUSG00000049902	70900	10409779	4921517D22Rik	RIKEN cDNA 4921517D22 gene	1.45e-05	0.019842	22	19.2862
LIV	24	ENSMUSG00000056197	66740	10545524	4931417E11Rik	RIKEN cDNA 4931417E11 gene	0.000146233	0.0488836	18	25.4587
LIV	24	ENSMUSG00000091376	639634	10492294	Aadacl2	arylacetamide deacetylase like 2	0.000966204	0.0901952	18	6.1851
LIV	24	ENSMUSG00000038459	70178	10565288	Abhd17c	abhydrolase domain containing 17C	0.000963991	0.0901952	22	1.62336
LIV	24	ENSMUSG00000026782	329165	10346764	Abi2	abl-interactor 2	0.000765571	0.0803335	22	0.499437
LIV	24	ENSMUSG00000031969	66948	10591947	Acad8	acyl-Coenzyme A dehydrogenase family, member 8	0.000508168	0.0712043	18	2.193
LIV	24	ENSMUSG00000047026	233801	10556749	Acsm4	acyl-CoA synthetase medium-chain family member 4	0.000947652	0.0901952	24	1.14231
LIV	24	ENSMUSG00000063900	382007	10578408	Adam26b	a disintegrin and metallopeptidase domain 26B	0.000283289	0.0619529	18	1.43149
LIV	24	ENSMUSG00000022878	11450	10434747	Adipoq	adiponectin, C1Q and collagen domain containing	0.000427608	0.0697045	18	2.39331
LIV	24	ENSMUSG00000035875	98870	10482004	AI182371	expressed sequence AI182371	9.13e-05	0.0418766	18	0.920199
LIV	24	ENSMUSG00000001642	11677	10354768	Akr1b3	aldo-keto reductase family 1, member B3 (aldose reductase)	0.00107836	0.0910398	18	1.00771
LIV	24	ENSMUSG00000056656	239552	10430195	Apol8	apolipoprotein L 8	0.000737259	0.0801466	20	6.15086
LIV	24	ENSMUSG00000032204	64008	10594825	Aqp9	aquaporin 9	0.000138591	0.0488836	20	1.32936
LIV	24	ENSMUSG00000039031	73910	10362294	Arhgap18	Rho GTPase activating protein 18	0.00108285	0.0910398	18	1.36126
LIV	24	ENSMUSG00000055116	11865	10556463	Arntl	aryl hydrocarbon receptor nuclear translocator-like	9.69e-05	0.0435915	18	0.890526
LIV	24	ENSMUSG00000037686	104816	10398795	Aspg	asparaginase	0.000318046	0.0652637	22	4.75514
LIV	24	ENSMUSG00000078958	435376	10410955	Atp6ap1l	ATPase, H+ transporting, lysosomal accessory protein 1-like	0.00034109	0.0668916	16	6.72058
LIV	24	ENSMUSG00000004285	66144	10536895	Atp6v1f	ATPase, H+ transporting, lysosomal V1 subunit F	0.000173312	0.05286	18	3.4513
LIV	24	ENSMUSG00000031390	12000	10600310	Avpr2	arginine vasopressin receptor 2	0.00010437	0.0452268	16	12.0831
LIV	24	ENSMUSG00000086844	320871	10569149	B230206H07Rik	RIKEN cDNA B230206H07 gene	0.000266383	0.0619529	20	0.721505
LIV	24	ENSMUSG00000029431	231727	10525588	B3gnt4	UDP-GlcNAc:betaGal beta-1,3-N-acetylglucosaminyltransferase 4	0.00027415	0.0619529	20	2.00906
LIV	24	ENSMUSG00000030256	79362	10549276	Bhlhe41	basic helix-loop-helix family, member e41	0.000296411	0.0630547	16	1.56372
LIV	24	ENSMUSG00000003452	12121	10542896	Bicd1	BICD cargo adaptor 1	0.000228636	0.058153	18	2.1943
LIV	24	ENSMUSG00000066979	12237	10558248	Bub3	BUB3 mitotic checkpoint protein	0.00108547	0.0910398	18	3.60278
LIV	24	ENSMUSG00000039349	226777	10360858	C130074G19Rik	RIKEN cDNA C130074G19 gene	0.00104624	0.0910398	18	1.33805
LIV	24	ENSMUSG00000036707	12283	10347970	Cab39	calcium binding protein 39	0.000473826	0.0697045	16	1.73761
LIV	24	ENSMUSG00000022416	239556	10425370	Cacna1i	calcium channel, voltage-dependent, alpha 1I subunit	0.000765571	0.0803335	22	0.600073
LIV	24	ENSMUSG00000057914	12296	10469404	Cacnb2	calcium channel, voltage-dependent, beta 2 subunit	0.000664791	0.0800474	20	1.37125
LIV	24	ENSMUSG00000030666	116903	10556546	Calcb	calcitonin-related polypeptide, beta	0.000441861	0.0697045	20	0.577028
LIV	24	ENSMUSG00000039145	227541	10479852	Camk1d	calcium/calmodulin-dependent protein kinase ID	6.09e-05	0.0386505	20	1.84612
LIV	24	ENSMUSG00000039676	75568	10423024	Capsl	calcyphosine-like	4.28e-05	0.0328696	22	2.43884
LIV	24	ENSMUSG00000025317	12352	10582287	Car5a	carbonic anhydrase 5a, mitochondrial	1.32e-05	0.019842	24	1.09765
LIV	24	ENSMUSG00000028914	12371	10510034	Casp9	caspase 9	0.000135409	0.0487756	18	1.49389
LIV	24	ENSMUSG00000071855	240261	10458794	Ccdc112	coiled-coil domain containing 112	6.99e-05	0.0386505	18	13.228
LIV	24	ENSMUSG00000038304	54215	10500406	Cd160	CD160 antigen	0.00124206	0.0988578	18	5.008
LIV	24	ENSMUSG00000021982	71891	10420516	Cdadc1	cytidine and dCMP deaminase domain containing 1	0.000629751	0.0800474	18	5.83578
LIV	24	ENSMUSG00000019942	12534	10369815	Cdk1	cyclin-dependent kinase 1	0.00053879	0.0740899	10	0.610926
LIV	24	ENSMUSG00000024268	108013	10457895	Celf4	CUGBP, Elav-like family member 4	0.000308725	0.0645015	20	0.526895
LIV	24	ENSMUSG00000031327	12212	10601312	Chic1	cysteine-rich hydrophobic domain 1	0.00071618	0.0800474	18	0.54472
LIV	24	ENSMUSG00000024843	12660	10460221	Chka	choline kinase alpha	1.27e-05	0.019842	18	9.70106
LIV	24	ENSMUSG00000034190	105513	10421197	Chmp7	charged multivesicular body protein 7	0.000146233	0.0488836	18	1.06979
LIV	24	ENSMUSG00000031283	83453	10607124	Chrdl1	chordin-like 1	0.00108285	0.0910398	18	10.4565
LIV	24	ENSMUSG00000038550	229599	10500272	Ciart	circadian associated repressor of transcription	0.000691801	0.0800474	18	16.2931
LIV	24	ENSMUSG00000062248	66197	10405185	Cks2	CDC28 protein kinase regulatory subunit 2	0.000447094	0.0697045	20	1.95475
LIV	24	ENSMUSG00000029238	12753	10530733	Clock	circadian locomotor output cycles kaput	0.000979809	0.0901952	18	6.94199
LIV	24	ENSMUSG00000047547	74325	10409345	Cltb	clathrin, light polypeptide (Lcb)	0.00114836	0.093304	2	3.74613
LIV	24	ENSMUSG00000031503	12827	10570068	Col4a2	collagen, type IV, alpha 2	0.00106284	0.0910398	20	1.05908
LIV	24	ENSMUSG00000026489	67426	10360631	Coq8a	coenzyme Q8A	0.000972846	0.0901952	18	1.56246
LIV	24	ENSMUSG00000037942	12944	10351852	Crp	C-reactive protein, pentraxin-related	2.29e-05	0.0268512	20	1.68702
LIV	24	ENSMUSG00000068129	13011	10476945	Cst7	cystatin F (leukocystatin)	1.29e-06	0.0132219	22	1.75541
LIV	24	ENSMUSG00000018920	66102	10387890	Cxcl16	chemokine (C-X-C motif) ligand 16	0.000483119	0.0697045	18	0.957454
LIV	24	ENSMUSG00000061740	56448	10430851	Cyp2d22	cytochrome P450, family 2, subfamily d, polypeptide 22	0.000982897	0.0901952	20	4.20748
LIV	24	ENSMUSG00000003484	72054	10579636	Cyp4f18	cytochrome P450, family 4, subfamily f, polypeptide 18	0.000999556	0.0906574	18	1.50548
LIV	24	ENSMUSG00000073609	98314	10348889	D2hgdh	D-2-hydroxyglutarate dehydrogenase	0.000481996	0.0697045	18	7.94549
LIV	24	ENSMUSG00000025592	93837	10601503	Dach2	dachshund family transcription factor 2	0.00022126	0.058153	18	13.9641
LIV	24	ENSMUSG00000002307	13163	10444056	Daxx	Fas death domain-associated protein	0.000143754	0.0488836	22	1.27235
LIV	24	ENSMUSG00000020476	13169	10374068	Dbnl	drebrin-like	0.00036863	0.069564	22	0.507887
LIV	24	ENSMUSG00000024603	67665	10455974	Dctn4	dynactin 4	0.00114372	0.093304	18	1.1551
LIV	24	ENSMUSG00000048489	213393	10541071	Depp1	DEPP1 autophagy regulator	0.000314876	0.0652044	18	3.33559
LIV	24	ENSMUSG00000018442	116891	10388033	Derl2	Der1-like domain family, member 2	6.4e-05	0.0386505	20	1.23064
LIV	24	ENSMUSG00000027068	241452	10472538	Dhrs9	dehydrogenase/reductase (SDR family) member 9	0.000712861	0.0800474	18	1.65273
LIV	24	ENSMUSG00000030772	50781	10567010	Dkk3	dickkopf WNT signaling pathway inhibitor 3	0.000364663	0.069564	18	0.891546
LIV	24	ENSMUSG00000052273	381917	10567516	Dnah3	dynein, axonemal, heavy chain 3	0.000812235	0.083361	20	0.921499
LIV	24	ENSMUSG00000056752	237806	10387029	Dnah9	dynein, axonemal, heavy chain 9	0.000456115	0.0697045	2	7.95683
LIV	24	ENSMUSG00000014195	56354	10391178	Dnajc7	DnaJ heat shock protein family (Hsp40) member C7	0.000607649	0.0800474	4	1.32801
LIV	24	ENSMUSG00000068335	13448	10545623	Dok1	docking protein 1	6.62e-05	0.0386505	16	1.29506
LIV	24	ENSMUSG00000030104	192193	10540493	Edem1	ER degradation enhancer, mannosidase alpha-like 1	0.000447094	0.0697045	18	2.11695
LIV	24	ENSMUSG00000027954	13636	10499536	Efna1	ephrin A1	9.13e-05	0.0418766	18	3.07672
LIV	24	ENSMUSG00000032262	83603	10595392	Elovl4	elongation of very long chain fatty acids (FEN1/Elo2, SUR4/Elo3, yeast)-like 4	0.00032133	0.0652637	16	1.84317
LIV	24	ENSMUSG00000032349	68801	10587284	Elovl5	ELOVL family member 5, elongation of long chain fatty acids (yeast)	0.00107945	0.0910398	18	2.71814
LIV	24	ENSMUSG00000006276	13859	10579663	Eps15l1	epidermal growth factor receptor pathway substrate 15-like 1	4.28e-05	0.0328696	24	1.03724
LIV	24	ENSMUSG00000050530	269233	10468916	Fam171a1	family with sequence similarity 171, member A1	0.000451934	0.0697045	22	0.487968
LIV	24	ENSMUSG00000020401	432552	10375436	Fam71b	family with sequence similarity 71, member B	0.000774747	0.0805737	24	2.92954
LIV	24	ENSMUSG00000024939	17826	10465209	Fam89b	family with sequence similarity 89, member B	0.000463242	0.0697045	18	1.75386
LIV	24	ENSMUSG00000003808	66590	10573434	Farsa	phenylalanyl-tRNA synthetase, alpha subunit	1.29e-05	0.019842	18	1.81233
LIV	24	ENSMUSG00000074505	270120	10591112	Fat3	FAT atypical cadherin 3	0.000671735	0.0800474	18	8.09122
LIV	24	ENSMUSG00000066892	30843	10591263	Fbxl12	F-box and leucine-rich repeat protein 12	0.000568446	0.0764462	18	7.5338
LIV	24	ENSMUSG00000035949	30050	10481909	Fbxw2	F-box and WD-40 domain protein 2	0.000491448	0.0697045	22	8.86057
LIV	24	ENSMUSG00000028001	14161	10492755	Fga	fibrinogen alpha chain	6.77e-05	0.0386505	16	4.7907
LIV	24	ENSMUSG00000038402	14238	10404404	Foxf2	forkhead box F2	0.000358666	0.0693618	18	0.722199
LIV	24	ENSMUSG00000019810	66848	10361790	Fuca2	fucosidase, alpha-L- 2, plasma	0.000334496	0.0663323	18	2.62831
LIV	24	ENSMUSG00000042367	14620	10516484	Gjb3	gap junction protein, beta 3	0.000490165	0.0697045	22	4.71025
LIV	24	ENSMUSG00000091735	436090	10596489	Gpr62	G protein-coupled receptor 62	0.000647059	0.0800474	16	2.3846
LIV	24	ENSMUSG00000049583	108071	10554778	Grm5	glutamate receptor, metabotropic 5	0.000210241	0.057878	18	2.34566
LIV	24	ENSMUSG00000024517	225642	10456353	Grp	gastrin releasing peptide	0.000708937	0.0800474	18	1.446
LIV	24	ENSMUSG00000056870	70676	10346000	Gulp1	GULP, engulfment adaptor PTB domain containing 1	0.000697491	0.0800474	16	4.74429
LIV	24	ENSMUSG00000025075	226243	10464113	Habp2	hyaluronic acid binding protein 2	0.000142536	0.0488836	16	2.9522
LIV	24	ENSMUSG00000050440	84506	10562169	Hamp	hepcidin antimicrobial peptide	0.000712861	0.0800474	18	1.61041
LIV	24	ENSMUSG00000045662	66715	10495385	Henmt1	HEN1 methyltransferase homolog 1 (Arabidopsis)	0.000670617	0.0800474	18	2.44212
LIV	24	ENSMUSG00000025868	67044	10405287	Higd2a	HIG1 domain family, member 2A	6.84e-05	0.0386505	20	1.31088
LIV	24	ENSMUSG00000040820	110948	10441038	Hlcs	holocarboxylase synthetase (biotin- [propriony-Coenzyme A-carboxylase (ATP-hydrolysing)] ligase)	0.000280161	0.0619529	22	1.08581
LIV	24	ENSMUSG00000066842	545370	10358559	Hmcn1	hemicentin 1	0.00049125	0.0697045	22	1.74364
LIV	24	ENSMUSG00000017950	15378	10478389	Hnf4a	hepatic nuclear factor 4, alpha	0.000996416	0.0906574	16	3.99699
LIV	24	ENSMUSG00000025260	15108	10602592	Hsd17b10	hydroxysteroid (17-beta) dehydrogenase 10	0.000671735	0.0800474	18	1.93303
LIV	24	ENSMUSG00000023944	15516	10451110	Hsp90ab1	heat shock protein 90 alpha (cytosolic), class B member 1	0.000269581	0.0619529	20	1.20183
LIV	24	ENSMUSG00000032269	15561	10593233	Htr3a	5-hydroxytryptamine (serotonin) receptor 3A	0.000762251	0.0803335	22	3.91286
LIV	24	ENSMUSG00000100549	15964	10505881	Ifna11	interferon alpha 11	0.000708937	0.0800474	18	112.76
LIV	24	ENSMUSG00000003477	21743	10544932	Inmt	indolethylamine N-methyltransferase	0.000720603	0.0800474	20	1.50471
LIV	24	ENSMUSG00000026925	64436	10481011	Inpp5e	inositol polyphosphate-5-phosphatase E	0.000709165	0.0800474	18	1.66282
LIV	24	ENSMUSG00000005534	16337	10576696	Insr	insulin receptor	6.24e-05	0.0386505	22	6.29728
LIV	24	ENSMUSG00000041515	15900	10576034	Irf8	interferon regulatory factor 8	0.00103247	0.0910398	24	0.668334
LIV	24	ENSMUSG00000037254	16425	10480003	Itih2	inter-alpha trypsin inhibitor, heavy chain 2	2.32e-06	0.0136004	20	4.10212
LIV	24	ENSMUSG00000048534	270152	10584841	Jaml	junction adhesion molecule like	0.000491448	0.0697045	18	0.548687
LIV	24	ENSMUSG00000059486	210973	10544976	Kbtbd2	kelch repeat and BTB (POZ) domain containing 2	0.00022126	0.058153	22	1.68076
LIV	24	ENSMUSG00000047976	16485	10548047	Kcna1	potassium voltage-gated channel, shaker-related subfamily, member 1	0.000377238	0.0697045	20	2.68859
LIV	24	ENSMUSG00000058975	16502	10553261	Kcnc1	potassium voltage gated channel, Shaw-related subfamily, member 1	0.000999556	0.0906574	18	1.43055
LIV	24	ENSMUSG00000038026	16524	10360297	Kcnj9	potassium inwardly-rectifying channel, subfamily J, member 9	0.000224494	0.058153	22	0.435072
LIV	24	ENSMUSG00000050382	16576	10564791	Kif7	kinesin family member 7	0.00023323	0.0584075	18	8.55414
LIV	24	ENSMUSG00000038968	16615	10552599	Klk1b16	kallikrein 1-related peptidase b16	0.000954277	0.0901952	4	3.1429
LIV	24	ENSMUSG00000060459	385643	10438681	Kng2	kininogen 2	0.000427608	0.0697045	18	1.27779
LIV	24	ENSMUSG00000035237	16816	10581388	Lcat	lecithin cholesterol acyltransferase	0.000690927	0.0800474	24	0.654769
LIV	24	ENSMUSG00000035545	232798	10549615	Leng8	leukocyte receptor cluster (LRC) member 8	0.00125167	0.0992853	22	5.80037
LIV	24	ENSMUSG00000031513	68192	10578149	Leprotl1	leptin receptor overlapping transcript-like 1	0.00109279	0.0913261	20	1.89455
LIV	24	ENSMUSG00000045083	242384	10512059	Lingo2	leucine rich repeat and Ig domain containing 2	0.00018781	0.0538254	18	0.706765
LIV	24	ENSMUSG00000024913	16973	10464504	Lrp5	low density lipoprotein receptor-related protein 5	2.58e-05	0.027105	18	30.1874
LIV	24	ENSMUSG00000020545	71156	10400045	Lrrc72	leucine rich repeat containing 72	0.000568446	0.0764462	18	0.815537
LIV	24	ENSMUSG00000060780	74342	10539169	Lrrtm1	leucine rich repeat transmembrane neuronal 1	0.00120392	0.0968103	18	1.84273
LIV	24	ENSMUSG00000037296	67207	10571048	Lsm1	LSM1 homolog, mRNA degradation associated	0.000889233	0.0885449	22	0.90311
LIV	24	ENSMUSG00000035215	66094	10371002	Lsm7	LSM7 homolog, U6 small nuclear RNA and mRNA degradation associated	0.000491506	0.0697045	20	1.49071
LIV	24	ENSMUSG00000020941	53859	10391870	Map3k14	mitogen-activated protein kinase kinase kinase 14	0.00104939	0.0910398	10	2.00632
LIV	24	ENSMUSG00000029166	100732	10520544	Mapre3	microtubule-associated protein, RP/EB family, member 3	0.000837227	0.0844444	20	2.23423
LIV	24	ENSMUSG00000036109	171170	10604528	Mbnl3	muscleblind like splicing factor 3	0.000475403	0.0697045	18	0.557901
LIV	24	ENSMUSG00000071113	234155	10571300	Mboat4	membrane bound O-acyltransferase domain containing 4	0.000661239	0.0800474	20	0.723085
LIV	24	ENSMUSG00000039842	244329	10570556	Mcph1	microcephaly, primary autosomal recessive 1	0.000712861	0.0800474	6	2.31427
LIV	24	ENSMUSG00000032418	17436	10595480	Me1	malic enzyme 1, NADP(+)-dependent, cytosolic	0.00027872	0.0619529	22	2.10233
LIV	24	ENSMUSG00000018160	19014	10390595	Med1	mediator complex subunit 1	0.00063593	0.0800474	24	3.58806
LIV	24	ENSMUSG00000010554	67493	10378482	Mettl16	methyltransferase like 16	0.000192749	0.0543413	18	0.712343
LIV	24	ENSMUSG00000048329	215723	10377308	Mfsd6l	major facilitator superfamily domain containing 6-like	0.000441861	0.0697045	18	1.03924
LIV	24	ENSMUSG00000020743	69674	10392970	Mif4gd	MIF4G domain containing	0.00010437	0.0452268	20	2.27536
LIV	24	ENSMUSG00000030120	30853	10541741	Mlf2	myeloid leukemia factor 2	0.000607649	0.0800474	20	3.15801
LIV	24	ENSMUSG00000024414	94064	10454093	Mrpl27	mitochondrial ribosomal protein L27	0.000671735	0.0800474	18	2.01591
LIV	24	ENSMUSG00000024181	68611	10442948	Mrpl28	mitochondrial ribosomal protein L28	0.000934448	0.0901952	22	0.64917
LIV	24	ENSMUSG00000040269	66230	10497209	Mrps28	mitochondrial ribosomal protein S28	0.000456115	0.0697045	16	0.8417
LIV	24	ENSMUSG00000068745	68753	10495306	Mybphl	myosin binding protein H-like	0.00106619	0.0910398	24	0.931864
LIV	24	NA	NA	10347273	NA	NA	5.57e-06	0.0186351	18	3.60781
LIV	24	NA	NA	10360324	NA	NA	0.000283289	0.0619529	18	10.0603
LIV	24	NA	NA	10367708	NA	NA	0.000210241	0.057878	20	3.70426
LIV	24	NA	NA	10367744	NA	NA	0.00067996	0.0800474	20	13.1681
LIV	24	NA	NA	10406250	NA	NA	5.57e-06	0.0186351	18	2.31524
LIV	24	NA	NA	10412060	NA	NA	0.000490165	0.0697045	22	1.78061
LIV	24	NA	NA	10416705	NA	NA	0.00102869	0.0910398	18	1.17332
LIV	24	NA	NA	10416945	NA	NA	0.00104412	0.0910398	10	0.851083
LIV	24	NA	NA	10419156	NA	NA	0.0001762	0.05286	22	2.42487
LIV	24	NA	NA	10420021	NA	NA	0.00109951	0.0915608	22	0.443948
LIV	24	NA	NA	10421906	NA	NA	0.000134791	0.0487756	22	1.96854
LIV	24	NA	NA	10431546	NA	NA	0.000451934	0.0697045	18	4.41359
LIV	24	NA	NA	10450069	NA	NA	0.000283289	0.0619529	18	2.07811
LIV	24	NA	NA	10459799	NA	NA	0.000250535	0.0617108	2	4.41297
LIV	24	NA	NA	10459837	NA	NA	0.00108547	0.0910398	18	0.943058
LIV	24	NA	NA	10461156	NA	NA	0.000299132	0.0630602	20	4.03651
LIV	24	NA	NA	10472422	NA	NA	0.000414961	0.0697045	18	8.01242
LIV	24	NA	NA	10474867	NA	NA	0.00036863	0.069564	22	2.87746
LIV	24	NA	NA	10484737	NA	NA	0.000931458	0.0901952	18	0.389914
LIV	24	NA	NA	10503257	NA	NA	4.35e-05	0.0328696	18	2.50051
LIV	24	NA	NA	10508069	NA	NA	2.66e-05	0.027105	16	2.72804
LIV	24	NA	NA	10526880	NA	NA	0.000762251	0.0803335	20	0.813014
LIV	24	NA	NA	10539104	NA	NA	0.000129412	0.0487756	18	2.40883
LIV	24	NA	NA	10543870	NA	NA	0.00121878	0.0973359	22	1.83861
LIV	24	NA	NA	10545194	NA	NA	0.000963202	0.0901952	18	44.0807
LIV	24	NA	NA	10548684	NA	NA	0.00049125	0.0697045	24	2.76287
LIV	24	NA	NA	10563112	NA	NA	0.00044991	0.0697045	18	3.67123
LIV	24	NA	NA	10594289	NA	NA	0.000650743	0.0800474	18	2.78562
LIV	24	NA	NA	10596377	NA	NA	0.00114836	0.093304	18	8.63002
LIV	24	NA	NA	10600116	NA	NA	0.000270976	0.0619529	20	1.69303
LIV	24	NA	NA	10604930	NA	NA	1.58e-05	0.019842	18	1.4926
LIV	24	ENSMUSG00000002728	67877	10572932	Naa20	N(alpha)-acetyltransferase 20, NatB catalytic subunit	0.000389812	0.0697045	20	5.06489
LIV	24	ENSMUSG00000058799	53605	10366337	Nap1l1	nucleosome assembly protein 1-like 1	0.000647059	0.0800474	10	3.3443
LIV	24	ENSMUSG00000005125	17988	10429140	Ndrg1	N-myc downstream regulated gene 1	0.000266383	0.0619529	22	1.57072
LIV	24	ENSMUSG00000026260	67273	10356657	Ndufa10	NADH:ubiquinone oxidoreductase subunit A10	0.000728528	0.0800474	20	2.12202
LIV	24	ENSMUSG00000022820	100042503	10462193	Ndufb4b	NADH:ubiquinone oxidoreductase subunit B4B	0.000135488	0.0487756	18	3.21847
LIV	24	ENSMUSG00000037738	330721	10577471	Nek5	NIMA (never in mitosis gene a)-related expressed kinase 5	0.000289347	0.0621167	20	10.1767
LIV	24	ENSMUSG00000026442	269116	10357736	Nfasc	neurofascin	0.000173312	0.05286	18	1.27817
LIV	24	ENSMUSG00000056749	18030	10409278	Nfil3	nuclear factor, interleukin 3, regulated	1.11e-05	0.019842	18	6.0624
LIV	24	ENSMUSG00000022751	52633	10440037	Nit2	nitrilase family, member 2	0.000524767	0.07266	18	1.9016
LIV	24	ENSMUSG00000031311	53610	10601164	Nono	non-POU-domain-containing, octamer binding protein	0.00110357	0.0915725	20	1.13103
LIV	24	ENSMUSG00000026020	55989	10346634	Nop58	NOP58 ribonucleoprotein	0.00067485	0.0800474	18	1.20007
LIV	24	ENSMUSG00000020826	18126	10379228	Nos2	nitric oxide synthase 2, inducible	0.000947652	0.0901952	18	0.822865
LIV	24	ENSMUSG00000020889	217166	10390691	Nr1d1	nuclear receptor subfamily 1, group D, member 1	0.00022126	0.058153	4	1.53381
LIV	24	ENSMUSG00000025810	18186	10576639	Nrp1	neuropilin 1	1.7e-06	0.0132219	20	2.90674
LIV	24	ENSMUSG00000074121	78405	10552938	Ntf5	neurotrophin 5	0.00101301	0.0910398	16	1.42581
LIV	24	ENSMUSG00000020902	18208	10387170	Ntn1	netrin 1	0.000800566	0.0825253	18	0.911013
LIV	24	ENSMUSG00000036473	18209	10448483	Ntn3	netrin 3	0.000440108	0.0697045	20	0.816938
LIV	24	ENSMUSG00000069132	18232	10469767	Nxph2	neurexophilin 2	0.000720086	0.0800474	18	14.8041
LIV	24	ENSMUSG00000074366	252829	10550212	Obox5	oocyte specific homeobox 5	0.000172905	0.05286	18	1.71834
LIV	24	ENSMUSG00000061875	258220	10473570	Olfr1148	olfactory receptor 1148	0.000499778	0.0704506	18	2.75015
LIV	24	ENSMUSG00000109487	258888	10485786	Olfr1298	olfactory receptor 1298	0.000173239	0.05286	18	5.2722
LIV	24	ENSMUSG00000049737	258534	10408066	Olfr1361	olfactory receptor 1361	0.000475037	0.0697045	18	1.46812
LIV	24	ENSMUSG00000048469	258356	10555744	Olfr564	olfactory receptor 564	0.000475403	0.0697045	18	1.74285
LIV	24	ENSMUSG00000051340	258247	10566302	Olfr645	olfactory receptor 645	3.07e-05	0.0296314	22	1.23204
LIV	24	ENSMUSG00000059473	259112	10592461	Olfr979	olfactory receptor 979	0.00114836	0.093304	18	3.90112
LIV	24	ENSMUSG00000045591	94222	10361895	Olig3	oligodendrocyte transcription factor 3	0.00071618	0.0800474	18	29.0419
LIV	24	ENSMUSG00000028559	100273	10515051	Osbpl9	oxysterol binding protein-like 9	0.0011598	0.0936046	18	1.39141
LIV	24	ENSMUSG00000055044	54132	10520950	Pdlim1	PDZ and LIM domain 1 (elfin)	0.00049125	0.0697045	18	4.14916
LIV	24	ENSMUSG00000020134	67245	10374485	Peli1	pellino 1	0.000215686	0.058153	18	3.23303
LIV	24	ENSMUSG00000020205	21664	10366346	Phlda1	pleckstrin homology like domain, family A, member 1	0.000787243	0.081511	18	2.58334
LIV	24	ENSMUSG00000033149	208177	10439710	Phldb2	pleckstrin homology like domain, family B, member 2	1.61e-05	0.019842	18	3.43062
LIV	24	ENSMUSG00000020573	30955	10399924	Pik3cg	phosphatidylinositol-4,5-bisphosphate 3-kinase catalytic subunit gamma	0.000919376	0.0901952	18	1.0429
LIV	24	ENSMUSG00000002847	85031	10439442	Pla1a	phospholipase A1 member A	0.000731806	0.0800474	18	2.7095
LIV	24	ENSMUSG00000009646	69836	10363372	Pla2g12b	phospholipase A2, group XIIB	7.96e-05	0.0396499	18	4.38665
LIV	24	ENSMUSG00000021759	19012	10407211	Plpp1	phospholipid phosphatase 1	1.5e-05	0.019842	18	2.0956
LIV	24	ENSMUSG00000040596	71592	10359816	Pogk	pogo transposable element with KRAB domain	0.000265012	0.0619529	24	1.03769
LIV	24	ENSMUSG00000034064	224143	10439471	Poglut1	protein O-glucosyltransferase 1	0.000658026	0.0800474	18	0.894987
LIV	24	ENSMUSG00000021018	245841	10400391	Polr2h	polymerase (RNA) II (DNA directed) polypeptide H	0.000742946	0.0801466	20	5.42033
LIV	24	ENSMUSG00000045515	18993	10345879	Pou3f3	POU domain, class 3, transcription factor 3	1.42e-05	0.019842	22	0.626556
LIV	24	ENSMUSG00000032058	73699	10585249	Ppp2r1b	protein phosphatase 2, regulatory subunit A, beta	0.00106632	0.0910398	18	5.66099
LIV	24	ENSMUSG00000045679	217430	10399540	Pqlc3	PQ loop repeat containing	0.000981788	0.0901952	16	2.54147
LIV	24	ENSMUSG00000057637	110593	10518132	Prdm2	PR domain containing 2, with ZNF domain	0.000674633	0.0800474	18	2.22366
LIV	24	ENSMUSG00000049300	99890	10501485	Prmt6	protein arginine N-methyltransferase 6	0.000441861	0.0697045	18	0.73243
LIV	24	ENSMUSG00000024594	73137	10455852	Prrc1	proline-rich coiled-coil 1	0.000412165	0.0697045	18	33.6265
LIV	24	ENSMUSG00000090658	218304	10410168	Prss47	protease, serine 47	0.000837227	0.0844444	18	2.43559
LIV	24	ENSMUSG00000017221	22123	10380986	Psmd3	proteasome (prosome, macropain) 26S subunit, non-ATPase, 3	0.00114015	0.093304	22	4.05461
LIV	24	ENSMUSG00000030122	69202	10547916	Ptms	parathymosin	8.57e-05	0.0413825	22	4.99945
LIV	24	ENSMUSG00000020151	19279	10366457	Ptprr	protein tyrosine phosphatase, receptor type, R	0.000459726	0.0697045	18	0.799349
LIV	24	ENSMUSG00000072582	217057	10379981	Ptrh2	peptidyl-tRNA hydrolase 2	0.000447094	0.0697045	18	2.9148
LIV	24	ENSMUSG00000029576	231858	10535312	Radil	Ras association and DIL domains	0.000687326	0.0800474	22	1.10043
LIV	24	ENSMUSG00000028292	109093	10503926	Rars2	arginyl-tRNA synthetase 2, mitochondrial	0.000732058	0.0800474	16	2.57167
LIV	24	ENSMUSG00000024491	225432	10455312	Rbm27	RNA binding motif protein 27	0.000228058	0.058153	18	10.6155
LIV	24	ENSMUSG00000031134	19655	10604735	Rbmx	RNA binding motif protein, X chromosome	0.000448988	0.0697045	18	2.21815
LIV	24	ENSMUSG00000020282	13650	10384985	Rhbdf1	rhomboid 5 homolog 1	0.000170423	0.05286	2	0.520185
LIV	24	ENSMUSG00000072945	622473	10606941	Ripply1	ripply transcriptional repressor 1	7.18e-05	0.0386505	12	8.90678
LIV	24	ENSMUSG00000028098	67845	10494527	Rnf115	ring finger protein 115	6.13e-05	0.0386505	22	5.94149
LIV	24	ENSMUSG00000043419	80515	10377534	Rnf227	ring finger protein 227	0.000175886	0.05286	22	0.892393
LIV	24	ENSMUSG00000030816	233900	10557716	Rnf40	ring finger protein 40	0.000668993	0.0800474	22	1.50942
LIV	24	ENSMUSG00000027502	66404	10478983	Rtf2	replication termination factor 2	0.000774747	0.0805737	18	2.14016
LIV	24	ENSMUSG00000035969	100213	10504294	Rusc2	RUN and SH3 domain containing 2	3.73e-06	0.0174542	20	3.87162
LIV	24	ENSMUSG00000085272	381835	10559698	Sbk3	SH3 domain binding kinase family, member 3	0.000753223	0.0803335	12	4.10491
LIV	24	ENSMUSG00000046438	233090	10562299	Scgb2b24	secretoglobin, family 2B, member 24	0.00045408	0.0697045	18	5.12539
LIV	24	ENSMUSG00000061536	215474	10597833	Sec22c	SEC22 homolog C, vesicle trafficking protein	0.000393622	0.0697045	18	2.51711
LIV	24	ENSMUSG00000058586	68607	10425781	Serhl	serine hydrolase-like	0.00027872	0.0619529	18	4.43129
LIV	24	ENSMUSG00000036078	18391	10512308	Sigmar1	sigma non-opioid intracellular receptor 1	9.94e-06	0.019842	18	1.22142
LIV	24	ENSMUSG00000027790	69983	10498659	Sis	sucrase isomaltase (alpha-glucosidase)	0.000323529	0.0652637	18	2.53607
LIV	24	ENSMUSG00000024259	67453	10457948	Slc25a46	solute carrier family 25, member 46	0.000723828	0.0800474	20	1.25641
LIV	24	ENSMUSG00000030382	26459	10560045	Slc27a5	solute carrier family 27 (fatty acid transporter), member 5	6.51e-05	0.0386505	20	1.25283
LIV	24	ENSMUSG00000042371	109342	10386758	Slc5a10	solute carrier family 5 (sodium/glucose cotransporter), member 10	0.000398566	0.0697045	18	4.15159
LIV	24	ENSMUSG00000023945	63993	10451838	Slc5a7	solute carrier family 5 (choline transporter), member 7	0.000686068	0.0800474	18	1.10159
LIV	24	ENSMUSG00000032481	20588	10589466	Smarcc1	SWI/SNF related, matrix associated, actin dependent regulator of chromatin, subfamily c, member 1	0.00106738	0.0910398	12	14.2311
LIV	24	ENSMUSG00000001761	319757	10536917	Smo	smoothened, frizzled class receptor	0.000289123	0.0621167	20	0.985066
LIV	24	ENSMUSG00000024534	67847	10455721	Sncaip	synuclein, alpha interacting protein (synphilin)	0.000234628	0.0584075	20	6.17532
LIV	24	ENSMUSG00000057278	68011	10539705	Snrpg	small nuclear ribonucleoprotein polypeptide G	0.000343034	0.0668916	20	2.89
LIV	24	ENSMUSG00000063480	20826	10541482	Snu13	SNU13 homolog, small nuclear ribonucleoprotein (U4/U6.U5)	0.000109768	0.0458673	12	25.2185
LIV	24	ENSMUSG00000050373	101113	10478580	Snx21	sorting nexin family member 21	0.000179089	0.0530465	22	1.3229
LIV	24	ENSMUSG00000058297	94214	10363415	Spock2	sparc/osteonectin, cwcv and kazal-like domains proteoglycan 2	0.000554637	0.0754564	22	0.744067
LIV	24	ENSMUSG00000067889	20743	10460423	Sptbn2	spectrin beta, non-erythrocytic 2	1.12e-06	0.0132219	18	4.13557
LIV	24	ENSMUSG00000029538	108014	10524676	Srsf9	serine/arginine-rich splicing factor 9	0.000331494	0.0662988	22	3.10272
LIV	24	ENSMUSG00000006906	70527	10545720	Stambp	STAM binding protein	0.000133191	0.0487756	24	3.81485
LIV	24	ENSMUSG00000014813	20855	10416181	Stc1	stanniocalcin 1	0.00107427	0.0910398	16	2.23028
LIV	24	ENSMUSG00000015653	74051	10528008	Steap2	six transmembrane epithelial antigen of prostate 2	0.000754934	0.0803335	16	1.13132
LIV	24	ENSMUSG00000026389	68428	10357249	Steap3	STEAP family member 3	0.000135488	0.0487756	24	3.63204
LIV	24	ENSMUSG00000032327	20897	10585803	Stra6	stimulated by retinoic acid gene 6	0.000188619	0.0538254	20	0.399145
LIV	24	ENSMUSG00000028327	74152	10504582	Stra6l	STRA6-like	0.000109768	0.0458673	16	1.49609
LIV	24	ENSMUSG00000032116	16430	10592217	Stt3a	STT3, subunit of the oligosaccharyltransferase complex, homolog A (S. cerevisiae)	0.000966204	0.0901952	18	1.12476
LIV	24	ENSMUSG00000020546	20913	10389795	Stxbp4	syntaxin binding protein 4	0.000874161	0.0874161	22	0.94406
LIV	24	ENSMUSG00000049858	211389	10373515	Suox	sulfite oxidase	0.000541426	0.0740899	22	1.17568
LIV	24	ENSMUSG00000024807	74126	10460706	Syvn1	synovial apoptosis inhibitor 1, synoviolin	0.00121878	0.0973359	14	1.22646
LIV	24	ENSMUSG00000037287	272589	10592618	Tbcel	tubulin folding cofactor E-like	0.000420481	0.0697045	18	1.71677
LIV	24	ENSMUSG00000034881	21390	10365098	Tbxa2r	thromboxane A2 receptor	0.000389812	0.0697045	20	1.23213
LIV	24	ENSMUSG00000031708	106529	10579996	Tecr	trans-2,3-enoyl-CoA reductase	0.000979663	0.0901952	22	1.72365
LIV	24	ENSMUSG00000024905	17771	10460177	Tesmin	testis expressed metallothionein like	3.37e-05	0.0296314	18	7.05102
LIV	24	ENSMUSG00000028563	94043	10514568	Tm2d1	TM2 domain containing 1	0.000823546	0.0841528	22	1.16705
LIV	24	ENSMUSG00000006301	69660	10355567	Tmbim1	transmembrane BAX inhibitor motif containing 1	0.000668993	0.0800474	18	2.36345
LIV	24	ENSMUSG00000050854	230678	10515797	Tmem125	transmembrane protein 125	0.000690927	0.0800474	18	2.63278
LIV	24	ENSMUSG00000023367	66058	10538150	Tmem176a	transmembrane protein 176A	3.31e-05	0.0296314	18	2.07901
LIV	24	ENSMUSG00000030095	74122	10540105	Tmem43	transmembrane protein 43	0.00095062	0.0901952	18	1.5804
LIV	24	ENSMUSG00000038812	67674	10510462	Trmt112	tRNA methyltransferase 11-2	7.6e-05	0.0386505	20	2.42403
LIV	24	ENSMUSG00000038812	67674	10531284	Trmt112	tRNA methyltransferase 11-2	7.48e-05	0.0386505	20	2.6577
LIV	24	ENSMUSG00000024815	66745	10462451	Trpd52l3	tumor protein D52-like 3	0.000938372	0.0901952	18	2.22871
LIV	24	ENSMUSG00000052387	226025	10462039	Trpm3	transient receptor potential cation channel, subfamily M, member 3	0.00074324	0.0801466	18	1.40038
LIV	24	ENSMUSG00000028699	66805	10515282	Tspan1	tetraspanin 1	3.87e-05	0.0323067	6	2.29531
LIV	24	ENSMUSG00000024424	72747	10454015	Ttc39c	tetratricopeptide repeat domain 39C	0.000844018	0.084764	16	49.7139
LIV	24	ENSMUSG00000022388	239591	10431311	Ttll8	tubulin tyrosine ligase-like family, member 8	3.42e-05	0.0296314	20	3.99471
LIV	24	ENSMUSG00000014177	67510	10376929	Tvp23b	trans-golgi network vesicle protein 23B	0.00095062	0.0901952	20	2.22699
LIV	24	ENSMUSG00000058407	98258	10396064	Txndc9	thioredoxin domain containing 9	0.000115326	0.0473443	14	3.78757
LIV	24	ENSMUSG00000018845	217012	10379594	Unc45b	unc-45 myosin chaperone B	0.00101301	0.0910398	20	0.699581
LIV	24	ENSMUSG00000073016	331487	10601326	Uprt	uracil phosphoribosyltransferase	0.000135488	0.0487756	18	2.01255
LIV	24	ENSMUSG00000032010	53376	10584634	Usp2	ubiquitin specific peptidase 2	9.4e-06	0.019842	10	1.88298
LIV	24	ENSMUSG00000091679	433070	10442115	Vmn2r96	vomeronasal 2, receptor 96	0.000516437	0.0719323	18	7.62819
LIV	24	ENSMUSG00000034216	228545	10474950	Vps18	VPS18 CORVET/HOPS core subunit	0.000406227	0.0697045	18	0.56551
LIV	24	ENSMUSG00000066894	231668	10524878	Vsig10	V-set and immunoglobulin domain containing 10	0.000155915	0.051386	14	0.638267
LIV	24	ENSMUSG00000022350	223593	10428877	Washc5	WASH complex subunit 5	0.00101622	0.0910398	22	22.1106
LIV	24	ENSMUSG00000032512	67561	10590191	Wdr48	WD repeat domain 48	0.00103287	0.0910398	20	2.52785
LIV	24	ENSMUSG00000025027	170750	10468489	Xpnpep1	X-prolyl aminopeptidase (aminopeptidase P) 1, soluble	0.000697727	0.0800474	22	3.82537
LIV	24	ENSMUSG00000018427	77864	10389581	Ypel2	yippee like 2	6.57e-05	0.0386505	20	7.82806
LIV	24	ENSMUSG00000018965	22629	10494662	Ywhah	tyrosine 3-monooxygenase/tryptophan 5-monooxygenase activation protein, eta polypeptide	0.00116006	0.0936046	18	4.4305
LIV	24	ENSMUSG00000079605	474156	10443112	Zbtb9	zinc finger and BTB domain containing 9	0.000184829	0.0538254	18	0.680635
LIV	24	ENSMUSG00000030471	243983	10553336	Zdhhc13	zinc finger, DHHC domain containing 13	6.65e-05	0.0386505	16	1.57662
LIV	24	ENSMUSG00000042213	67492	10541034	Zfand4	zinc finger, AN1-type domain 4	8.67e-05	0.0413825	22	13.1459
LIV	24	ENSMUSG00000037007	56314	10534966	Zfp113	zinc finger protein 113	2.62e-05	0.027105	18	0.836374
LIV	24	ENSMUSG00000017421	22680	10379445	Zfp207	zinc finger protein 207	0.00113975	0.093304	20	0.869048
LIV	24	ENSMUSG00000051184	66056	10549748	Zfp524	zinc finger protein 524	0.000963991	0.0901952	24	31.7477
LIV	24	ENSMUSG00000029627	67235	10535653	Zkscan14	zinc finger with KRAB and SCAN domains 14	0.000827675	0.0842069	22	1.36629
LIV	24	ENSMUSG00000021327	72739	10408010	Zkscan3	zinc finger with KRAB and SCAN domains 3	0.000981788	0.0901952	20	1.5799
LIV	24	ENSMUSG00000004948	22788	10526418	Zp3	zona pellucida glycoprotein 3	1.36e-05	0.019842	18	6.36523
LUN	24	ENSMUSG00000068067	68844	10436775	1110057P08Rik	RIKEN cDNA 1110057P08 gene	0.00095062	0.0931447	22	1.19908
LUN	24	ENSMUSG00000031509	76413	10577057	1700016D06Rik	RIKEN cDNA 1700016D06 gene	1.08e-05	0.0230071	22	4.26617
LUN	24	ENSMUSG00000032666	69399	10358717	1700025G04Rik	RIKEN cDNA 1700025G04 gene	0.000412165	0.0741475	22	4.22259
LUN	24	ENSMUSG00000046408	73453	10573281	1700067K01Rik	RIKEN cDNA 1700067K01 gene	0.000122199	0.0522947	22	0.541462
LUN	24	ENSMUSG00000086968	329735	10501183	4933431E20Rik	RIKEN cDNA 4933431E20 gene	0.000444525	0.0742042	22	0.922493
LUN	24	ENSMUSG00000033701	72482	10350777	Acbd6	acyl-Coenzyme A binding domain containing 6	1.79e-06	0.0165861	24	2.62114
LUN	24	ENSMUSG00000025287	56360	10602739	Acot9	acyl-CoA thioesterase 9	0.000220054	0.0590914	22	5.99926
LUN	24	ENSMUSG00000024981	433256	10464045	Acsl5	acyl-CoA synthetase long-chain family member 5	0.000674633	0.0788063	20	6.35598
LUN	24	ENSMUSG00000021076	56444	10396177	Actr10	ARP10 actin-related protein 10	0.000325882	0.0645331	22	1.20614
LUN	24	ENSMUSG00000043635	330119	10531187	Adamts3	a disintegrin-like and metallopeptidase (reprolysin type) with thrombospondin type 1 motif, 3	0.000173312	0.0580158	6	1.16774
LUN	24	ENSMUSG00000039167	170757	10496872	Adgrl4	adhesion G protein-coupled receptor L4	0.000979809	0.0931447	20	182.436
LUN	24	ENSMUSG00000045875	11549	10416099	Adra1a	adrenergic receptor, alpha 1a	0.000228058	0.0603123	20	2.89231
LUN	24	ENSMUSG00000025083	226250	10468668	Afap1l2	actin filament associated protein 1-like 2	0.00101301	0.0931447	18	0.71299
LUN	24	ENSMUSG00000029369	280662	10523095	Afm	afamin	0.000325882	0.0645331	18	904.169
LUN	24	ENSMUSG00000035875	98870	10482004	AI182371	expressed sequence AI182371	0.000697727	0.0788063	20	0.403192
LUN	24	ENSMUSG00000036551	434756	10604094	Akap14	A kinase (PRKA) anchor protein 14	0.000934448	0.0931447	18	0.909684
LUN	24	ENSMUSG00000021213	27384	10403303	Akr1c13	aldo-keto reductase family 1, member C13	0.000690927	0.0788063	22	0.546316
LUN	24	ENSMUSG00000029994	11746	10545958	Anxa4	annexin A4	0.000323529	0.0645331	20	1.21348
LUN	24	ENSMUSG00000022841	11773	10434384	Ap2m1	adaptor-related protein complex 2, mu 1 subunit	0.000919376	0.0931447	18	4.52086
LUN	24	ENSMUSG00000021824	55946	10365227	Ap3m1	adaptor-related protein complex 3, mu 1 subunit	0.000954277	0.0931447	22	1.11693
LUN	24	ENSMUSG00000030881	76932	10566502	Arfip2	ADP-ribosylation factor interacting protein 2	8.88e-05	0.0474989	2	1.63824
LUN	24	ENSMUSG00000030220	11857	10548892	Arhgdib	Rho, GDP dissociation inhibitor (GDI) beta	0.00103287	0.0931447	24	1.37124
LUN	24	ENSMUSG00000030996	11870	10555662	Art1	ADP-ribosyltransferase 1	7.18e-05	0.0420841	22	55.2796
LUN	24	ENSMUSG00000038774	77987	10363007	Ascc3	activating signal cointegrator 1 complex subunit 3	0.000668993	0.0788063	22	15.7039
LUN	24	ENSMUSG00000023017	11419	10426782	Asic1	acid-sensing (proton-gated) ion channel 1	0.00112984	0.0971552	18	5.50061
LUN	24	ENSMUSG00000039105	66290	10482330	Atp6v1g1	ATPase, H+ transporting, lysosomal V1 subunit G1	0.00033062	0.0645331	18	1.68236
LUN	24	ENSMUSG00000051950	381694	10527694	B3glct	beta-3-glucosyltransferase	0.000327632	0.0645331	20	8.18869
LUN	24	ENSMUSG00000026987	407823	10482880	Baz2b	bromodomain adjacent to zinc finger domain, 2B	1.27e-05	0.0233998	22	11.9892
LUN	24	ENSMUSG00000004892	12032	10499285	Bcan	brevican	6.96e-05	0.0420841	18	0.672877
LUN	24	ENSMUSG00000057506	73689	10467956	Bloc1s2	biogenesis of lysosomal organelles complex-1, subunit 2	0.000703119	0.0788063	22	1.00331
LUN	24	ENSMUSG00000015189	213819	10536273	Casd1	CAS1 domain containing 1	0.000674633	0.0788063	20	8.87416
[truncated: 835 more rows]

## Sheet: 12-h FIRMAGene scores
Tissue	Period	Ensembl gene ID	Entrez ID	Probe ID	Gene name	Description	RAIN p-value	RAIN q-value	RAIN phase	Relative amplitude
AOR	12	ENSMUSG00000046808	231287	10522335	Atp10d	ATPase, class V, type 10D	4.55e-05	0.083837	6	3.88503
AOR	12	ENSMUSG00000059824	13170	10553092	Dbp	D site albumin promoter binding protein	3.65e-05	0.083837	8	1.33177
AOR	12	ENSMUSG00000023931	211482	10451786	Efhb	EF hand domain family, member B	1.88e-05	0.083837	12	4.42856
AOR	12	ENSMUSG00000019054	66437	10526508	Fis1	fission, mitochondrial 1	4.69e-06	0.083837	2	1.42356
AOR	12	NA	NA	10413993	NA	NA	1.94e-05	0.083837	4	4.06807
AOR	12	NA	NA	10474093	NA	NA	6.53e-05	0.0956437	12	1.01605
AOR	12	NA	NA	10545231	NA	NA	1.88e-05	0.083837	10	1.71545
AOR	12	ENSMUSG00000073111	258292	10537811	Olfr446	olfactory receptor 446	3.08e-05	0.083837	8	0.967811
AOR	12	ENSMUSG00000064110	258087	10584500	Olfr963	olfactory receptor 963	4.99e-05	0.083837	12	6.26284
AOR	12	ENSMUSG00000037348	71904	10508992	Paqr7	progestin and adipoQ receptor family member VII	5.03e-05	0.083837	6	0.365428
AOR	12	ENSMUSG00000016495	67759	10466938	Plgrkt	plasminogen receptor, C-terminal lysine transmembrane protein	2.4e-05	0.083837	12	4.10366
AOR	12	ENSMUSG00000095139	18992	10511812	Pou3f2	POU domain, class 3, transcription factor 2	3.22e-05	0.083837	2	2.00389
AOR	12	ENSMUSG00000038876	68031	10368490	Rnf146	ring finger protein 146	4.55e-05	0.083837	6	3.33852
AOR	12	ENSMUSG00000042978	104175	10557399	Sbk1	SH3-binding kinase 1	6.68e-05	0.0956437	4	1.87122
AOR	12	ENSMUSG00000030235	58807	10542596	Slco1c1	solute carrier organic anion transporter family, member 1c1	4.55e-05	0.083837	2	0.457111
AOR	12	ENSMUSG00000026466	208263	10359097	Tor1aip1	torsin A interacting protein 1	3.08e-05	0.083837	6	14.1081
AOR	12	ENSMUSG00000023286	140499	10511252	Ube2j2	ubiquitin-conjugating enzyme E2J 2	6.97e-05	0.0956437	10	2.55237
BAT	12	ENSMUSG00000042041	69861	10464772	2010003K11Rik	RIKEN cDNA 2010003K11 gene	0.00221198	0.0984004	12	19.6973
BAT	12	ENSMUSG00000026388	73103	10349333	3110009E18Rik	RIKEN cDNA 3110009E18 gene	0.000304032	0.054127	12	0.931395
BAT	12	ENSMUSG00000046180	75352	10599822	4930550L24Rik	RIKEN cDNA 4930550L24 gene	0.000172047	0.0439469	8	2.75061
BAT	12	ENSMUSG00000025961	74426	10355134	4933402D24Rik	RIKEN cDNA 4933402D24 gene	0.00170051	0.0900044	8	20.0831
BAT	12	ENSMUSG00000031824	234797	10575993	6430548M08Rik	RIKEN cDNA 6430548M08 gene	0.00124323	0.0804846	10	0.63745
BAT	12	ENSMUSG00000037977	235599	10588582	6430571L13Rik	RIKEN cDNA 6430571L13 gene	0.0019336	0.0984004	12	0.752749
BAT	12	ENSMUSG00000054135	329307	10352354	A430110L20Rik	RIKEN cDNA A430110L20 gene	0.000537365	0.0619086	8	0.918929
BAT	12	ENSMUSG00000026944	11305	10470050	Abca2	ATP-binding cassette, sub-family A (ABC1), member 2	0.000769727	0.0665022	8	2.26601
BAT	12	ENSMUSG00000072791	77706	10403220	Abcb5	ATP-binding cassette, sub-family B (MDR/TAP), member 5	0.00104456	0.0767102	12	0.687644
BAT	12	ENSMUSG00000058355	24015	10579874	Abce1	ATP-binding cassette, sub-family E (OABP), member 1	0.00148795	0.0877568	12	0.877557
BAT	12	ENSMUSG00000007036	193742	10444685	Abhd16a	abhydrolase domain containing 16A	4.61e-05	0.0310697	10	3.43688
BAT	12	ENSMUSG00000025277	66082	10412607	Abhd6	abhydrolase domain containing 6	0.00162965	0.0890625	8	2.08118
BAT	12	ENSMUSG00000090150	102632	10588357	Acad11	acyl-Coenzyme A dehydrogenase family, member 11	0.000594689	0.0619086	10	2.22021
BAT	12	ENSMUSG00000022185	56215	10419825	Acin1	apoptotic chromatin condensation inducer 1	0.000736261	0.0665022	8	8.18199
BAT	12	ENSMUSG00000060317	209186	10512886	Acnat2	acyl-coenzyme A amino acid N-acyltransferase 2	2.8e-05	0.0280474	8	4.72069
BAT	12	ENSMUSG00000012777	100503991	10562741	Acp4	acid phosphatase 4	7.15e-05	0.031999	10	1.28077
BAT	12	ENSMUSG00000027605	60525	10477649	Acss2	acyl-CoA synthetase short-chain family member 2	0.000300063	0.0538281	10	1.0572
BAT	12	ENSMUSG00000059430	11468	10545707	Actg2	actin, gamma 2, smooth muscle, enteric	9.69e-06	0.0206909	8	1.43189
BAT	12	ENSMUSG00000008438	56622	10401330	Adam21	a disintegrin and metallopeptidase domain 21	0.000736261	0.0665022	10	1.03083
BAT	12	ENSMUSG00000025964	23792	10346882	Adam23	a disintegrin and metallopeptidase domain 23	0.00062172	0.0619086	8	0.920192
BAT	12	ENSMUSG00000043635	330119	10531173	Adamts3	a disintegrin-like and metallopeptidase (reprolysin type) with thrombospondin type 1 motif, 3	0.000424262	0.0615441	12	0.478005
BAT	12	ENSMUSG00000068036	17356	10441864	Afdn	afadin, adherens junction formation factor	0.00062172	0.0619086	10	2.41972
BAT	12	ENSMUSG00000049659	216549	10384555	Aftph	aftiphilin	6.98e-06	0.0204908	10	12.9068
BAT	12	ENSMUSG00000038836	76223	10537204	Agbl3	ATP/GTP binding protein-like 3	0.00113963	0.0778524	8	1.99858
BAT	12	ENSMUSG00000026159	15463	10347873	Agfg1	ArfGAP with FG repeats 1	0.0019336	0.0984004	10	1.60276
BAT	12	ENSMUSG00000056383	233168	10562605	AI987944	expressed sequence AI987944	5.02e-05	0.0310697	6	4.79303
BAT	12	ENSMUSG00000029419	381353	10480808	Ajm1	apical junction component 1	0.000424262	0.0615441	8	0.532649
BAT	12	ENSMUSG00000028527	11639	10472923	Ak4	adenylate kinase 4	0.000254143	0.050188	8	2.25753
BAT	12	ENSMUSG00000013584	19378	10586865	Aldh1a2	aldehyde dehydrogenase family 1, subfamily A2	0.000769727	0.0665022	10	5.03306
BAT	12	ENSMUSG00000039887	66789	10495657	Alg14	asparagine-linked glycosylation 14	0.00146827	0.0875744	8	4.1727
BAT	12	ENSMUSG00000087247	620393	10344674	Alkal1	ALK and LTK ligand 1	0.00146827	0.0875744	6	1.89628
BAT	12	ENSMUSG00000079036	211064	10401795	Alkbh1	alkB homolog 1, histone H2A dioxygenase	0.000537365	0.0619086	6	6.80302
BAT	12	ENSMUSG00000018924	11687	10387855	Alox15	arachidonate 15-lipoxygenase	3.22e-05	0.0280474	10	2.27028
BAT	12	ENSMUSG00000015890	71761	10371970	Amdhd1	amidohydrolase domain containing 1	0.000648752	0.06326	8	1.91531
BAT	12	ENSMUSG00000048218	105827	10431935	Amigo2	adhesion molecule with Ig like domain 2	0.000404977	0.0602339	12	0.486031
BAT	12	ENSMUSG00000032607	434437	10588883	Amt	aminomethyltransferase	0.000537365	0.0619086	10	2.59677
BAT	12	ENSMUSG00000027460	11602	10477042	Angpt4	angiopoietin 4	0.00124323	0.0804846	8	1.86049
BAT	12	ENSMUSG00000047822	624219	10583753	Angptl8	angiopoietin-like 8	0.00170051	0.0900044	10	2.55304
BAT	12	ENSMUSG00000020790	11736	10378126	Ankfy1	ankyrin repeat and FYVE domain containing 1	0.000560729	0.0619086	10	2.44224
BAT	12	ENSMUSG00000024480	11777	10455542	Ap3s1	adaptor-related protein complex 3, sigma 1 subunit	0.00140999	0.0868759	8	1.77746
BAT	12	ENSMUSG00000049562	381201	10460623	Ap5b1	adaptor-related protein complex 5, beta 1 subunit	0.000283829	0.0529996	12	0.337876
BAT	12	ENSMUSG00000020135	23805	10364769	Apc2	adenomatosis polyposis coli 2	0.000254143	0.050188	8	0.784876
BAT	12	ENSMUSG00000032079	66113	10585015	Apoa5	apolipoprotein A-V	0.00223127	0.0984004	6	0.500886
BAT	12	ENSMUSG00000027247	228359	10473965	Arhgap1	Rho GTPase activating protein 1	0.000257001	0.0503293	10	75.8493
BAT	12	ENSMUSG00000036452	71302	10455259	Arhgap26	Rho GTPase activating protein 26	0.000143212	0.0439469	6	6.47244
BAT	12	ENSMUSG00000030220	11857	10548892	Arhgdib	Rho, GDP dissociation inhibitor (GDI) beta	4.4e-05	0.0310697	12	2.3984
BAT	12	ENSMUSG00000051517	230098	10512489	Arhgef39	Rho guanine nucleotide exchange factor (GEF) 39	2.94e-05	0.0280474	10	1.39787
BAT	12	ENSMUSG00000055116	11865	10556463	Arntl	aryl hydrocarbon receptor nuclear translocator-like	0.000641153	0.06326	6	0.350507
BAT	12	ENSMUSG00000027104	11909	10483737	Atf2	activating transcription factor 2	0.00221198	0.0984004	10	2.64506
BAT	12	ENSMUSG00000027244	51897	10485048	Atg13	autophagy related 13	0.000132795	0.0427489	10	13.3405
BAT	12	ENSMUSG00000007097	98660	10360270	Atp1a2	ATPase, Na+/K+ transporting, alpha 2 polypeptide	1.84e-05	0.0280474	10	18.7415
BAT	12	ENSMUSG00000025781	11949	10479996	Atp5c1	ATP synthase, H+ transporting, mitochondrial F1 complex, gamma polypeptide 1	0.00212433	0.0984004	10	2.36871
BAT	12	ENSMUSG00000013160	11972	10581289	Atp6v0d1	ATPase, H+ transporting, lysosomal V0 subunit D1	0.00204533	0.0984004	10	1.69492
BAT	12	ENSMUSG00000019210	11973	10547521	Atp6v1e1	ATPase, H+ transporting, lysosomal V1 subunit E1	0.000584092	0.0619086	10	0.755469
BAT	12	ENSMUSG00000035919	319845	10583847	Bbs9	Bardet-Biedl syndrome 9 (human)	0.000826603	0.0688411	8	1.94088
BAT	12	ENSMUSG00000020840	104184	10378802	Blmh	bleomycin hydrolase	0.0019336	0.0984004	8	12.3884
BAT	12	ENSMUSG00000038871	12183	10537179	Bpgm	2,3-bisphosphoglycerate mutase	0.00113963	0.0778524	10	0.957561
BAT	12	ENSMUSG00000025217	12234	10463486	Btrc	beta-transducin repeat containing protein	0.000621615	0.0619086	10	1.31524
BAT	12	ENSMUSG00000018446	12261	10388010	C1qbp	complement component 1, q subcomponent binding protein	0.00112149	0.0778524	10	0.910495
BAT	12	ENSMUSG00000026405	12269	10357516	C4bp	complement component 4 binding protein	0.000164567	0.0439469	12	0.625718
BAT	12	ENSMUSG00000003657	12308	10581654	Calb2	calbindin 2	0.000594689	0.0619086	8	6.74138
BAT	12	ENSMUSG00000020785	55984	10378253	Camkk1	calcium/calmodulin-dependent protein kinase kinase 1, alpha	3.95e-05	0.0310697	8	4.22257
BAT	12	ENSMUSG00000024942	12333	10465314	Capn1	calpain 1	0.00110599	0.0773534	8	4.93659
BAT	12	ENSMUSG00000026270	23830	10348682	Capn10	calpain 10	0.000734134	0.0665022	10	0.425734
BAT	12	ENSMUSG00000024726	67383	10405727	Carnmt1	carnosine N-methyltransferase 1	0.00128197	0.082312	10	1.24527
BAT	12	ENSMUSG00000024726	67383	10412481	Carnmt1	carnosine N-methyltransferase 1	0.00128197	0.082312	10	1.24527
BAT	12	ENSMUSG00000024726	67383	10595205	Carnmt1	carnosine N-methyltransferase 1	0.00204533	0.0984004	10	5.93327
BAT	12	ENSMUSG00000043541	320662	10549237	Casc1	cancer susceptibility candidate 1	0.00166849	0.0900044	8	0.491867
BAT	12	ENSMUSG00000037060	109042	10566454	Cavin3	caveolae associated 3	6.84e-05	0.031999	8	2.01772
BAT	12	ENSMUSG00000098176	223648	10429686	Ccdc166	coiled-coil domain containing 166	0.000702794	0.0665022	12	0.730219
BAT	12	ENSMUSG00000024018	68597	10449602	Ccdc167	coiled-coil domain containing 167	0.000210331	0.0498507	6	9.21055
BAT	12	ENSMUSG00000052407	320226	10505643	Ccdc171	coiled-coil domain containing 171	0.00119143	0.079316	8	2.4842
BAT	12	ENSMUSG00000059554	215814	10368083	Ccdc28a	coiled-coil domain containing 28A	0.00113963	0.0778524	4	0.352449
BAT	12	ENSMUSG00000061882	208908	10525665	Ccdc62	coiled-coil domain containing 62	0.00134683	0.0847437	2	0.194189
BAT	12	ENSMUSG00000030007	12468	10539606	Cct7	chaperonin containing Tcp1, subunit 7 (eta)	0.000254143	0.050188	10	4.64833
BAT	12	ENSMUSG00000038304	54215	10500406	Cd160	CD160 antigen	2.59e-05	0.0280474	8	26.1256
BAT	12	ENSMUSG00000022661	17470	10439651	Cd200	CD200 antigen	0.00124323	0.0804846	12	1.52435
BAT	12	ENSMUSG00000065987	69165	10576816	Cd209b	CD209b antigen	0.00104456	0.0767102	2	0.600747
BAT	12	ENSMUSG00000037706	12520	10559261	Cd81	CD81 antigen	0.00214655	0.0984004	6	1.19659
BAT	12	ENSMUSG00000024304	12558	10457644	Cdh2	cadherin 2	0.000594689	0.0619086	10	1.207
BAT	12	ENSMUSG00000057195	69785	10550470	Ceacam13	carcinoembryonic antigen-related cell adhesion molecule 13	0.000300063	0.0538281	6	3.84598
BAT	12	ENSMUSG00000020728	76380	10382200	Cep112	centrosomal protein 112	6.84e-05	0.031999	10	0.654305
BAT	12	ENSMUSG00000022604	74201	10439960	Cep97	centrosomal protein 97	0.000595714	0.0619086	8	0.588346
BAT	12	ENSMUSG00000035891	223753	10431266	Cerk	ceramide kinase	0.000736261	0.0665022	8	1.56489
BAT	12	ENSMUSG00000038467	75608	10477572	Chmp4b	charged multivesicular body protein 4B	0.00223127	0.0984004	10	0.806461
BAT	12	ENSMUSG00000060002	212862	10371616	Chpt1	choline phosphotransferase 1	0.00202149	0.0984004	8	0.762125
BAT	12	ENSMUSG00000038550	229599	10500272	Ciart	circadian associated repressor of transcription	0.00146827	0.0875744	6	0.696359
BAT	12	ENSMUSG00000034157	217732	10397476	Cipc	CLOCK interacting protein, circadian	0.00036813	0.0563165	8	4.7344
BAT	12	ENSMUSG00000028165	67006	10502329	Cisd2	CDGSH iron sulfur domain 2	9.59e-05	0.0382028	8	2.60874
BAT	12	ENSMUSG00000027884	229725	10495359	Clcc1	chloride channel CLIC-like 1	0.00109204	0.0773534	10	3.3424
BAT	12	ENSMUSG00000022843	12724	10438530	Clcn2	chloride channel, voltage-sensitive 2	0.00142522	0.0869833	6	1.20969
BAT	12	ENSMUSG00000071738	238829	10600536	Cldn34b3	claudin 34B3	0.000490638	0.0619086	10	5.35103
BAT	12	ENSMUSG00000059639	474145	10541575	Clec4a4	C-type lectin domain family 4, member a4	0.000462831	0.0619086	12	8.11573
BAT	12	ENSMUSG00000024224	328788	10443378	Clpsl2	colipase-like 2	0.00134869	0.0847437	10	0.990161
BAT	12	ENSMUSG00000021610	218335	10406067	Clptm1l	CLPTM1-like	0.000110187	0.0386477	12	0.946733
BAT	12	ENSMUSG00000036968	66455	10526772	Cnpy4	canopy FGF signaling regulator 4	0.000901748	0.0701691	8	3.39652
BAT	12	ENSMUSG00000064293	269784	10540359	Cntn4	contactin 4	0.000736261	0.0665022	10	0.341484
BAT	12	ENSMUSG00000032782	216846	10387295	Cntrob	centrobin, centrosomal BRCA2 interacting protein	0.00223127	0.0984004	10	0.562905
BAT	12	ENSMUSG00000028339	12819	10504775	Col15a1	collagen, type XV, alpha 1	4.77e-05	0.0310697	10	8.00684
BAT	12	ENSMUSG00000026837	12831	10470462	Col5a1	collagen, type V, alpha 1	0.00221198	0.0984004	12	0.553492
BAT	12	ENSMUSG00000055041	66398	10425016	Commd5	COMM domain containing 5	0.000232044	0.050188	8	1.50868
BAT	12	ENSMUSG00000032458	50797	10588049	Copb2	coatomer protein complex, subunit beta 2 (beta prime)	0.00222549	0.0984004	12	3.12953
BAT	12	ENSMUSG00000027206	12848	10487175	Cops2	COP9 signalosome subunit 2	0.000514001	0.0619086	8	1.33056
BAT	12	ENSMUSG00000039714	235415	10593947	Cplx3	complexin 3	0.00109204	0.0773534	10	1.05863
BAT	12	ENSMUSG00000016481	12946	10361282	Cr1l	complement component (3b/4b) receptor 1-like	0.00131286	0.0836104	12	6.59465
BAT	12	ENSMUSG00000002718	110750	10478799	Cse1l	chromosome segregation 1-like (S. cerevisiae)	0.000490638	0.0619086	12	4.25731
BAT	12	ENSMUSG00000024621	12978	10456071	Csf1r	colony stimulating factor 1 receptor	0.000424262	0.0615441	6	1.85619
BAT	12	ENSMUSG00000042042	78752	10547217	Csgalnact2	chondroitin sulfate N-acetylgalactosaminyltransferase 2	0.000172047	0.0439469	10	9.63458
BAT	12	ENSMUSG00000026421	13007	10350136	Csrp1	cysteine and glycine-rich protein 1	0.000594689	0.0619086	10	1.83841
BAT	12	ENSMUSG00000028189	74245	10496813	Ctbs	chitobiase	0.00204533	0.0984004	10	1.7579
BAT	12	ENSMUSG00000044258	13024	10409876	Ctla2a	cytotoxic T lymphocyte-associated protein 2 alpha	0.000254143	0.050188	10	2.5046
BAT	12	ENSMUSG00000055298	26898	10409887	Ctsj	cathepsin J	0.000110187	0.0386477	6	3.30791
BAT	12	ENSMUSG00000021508	57266	10409579	Cxcl14	chemokine (C-X-C motif) ligand 14	0.000826603	0.0688411	8	4.46718
BAT	12	ENSMUSG00000091867	233005	10561162	Cyp2a22	cytochrome P450, family 2, subfamily a, polypeptide 22	0.000286424	0.0529996	12	2.22178
BAT	12	ENSMUSG00000025479	13106	10558673	Cyp2e1	cytochrome P450, family 2, subfamily e, polypeptide 1	0.0015588	0.0882694	10	0.679758
BAT	12	ENSMUSG00000062563	12879	10399680	Cys1	cystin 1	0.00146827	0.0875744	8	0.773824
BAT	12	ENSMUSG00000056692	224647	10449386	D17Wsu92e	DNA segment, Chr 17, Wayne State University 92, expressed	0.000655891	0.0636919	8	1.09838
BAT	12	ENSMUSG00000059824	13170	10553092	Dbp	D site albumin promoter binding protein	0.000546022	0.0619086	8	1.06199
BAT	12	ENSMUSG00000096445	13184	10442370	Dcpp1	demilune cell and parotid protein 1	8.52e-06	0.0206909	4	52.1271
BAT	12	ENSMUSG00000007039	51793	10444665	Ddah2	dimethylarginine dimethylaminohydrolase 2	0.000826603	0.0688411	10	0.880373
BAT	12	ENSMUSG00000029599	71990	10525111	Ddx54	DEAD (Asp-Glu-Ala-Asp) box polypeptide 54	0.00155478	0.0882694	10	11.8837
BAT	12	ENSMUSG00000035392	227801	10482200	Dennd1a	DENN/MADD domain containing 1A	0.00153501	0.0882694	10	1.576
BAT	12	ENSMUSG00000038665	320127	10543967	Dgki	diacylglycerol kinase, iota	0.00104456	0.0767102	10	0.692496
BAT	12	ENSMUSG00000020834	70451	10379006	Dhrs13	dehydrogenase/reductase (SDR family) member 13	0.00204533	0.0984004	8	1.28978
BAT	12	ENSMUSG00000006019	71723	10560217	Dhx34	DEAH (Asp-Glu-Ala-His) box polypeptide 34	0.00202149	0.0984004	10	2.00889
BAT	12	ENSMUSG00000033166	72662	10421981	Dis3	DIS3 homolog, exosome endoribonuclease and 3'-5' exoribonuclease	0.000976894	0.0745357	10	1.02088
BAT	12	ENSMUSG00000042102	74129	10406646	Dmgdh	dimethylglycine dehydrogenase precursor	0.000955344	0.073129	6	2.15184
BAT	12	ENSMUSG00000005237	327954	10387397	Dnah2	dynein, axonemal, heavy chain 2	8.91e-06	0.0206909	8	0.888337
BAT	12	ENSMUSG00000020109	56709	10363392	Dnajb12	DnaJ heat shock protein family (Hsp40) member B12	0.00232424	0.0995926	12	22.7757
BAT	12	ENSMUSG00000025354	74330	10367413	Dnajc14	DnaJ heat shock protein family (Hsp40) member C14	0.0021383	0.0984004	10	3.6023
BAT	12	ENSMUSG00000005980	13419	10433241	Dnase1	deoxyribonuclease I	0.000115196	0.0386728	10	0.71794
BAT	12	ENSMUSG00000025279	13421	10417526	Dnase1l3	deoxyribonuclease 1-like 3	0.000118916	0.0393595	10	42.1491
BAT	12	ENSMUSG00000027012	13427	10472764	Dync1i2	dynein cytoplasmic 1 intermediate chain 2	1.97e-05	0.0280474	10	5.90796
BAT	12	ENSMUSG00000044141	78552	10556938	E130201H02Rik	Y box protein 1 pseudogene	0.00221198	0.0984004	4	1.0111
BAT	12	ENSMUSG00000048581	329659	10498477	E130311K13Rik	RIKEN cDNA E130311K13 gene	0.00167111	0.0900044	4	0.668918
BAT	12	ENSMUSG00000018983	242705	10509168	E2f2	E2F transcription factor 2	0.00109204	0.0773534	8	1.23847
BAT	12	ENSMUSG00000022053	13592	10416126	Ebf2	early B cell factor 2	0.00204533	0.0984004	10	1.28215
BAT	12	ENSMUSG00000043631	407800	10405033	Ecm2	extracellular matrix protein 2, female organ and adipocyte specific	0.00153501	0.0882694	8	1.98857
BAT	12	ENSMUSG00000036270	234699	10574903	Edc4	enhancer of mRNA decapping 4	0.000286424	0.0529996	6	1.7488
BAT	12	ENSMUSG00000027293	98878	10486396	Ehd4	EH-domain containing 4	0.0019336	0.0984004	12	5.12404
BAT	12	ENSMUSG00000029145	13667	10529118	Eif2b4	eukaryotic translation initiation factor 2B, subunit 4 delta	0.000567658	0.0619086	10	12.0124
BAT	12	ENSMUSG00000058655	75705	10427083	Eif4b	eukaryotic translation initiation factor 4B	0.000404977	0.0602339	12	18.7054
BAT	12	ENSMUSG00000038754	12686	10463551	Elovl3	elongation of very long chain fatty acids (FEN1/Elo2, SUR4/Elo3, yeast)-like 3	0.00140999	0.0868759	8	1.4833
BAT	12	ENSMUSG00000022040	13850	10420935	Ephx2	epoxide hydrolase 2, cytoplasmic	1.18e-05	0.0231215	8	4.66656
BAT	12	ENSMUSG00000033805	384214	10523845	Ephx4	epoxide hydrolase 4	0.00211581	0.0984004	6	1.15781
BAT	12	ENSMUSG00000021252	58520	10401667	Erg28	ergosterol biosynthesis 28	0.000110187	0.0386477	8	21.7862
BAT	12	ENSMUSG00000026830	77767	10482795	Ermn	ermin, ERM-like protein	0.00147639	0.0876138	10	4.37954
BAT	12	ENSMUSG00000001946	69524	10584317	Esam	endothelial cell-specific adhesion molecule	0.000152714	0.0439469	8	2.36562
BAT	12	ENSMUSG00000025366	23943	10373407	Esyt1	extended synaptotagmin-like protein 1	0.000443546	0.0619086	10	26.3198
BAT	12	ENSMUSG00000017724	18612	10391490	Etv4	ets variant 4	4.4e-05	0.0310697	8	0.68565
BAT	12	ENSMUSG00000048647	241624	10486241	Exd1	exonuclease 3'-5' domain containing 1	0.000514001	0.0619086	10	0.976852
BAT	12	ENSMUSG00000006920	14055	10391378	Ezh1	enhancer of zeste 1 polycomb repressive complex 2 subunit	0.000667395	0.0645423	10	1.12356
BAT	12	ENSMUSG00000024691	107373	10461723	Fam111a	family with sequence similarity 111, member A	0.000237832	0.050188	8	0.638901
BAT	12	ENSMUSG00000036800	70363	10429222	Fam135b	family with sequence similarity 135, member B	0.000273011	0.0529996	8	43.8311
BAT	12	ENSMUSG00000034871	230579	10506594	Fam151a	family with sequence simliarity 151, member A	0.000355299	0.0560372	10	1.07184
BAT	12	ENSMUSG00000048388	241520	10473312	Fam171b	family with sequence similarity 171, member B	2.21e-05	0.0280474	10	0.551103
BAT	12	ENSMUSG00000028453	60534	10512411	Fancg	Fanconi anemia, complementation group G	0.0015588	0.0882694	10	1.10623
BAT	12	ENSMUSG00000047648	71865	10361748	Fbxo30	F-box protein 30	0.000105165	0.0386477	12	1.59971
BAT	12	ENSMUSG00000035329	70611	10400546	Fbxo33	F-box protein 33	0.00110599	0.0773534	10	3.55065
BAT	12	ENSMUSG00000042211	107035	10459296	Fbxo38	F-box protein 38	0.00106915	0.0773534	10	2.39946
BAT	12	ENSMUSG00000042474	69169	10349593	Fcmr	Fc fragment of IgM receptor	0.000462831	0.0619086	8	13.9109
BAT	12	ENSMUSG00000056121	225020	10452907	Fez2	fasciculation and elongation protein zeta 2 (zygin II)	0.000327341	0.0556735	8	1.59462
BAT	12	ENSMUSG00000051314	233079	10562117	Ffar2	free fatty acid receptor 2	0.00062172	0.0619086	10	0.54825
BAT	12	ENSMUSG00000028573	75578	10505996	Fggy	FGGY carbohydrate kinase domain containing	0.00062172	0.0619086	6	1.45228
BAT	12	ENSMUSG00000038417	103199	10368782	Fig4	FIG4 phosphoinositide 5-phosphatase	0.000250486	0.050188	10	5.6425
BAT	12	ENSMUSG00000075415	14269	10481540	Fnbp1	formin binding protein 1	6.96e-05	0.031999	12	16.6172
BAT	12	ENSMUSG00000071276	321021	10448146	Fpr-rs7	formyl peptide receptor, related sequence 7	0.00104456	0.0767102	8	2.60315
BAT	12	ENSMUSG00000067199	14296	10463164	Frat1	frequently rearranged in advanced T cell lymphomas	0.00031086	0.0546074	12	5.99168
BAT	12	ENSMUSG00000022816	14314	10435641	Fstl1	follistatin-like 1	0.00153501	0.0882694	10	41.7696
BAT	12	ENSMUSG00000020325	83554	10364494	Fstl3	follistatin-like 3	0.000864175	0.0688411	10	2.48632
BAT	12	ENSMUSG00000024661	14319	10461402	Fth1	ferritin heavy polypeptide 1	0.00134683	0.0847437	10	0.897527
BAT	12	ENSMUSG00000036578	57780	10562204	Fxyd7	FXYD domain-containing ion transport regulator 7	0.00223127	0.0984004	12	7.88687
BAT	12	ENSMUSG00000029405	23881	10531323	G3bp2	GTPase activating protein (SH3 domain) binding protein 2	0.00142875	0.0869833	8	4.1156
BAT	12	ENSMUSG00000031344	57249	10600069	Gabrq	gamma-aminobutyric acid (GABA) A receptor, subunit theta	0.00146827	0.0875744	8	2.28544
BAT	12	ENSMUSG00000042680	381126	10457780	Garem1	GRB2 associated regulator of MAPK1 subtype 1	0.000620121	0.0619086	10	1.14859
BAT	12	ENSMUSG00000053332	14455	10351039	Gas5	growth arrest specific 5	0.000514001	0.0619086	6	4.02102
BAT	12	ENSMUSG00000025224	107338	10463557	Gbf1	golgi-specific brefeldin A-resistance factor 1	3.08e-05	0.0280474	10	40.8552
BAT	12	ENSMUSG00000049396	276919	10388517	Gemin4	gem nuclear organelle associated protein 4	0.000533825	0.0619086	4	1.79545
BAT	12	ENSMUSG00000026815	14582	10481304	Gfi1b	growth factor independent 1B	4.48e-06	0.0157445	12	0.890082
BAT	12	ENSMUSG00000051124	317758	10538123	Gimap9	GTPase, IMAP family member 9	0.000736261	0.0665022	10	6.72675
BAT	12	ENSMUSG00000031966	70893	10591905	Glb1l3	galactosidase, beta 1 like 3	0.000339149	0.0560372	8	3.35862
BAT	12	ENSMUSG00000021794	14661	10414093	Glud1	glutamate dehydrogenase 1	0.000443546	0.0619086	10	2.49511
BAT	12	ENSMUSG00000117286	381634	10521495	Gm1043	predicted gene 1043	0.000169151	0.0439469	8	12.4824
BAT	12	ENSMUSG00000104015	100038545	10497323	Gm10745	predicted gene 10745	0.00110599	0.0773534	12	2.33265
BAT	12	ENSMUSG00000074776	100038699	10372106	Gm10754	predicted gene 10754	0.000514001	0.0619086	12	1.09921
BAT	12	ENSMUSG00000074826	100038538	10405892	Gm10767	predicted gene 10767	4.55e-05	0.0310697	8	2.53515
BAT	12	ENSMUSG00000069588	432615	10382927	Gm11733	predicted gene 11733	0.00140153	0.0868759	4	0.895405
BAT	12	ENSMUSG00000073739	100038595	10517687	Gm16287	predicted gene 16287	7.47e-05	0.031999	8	3.21162
BAT	12	ENSMUSG00000066057	100038746	10453553	Gm1976	predicted gene 1976	0.000767504	0.0665022	10	0.656588
BAT	12	ENSMUSG00000029663	14699	10536209	Gngt1	guanine nucleotide binding protein (G protein), gamma transducing activity polypeptide 1	0.00153501	0.0882694	6	1.53673
BAT	12	ENSMUSG00000035311	432486	10365601	Gnptab	N-acetylglucosamine-1-phosphate transferase, alpha and beta subunits	0.000313702	0.0546074	10	11.1484
BAT	12	ENSMUSG00000026754	76899	10482273	Golga1	golgi autoantigen, golgin subfamily a, 1	0.00210938	0.0984004	10	0.685891
BAT	12	ENSMUSG00000028069	66614	10493120	Gpatch4	G patch domain containing 4	0.0021383	0.0984004	10	1.24869
BAT	12	ENSMUSG00000000194	277463	10471108	Gpr107	G protein-coupled receptor 107	0.00211499	0.0984004	8	4.7813
BAT	12	ENSMUSG00000024958	107173	10465508	Gpr137	G protein-coupled receptor 137	0.000355299	0.0560372	12	12.498
BAT	12	ENSMUSG00000052759	383563	10358188	Gpr25	G protein-coupled receptor 25	0.00104456	0.0767102	10	0.478553
BAT	12	ENSMUSG00000050105	72690	10517240	Grrp1	glycine/arginine rich protein 1	0.000327341	0.0556735	8	1.21478
BAT	12	ENSMUSG00000031822	382034	10576010	Gse1	genetic suppressor element 1, coiled-coil protein	4.82e-05	0.0310697	12	0.633418
BAT	12	ENSMUSG00000035929	15015	10444814	H2-Q4	histocompatibility 2, Q region locus 4	0.000901748	0.0701691	10	4.5797
BAT	12	ENSMUSG00000020331	15166	10364478	Hcn2	hyperpolarization-activated, cyclic nucleotide-gated K+ 2	0.00147639	0.0876138	10	0.882592
BAT	12	ENSMUSG00000045471	15171	10391273	Hcrt	hypocretin	0.00113963	0.0778524	10	10.9697
BAT	12	ENSMUSG00000020721	78455	10382152	Helz	helicase with zinc finger domain	4.48e-06	0.0157445	8	3.78709
BAT	12	ENSMUSG00000067071	55927	10356593	Hes6	hairy and enhancer of split 6	0.00155478	0.0882694	2	0.69563
BAT	12	ENSMUSG00000021260	214305	10398211	Hhipl1	hedgehog interacting protein-like 1	0.00214655	0.0984004	2	0.913666
BAT	12	ENSMUSG00000004328	53417	10560329	Hif3a	hypoxia inducible factor 3, alpha subunit	0.00113953	0.0778524	8	33.2017
BAT	12	ENSMUSG00000018102	68024	10404053	Hist1h2bc	histone cluster 1, H2bc	0.00230815	0.0995926	12	0.785027
BAT	12	ENSMUSG00000021366	110521	10404774	Hivep1	human immunodeficiency virus type I enhancer binding protein 1	0.000462831	0.0619086	10	2.31835
BAT	12	ENSMUSG00000066842	545370	10358587	Hmcn1	hemicentin 1	0.00170051	0.0900044	12	5.24619
BAT	12	ENSMUSG00000066842	545370	10358631	Hmcn1	hemicentin 1	0.000546022	0.0619086	12	1.09037
BAT	12	ENSMUSG00000066842	545370	10358666	Hmcn1	hemicentin 1	0.000648752	0.06326	8	171.168
BAT	12	ENSMUSG00000020358	15384	10385686	Hnrnpab	heterogeneous nuclear ribonucleoprotein A/B	7.29e-05	0.031999	10	0.954956
BAT	12	ENSMUSG00000079277	15434	10472984	Hoxd3	homeobox D3	0.00170051	0.0900044	8	1.7937
BAT	12	ENSMUSG00000001249	15451	10562234	Hpn	hepsin	0.00129417	0.0826437	10	0.711481
BAT	12	ENSMUSG00000029104	15194	10521261	Htt	huntingtin	0.00136043	0.0852538	10	5.40658
BAT	12	ENSMUSG00000076430	210554	10408519	Hus1b	HUS1 checkpoint clamp component B	0.000243094	0.050188	10	2.19216
BAT	12	ENSMUSG00000003541	15937	10444890	Ier3	immediate early response 3	7.15e-05	0.031999	8	4.41115
BAT	12	ENSMUSG00000090000	66191	10456793	Ier3ip1	immediate early response 3 interacting protein 1	0.000537365	0.0619086	12	3.43765
BAT	12	ENSMUSG00000010048	15983	10588707	Ifrd2	interferon-related developmental regulator 2	0.000237832	0.050188	12	1.40614
BAT	12	ENSMUSG00000030323	81896	10540952	Ift122	intraflagellar transport 122	0.0021383	0.0984004	4	0.530711
BAT	12	ENSMUSG00000020383	16163	10385837	Il13	interleukin 13	0.00221198	0.0984004	10	2.07559
BAT	12	ENSMUSG00000030281	171095	10540705	Il17rc	interleukin 17 receptor C	0.000286424	0.0529996	10	2.20437
BAT	12	ENSMUSG00000016524	329244	10357570	Il19	interleukin 19	0.000514001	0.0619086	8	2.17373
BAT	12	ENSMUSG00000040770	140806	10415127	Il25	interleukin 25	0.000826603	0.0688411	10	0.749698
BAT	12	ENSMUSG00000002325	16391	10415319	Irf9	interferon regulatory factor 9	0.000594689	0.0619086	8	7.80975
BAT	12	ENSMUSG00000032702	107351	10462195	Kank1	KN motif and ankyrin repeat domains 1	0.00184222	0.0961732	6	2.81991
BAT	12	ENSMUSG00000043881	211255	10416653	Kbtbd7	kelch repeat and BTB (POZ) domain containing 7	7.29e-05	0.031999	8	18.139
BAT	12	ENSMUSG00000028931	16498	10518927	Kcnab2	potassium voltage-gated channel, shaker-related subfamily, beta member 2	0.00221198	0.0984004	10	1.59543
BAT	12	ENSMUSG00000035238	241769	10478421	Kcnk15	potassium channel, subfamily K, member 15	0.000351397	0.0560372	10	7.92124
BAT	12	ENSMUSG00000056258	110862	10429083	Kcnq3	potassium voltage-gated channel, subfamily Q, member 3	0.00118701	0.079316	12	1.28681
BAT	12	ENSMUSG00000037653	243043	10530360	Kctd8	potassium channel tetramerisation domain containing 8	0.000546022	0.0619086	2	6.01525
BAT	12	ENSMUSG00000034311	16571	10601011	Kif4	kinesin family member 4	0.00162965	0.0890625	8	9.11364
BAT	12	ENSMUSG00000074657	16572	10373113	Kif5a	kinesin family member 5A	0.00221198	0.0984004	8	0.518877
BAT	12	ENSMUSG00000029178	16599	10522051	Klf3	Kruppel-like factor 3 (basic)	0.00170051	0.0900044	6	1.6971
BAT	12	ENSMUSG00000078234	242721	10517727	Klhdc7a	kelch domain containing 7A	0.00134683	0.0847437	4	2.12361
BAT	12	ENSMUSG00000026705	226541	10359405	Klhl20	kelch-like 20	0.000885682	0.0701691	10	2.96002
BAT	12	ENSMUSG00000022750	224023	10434094	Klhl22	kelch-like 22	0.000424262	0.0615441	10	7.14245
BAT	12	ENSMUSG00000052736	16642	10548401	Klrc2	killer cell lectin-like receptor subfamily C, member 2	0.000115196	0.0386728	2	1.01352
BAT	12	ENSMUSG00000029004	69188	10520048	Kmt2e	lysine (K)-specific methyltransferase 2E	0.00153501	0.0882694	10	1.29868
BAT	12	ENSMUSG00000073774	654462	10507231	Kncn	kinocilin	0.000607456	0.0619086	12	0.420471
BAT	12	ENSMUSG00000070683	242707	10509256	Lactbl1	lactamase, beta-like 1	0.00119143	0.079316	12	24.6221
BAT	12	ENSMUSG00000020224	66225	10603702	Llph	LLP homolog, long-term synaptic facilitation (Aplysia)	0.00221198	0.0984004	10	1.22284
BAT	12	ENSMUSG00000010721	56873	10528901	Lmbr1	limb region 1	0.0021383	0.0984004	12	22.1477
BAT	12	ENSMUSG00000043165	16939	10499870	Lor	loricrin	0.00204533	0.0984004	6	2.5555
BAT	12	ENSMUSG00000031861	53978	10572235	Lpar2	lysophosphatidic acid receptor 2	0.00146827	0.0875744	10	1.26578
BAT	12	ENSMUSG00000033192	270084	10573939	Lpcat2	lysophosphatidylcholine acyltransferase 2	0.000769727	0.0665022	12	0.745311
BAT	12	ENSMUSG00000024696	107321	10461765	Lpxn	leupaxin	0.0021383	0.0984004	8	1.40773
BAT	12	ENSMUSG00000023084	74485	10499200	Lrrc71	leucine rich repeat containing 71	0.00162965	0.0890625	12	0.289168
BAT	12	ENSMUSG00000026305	16978	10348493	Lrrfip1	leucine rich repeat (in FLII) interacting protein 1	0.000901748	0.0701691	10	1.12286
BAT	12	ENSMUSG00000071862	107065	10458247	Lrrtm2	leucine rich repeat transmembrane neuronal 2	0.000109615	0.0386477	12	0.505702
BAT	12	ENSMUSG00000045776	319476	10413492	Lrtm1	leucine-rich repeats and transmembrane domains 1	0.00134869	0.0847437	10	1.51606
BAT	12	ENSMUSG00000030339	17000	10548000	Ltbr	lymphotoxin B receptor	0.00162965	0.0890625	8	9.38518
BAT	12	ENSMUSG00000052299	78913	10440566	Ltn1	listerin E3 ubiquitin protein ligase 1	0.0021383	0.0984004	10	1.2478
BAT	12	ENSMUSG00000057777	23937	10499132	Mab21l2	mab-21-like 2 (C. elegans)	0.000594689	0.0619086	8	6.36647
BAT	12	ENSMUSG00000079562	59003	10521057	Maea	macrophage erythroblast attacher	0.000702794	0.0665022	10	11.4425
BAT	12	ENSMUSG00000028609	17149	10506736	Magoh	mago homolog, exon junction complex core component	0.000557482	0.0619086	8	111.01
BAT	12	ENSMUSG00000031925	270118	10583207	Maml2	mastermind like transcriptional coactivator 2	0.00113953	0.0778524	10	1.83782
BAT	12	ENSMUSG00000023050	26404	10433008	Map3k12	mitogen-activated protein kinase kinase kinase 12	0.00202149	0.0984004	10	1.00227
BAT	12	ENSMUSG00000033618	71751	10434629	Map3k13	mitogen-activated protein kinase kinase kinase 13	0.000864175	0.0688411	12	1.49119
BAT	12	ENSMUSG00000030678	17188	10568139	Maz	MYC-associated zinc finger protein (purine-binding transcription factor)	0.00160175	0.0890625	12	2.81741
BAT	12	ENSMUSG00000005410	17218	10572906	Mcm5	minichromosome maintenance complex component 5	0.000152714	0.0439469	10	1.22949
BAT	12	ENSMUSG00000048170	210711	10568417	Mcmbp	minichromosome maintenance complex binding protein	0.00020077	0.0486402	8	3.50551
BAT	12	ENSMUSG00000022226	17225	10415438	Mcpt2	mast cell protease 2	0.00232543	0.0995926	12	3.22948
BAT	12	ENSMUSG00000031393	17257	10605247	Mecp2	methyl CpG binding protein 2	0.000187008	0.046752	8	0.981892
BAT	12	ENSMUSG00000068117	74369	10425655	Mei1	meiotic double-stranded break formation protein 1	0.00199276	0.0984004	2	1.11285
BAT	12	ENSMUSG00000038244	320878	10556381	Mical2	microtubule associated monooxygenase, calponin and LIM domain containing 2	0.00124323	0.0804846	10	10.0016
BAT	12	ENSMUSG00000018599	237781	10376715	Mief2	mitochondrial elongation factor 2	0.000490638	0.0619086	12	1.73445
BAT	12	ENSMUSG00000000901	17385	10370037	Mmp11	matrix metallopeptidase 11	0.00076367	0.0665022	8	0.684256
BAT	12	ENSMUSG00000020287	268395	10375038	Mpg	N-methylpurine-DNA glycosylase	0.00146827	0.0875744	12	0.682591
BAT	12	ENSMUSG00000026712	17533	10469358	Mrc1	mannose receptor, C type 1	0.000540626	0.0619086	12	0.76444
BAT	12	ENSMUSG00000052303	381886	10563704	Mrgpra6	MAS-related GPR, member A6	0.00103842	0.0767102	8	4.83396
BAT	12	ENSMUSG00000028741	69902	10517706	Mrto4	mRNA turnover 4, ribosome maturation factor	0.000130639	0.0426392	8	4.39209
BAT	12	ENSMUSG00000031358	17692	10607910	Msl3	MSL complex subunit 3	0.00162965	0.0890625	12	4.47659
BAT	12	ENSMUSG00000016510	76366	10535750	Mtif3	mitochondrial translational initiation factor 3	0.00128197	0.082312	12	1.58021
BAT	12	ENSMUSG00000050901	244701	10591087	Mtnr1b	melatonin receptor 1B	0.00223127	0.0984004	2	2.93673
BAT	12	ENSMUSG00000038065	68235	10538408	Mturn	maturin, neural progenitor differentiation regulator homolog (Xenopus)	0.00104456	0.0767102	10	9.70113
BAT	12	ENSMUSG00000073408	268949	10450529	Mucl3	mucin like 3	0.000864175	0.0688411	12	3.26801
BAT	12	ENSMUSG00000059908	17836	10541410	Mug1	murinoglobulin 1	0.000569814	0.0619086	8	1.81104
BAT	12	ENSMUSG00000025025	17859	10463930	Mxi1	MAX interactor 1, dimerization protein	0.0021383	0.0984004	10	0.610844
BAT	12	ENSMUSG00000072720	74376	10532596	Myo18b	myosin XVIIIb	0.00232424	0.0995926	6	1.60509
BAT	12	ENSMUSG00000039585	270163	10585992	Myo9a	myosin IXa	6.53e-05	0.031999	10	4.65688
BAT	12	ENSMUSG00000044442	67768	10436698	N6amt1	N-6 adenine-specific DNA methyltransferase 1 (putative)	0.000149606	0.0439469	12	0.980919
BAT	12	NA	NA	10348072	NA	NA	0.000859128	0.0688411	12	4.86919
BAT	12	NA	NA	10352556	NA	NA	0.00104456	0.0767102	8	2.1923
BAT	12	NA	NA	10356248	NA	NA	0.00062172	0.0619086	6	1.96565
BAT	12	NA	NA	10365132	NA	NA	0.000462831	0.0619086	12	2.43964
BAT	12	NA	NA	10373452	NA	NA	0.000734134	0.0665022	6	0.453314
BAT	12	NA	NA	10389162	NA	NA	0.000243094	0.050188	10	0.925412
BAT	12	NA	NA	10394682	NA	NA	0.000286424	0.0529996	10	3.51935
BAT	12	NA	NA	10398319	NA	NA	0.00160175	0.0890625	12	0.599701
BAT	12	NA	NA	10400124	NA	NA	0.000864175	0.0688411	2	0.929529
BAT	12	NA	NA	10413810	NA	NA	0.000560729	0.0619086	8	0.763805
BAT	12	NA	NA	10423291	NA	NA	0.00123449	0.0804846	8	0.665902
BAT	12	NA	NA	10425263	NA	NA	7.29e-05	0.031999	8	3.36016
BAT	12	NA	NA	10426503	NA	NA	0.000594689	0.0619086	10	2.83861
BAT	12	NA	NA	10427310	NA	NA	0.000514001	0.0619086	10	2.06391
BAT	12	NA	NA	10427885	NA	NA	0.000371449	0.0563165	10	1.85534
BAT	12	NA	NA	10431282	NA	NA	0.00020077	0.0486402	10	47.1073
BAT	12	NA	NA	10442052	NA	NA	0.0021383	0.0984004	8	2.30526
BAT	12	NA	NA	10449697	NA	NA	0.000594689	0.0619086	10	70.6907
BAT	12	NA	NA	10453632	NA	NA	0.0021383	0.0984004	2	0.619656
BAT	12	NA	NA	10455297	NA	NA	0.000769727	0.0665022	10	1.34654
BAT	12	NA	NA	10456709	NA	NA	0.000243094	0.050188	10	14.0702
BAT	12	NA	NA	10458804	NA	NA	0.000514001	0.0619086	12	1.67893
BAT	12	NA	NA	10460926	NA	NA	6.96e-05	0.031999	10	14.8514
BAT	12	NA	NA	10466317	NA	NA	0.000736261	0.0665022	6	1.69588
BAT	12	NA	NA	10482863	NA	NA	7.63e-05	0.031999	10	1.2943
BAT	12	NA	NA	10482866	NA	NA	0.000736261	0.0665022	10	6.806
BAT	12	NA	NA	10483761	NA	NA	6.68e-05	0.031999	6	2.54671
BAT	12	NA	NA	10484841	NA	NA	0.00223127	0.0984004	4	0.702549
BAT	12	NA	NA	10484920	NA	NA	0.00142522	0.0869833	10	2.13724
BAT	12	NA	NA	10499748	NA	NA	0.00162965	0.0890625	10	2.07641
BAT	12	NA	NA	10504514	NA	NA	0.000462831	0.0619086	10	0.909075
BAT	12	NA	NA	10505534	NA	NA	0.000594689	0.0619086	10	2.11481
BAT	12	NA	NA	10515500	NA	NA	0.000522282	0.0619086	10	2.90314
BAT	12	NA	NA	10520268	NA	NA	7.85e-05	0.0323819	12	0.5736
BAT	12	NA	NA	10527646	NA	NA	0.00139863	0.0868759	4	3.21887
BAT	12	NA	NA	10528191	NA	NA	0.00170051	0.0900044	8	21.4362
BAT	12	NA	NA	10528970	NA	NA	0.0005196	0.0619086	10	1.56018
BAT	12	NA	NA	10531479	NA	NA	0.000996881	0.0758146	12	1.98051
BAT	12	NA	NA	10537938	NA	NA	0.00223127	0.0984004	10	37.2301
BAT	12	NA	NA	10538957	NA	NA	0.00214655	0.0984004	10	0.886341
BAT	12	NA	NA	10547662	NA	NA	0.000826603	0.0688411	10	6.83946
BAT	12	NA	NA	10552888	NA	NA	0.0019336	0.0984004	10	5.17193
BAT	12	NA	NA	10554837	NA	NA	0.000864175	0.0688411	10	25.9021
BAT	12	NA	NA	10556149	NA	NA	0.000557482	0.0619086	10	0.612836
BAT	12	NA	NA	10566333	NA	NA	0.00162965	0.0890625	10	1.9988
BAT	12	NA	NA	10584602	NA	NA	0.000164567	0.0439469	10	1.08075
BAT	12	NA	NA	10585284	NA	NA	0.000648752	0.06326	8	1.8054
BAT	12	NA	NA	10597490	NA	NA	0.000864175	0.0688411	10	3.18342
BAT	12	NA	NA	10597969	NA	NA	0.00166849	0.0900044	10	2.46171
BAT	12	NA	NA	10599296	NA	NA	3.22e-05	0.0280474	8	34.9416
BAT	12	NA	NA	10600568	NA	NA	0.000826603	0.0688411	4	1.17225
BAT	12	NA	NA	10602749	NA	NA	0.000403749	0.0602339	10	2.18669
BAT	12	NA	NA	10605482	NA	NA	0.000826603	0.0688411	4	1.17225
BAT	12	NA	NA	10607443	NA	NA	0.00221198	0.0984004	10	3.426
BAT	12	NA	NA	10608535	NA	NA	0.00184222	0.0961732	8	3.70194
BAT	12	ENSMUSG00000023143	27426	10437541	Nagpa	N-acetylglucosamine-1-phosphodiester alpha-N-acetylglucosaminidase	0.000146074	0.0439469	10	7.68865
BAT	12	ENSMUSG00000068184	75597	10412054	Ndufaf2	NADH:ubiquinone oxidoreductase complex assembly factor 2	0.000569814	0.0619086	12	2.94184
BAT	12	ENSMUSG00000026749	59126	10471844	Nek6	NIMA (never in mitosis gene a)-related expressed kinase 6	0.000164567	0.0439469	10	0.5327
BAT	12	ENSMUSG00000022751	52633	10440037	Nit2	nitrilase family, member 2	0.000939321	0.0723739	10	0.923902
BAT	12	ENSMUSG00000040601	243880	10551236	Nlrp4a	NLR family, pyrin domain containing 4A	0.000443546	0.0619086	8	2.84077
BAT	12	ENSMUSG00000025723	68039	10565067	Nmb	neuromedin B	0.00162965	0.0890625	12	0.328655
BAT	12	ENSMUSG00000037362	18133	10424119	Nov	nephroblastoma overexpressed gene	0.00177567	0.0935609	8	0.509985
BAT	12	ENSMUSG00000026077	18143	10345675	Npas2	neuronal PAS domain protein 2	0.000210331	0.0498507	6	0.575861
BAT	12	ENSMUSG00000021010	27386	10395719	Npas3	neuronal PAS domain protein 3	0.000490638	0.0619086	10	3.75649
BAT	12	ENSMUSG00000059991	53324	10527332	Nptx2	neuronal pentraxin 2	2.82e-06	0.0157445	10	0.407507
BAT	12	ENSMUSG00000028004	18167	10498965	Npy2r	neuropeptide Y receptor Y2	0.000110187	0.0386477	10	1.85742
BAT	12	ENSMUSG00000044014	18168	10578973	Npy5r	neuropeptide Y receptor Y5	0.000331672	0.0556735	12	2.39806
BAT	12	ENSMUSG00000020889	217166	10390691	Nr1d1	nuclear receptor subfamily 1, group D, member 1	0.000164567	0.0439469	2	2.31917
BAT	12	ENSMUSG00000039480	319638	10368654	Nt5dc1	5'-nucleotidase domain containing 1	0.000300063	0.0538281	10	18.7426
BAT	12	ENSMUSG00000031754	68219	10580722	Nudt21	nudix (nucleoside diphosphate linked moiety X)-type motif 21	0.000219891	0.050188	10	11.6644
BAT	12	ENSMUSG00000025817	53893	10469070	Nudt5	nudix (nucleoside diphosphate linked moiety X)-type motif 5	0.000729846	0.0665022	12	2.39878
BAT	12	ENSMUSG00000045348	243300	10534912	Nyap1	neuronal tyrosine-phosphorylated phosphoinositide 3-kinase adaptor 1	0.00118701	0.079316	10	3.01778
BAT	12	ENSMUSG00000075209	257915	10484547	Olfr1016	olfactory receptor 1016	0.00156378	0.0883387	10	0.209559
BAT	12	ENSMUSG00000047039	258631	10473574	Olfr1151	olfactory receptor 1151	0.000514001	0.0619086	4	4.35552
BAT	12	ENSMUSG00000095286	258263	10450902	Olfr117	olfactory receptor 117	0.00184222	0.0961732	12	147.163
BAT	12	ENSMUSG00000070821	258301	10507572	Olfr1340	olfactory receptor 1340	0.00162965	0.0890625	12	1.1948
BAT	12	ENSMUSG00000042869	258528	10407995	Olfr1370	olfactory receptor 1370	0.00062172	0.0619086	10	1.07877
BAT	12	ENSMUSG00000063386	258465	10375561	Olfr1387	olfactory receptor 1387	0.00181948	0.0956549	12	0.885261
BAT	12	ENSMUSG00000051392	258272	10500443	Olfr1402	olfactory receptor 1402	0.000514001	0.0619086	8	7.50728
BAT	12	ENSMUSG00000062497	258483	10348639	Olfr1411	olfactory receptor 1411	0.000769727	0.0665022	8	0.660952
BAT	12	ENSMUSG00000058904	259039	10348635	Olfr1413	olfactory receptor 1413	0.000286424	0.0529996	2	0.777641
BAT	12	ENSMUSG00000067064	259040	10356671	Olfr1416	olfactory receptor 1416	9.59e-05	0.0382028	10	1.27503
BAT	12	ENSMUSG00000060303	258698	10466337	Olfr1447	olfactory receptor 1447	0.00166849	0.0900044	10	13.043
BAT	12	ENSMUSG00000051156	258342	10461824	Olfr1491	olfactory receptor 1491	0.00232665	0.0995926	8	0.385031
BAT	12	ENSMUSG00000054890	404335	10408058	Olfr1535	olfactory receptor 1535	0.0021383	0.0984004	12	0.687305
BAT	12	ENSMUSG00000057654	258495	10386193	Olfr328	olfactory receptor 328	0.00230815	0.0995926	12	0.571135
BAT	12	ENSMUSG00000095236	258988	10537793	Olfr38	olfactory receptor 38	0.000355299	0.0560372	8	4.21142
BAT	12	ENSMUSG00000047545	258818	10566239	Olfr629	olfactory receptor 629	0.000864175	0.0688411	6	0.988113
BAT	12	ENSMUSG00000073914	258355	10555905	Olfr677	olfactory receptor 677	0.00221198	0.0984004	6	34.3036
BAT	12	ENSMUSG00000091455	628870	10372293	Otogl	otogelin-like	0.000355299	0.0560372	6	2.16527
BAT	12	ENSMUSG00000036990	73945	10573027	Otud4	OTU domain containing 4	4.69e-06	0.0157445	10	1.19423
BAT	12	ENSMUSG00000037058	67869	10454831	Paip2	polyadenylate-binding protein-interacting protein 2	0.000169151	0.0439469	10	2.98335
BAT	12	ENSMUSG00000047986	74337	10573288	Palm3	paralemmin 3	0.000152714	0.0439469	2	0.310088
BAT	12	ENSMUSG00000029647	72587	10527575	Pan3	PAN3 poly(A) specific ribonuclease subunit	0.00109204	0.0773534	10	2.2433
BAT	12	ENSMUSG00000056851	18521	10427241	Pcbp2	poly(rC) binding protein 2	0.00211581	0.0984004	10	1.55579
BAT	12	ENSMUSG00000002635	68079	10562349	Pdcd2l	programmed cell death 2-like	0.0015588	0.0882694	8	1.43179
BAT	12	ENSMUSG00000024620	18596	10456046	Pdgfrb	platelet derived growth factor receptor, beta polypeptide	1.88e-05	0.0280474	10	2.11431
BAT	12	ENSMUSG00000038240	71365	10362876	Pdss2	prenyl (solanesyl) diphosphate synthase, subunit 2	0.00223599	0.0984004	6	11.6554
BAT	12	ENSMUSG00000032788	216134	10370497	Pdxk	pyridoxal (pyridoxine, vitamin B6) kinase	0.000890948	0.0701691	8	3.19846
BAT	12	ENSMUSG00000028957	18628	10518781	Per3	period circadian clock 3	0.000243094	0.050188	10	1.65188
BAT	12	ENSMUSG00000049940	70804	10497964	Pgrmc2	progesterone receptor membrane component 2	0.00149	0.0877568	10	2.57292
BAT	12	ENSMUSG00000038116	228829	10550172	Phf20	PHD finger protein 20	0.000864175	0.0688411	10	4.63566
BAT	12	ENSMUSG00000032405	56469	10594322	Pias1	protein inhibitor of activated STAT 1	0.00109204	0.0773534	10	1.76902
BAT	12	ENSMUSG00000041482	667742	10459363	Piezo2	piezo-type mechanosensitive ion channel component 2	0.0010579	0.0772072	8	15.5199
BAT	12	ENSMUSG00000041064	208084	10586416	Pif1	PIF1 5'-to-3' DNA helicase	0.000110187	0.0386477	4	9.86018
BAT	12	ENSMUSG00000003282	56711	10511333	Plag1	pleiomorphic adenoma gene 1	1.59e-06	0.0157445	12	0.76105
BAT	12	ENSMUSG00000030214	66857	10548817	Plbd1	phospholipase B domain containing 1	0.000115196	0.0386728	10	0.998829
BAT	12	ENSMUSG00000005225	231999	10538394	Plekha8	pleckstrin homology domain containing, family A (phosphoinositide binding specific) member 8	0.00204533	0.0984004	8	5.44704
BAT	12	ENSMUSG00000017754	18830	10489569	Pltp	phospholipid transfer protein	3.22e-05	0.0280474	12	2.41497
BAT	12	ENSMUSG00000035383	110312	10365574	Pmch	pro-melanin-concentrating hormone	0.00230815	0.0995926	8	0.675044
BAT	12	ENSMUSG00000031783	20021	10574242	Polr2c	polymerase (RNA) II (DNA directed) polypeptide C	0.000769727	0.0665022	8	2.23927
BAT	12	ENSMUSG00000005514	18984	10526363	Por	P450 (cytochrome) oxidoreductase	4.61e-05	0.0310697	8	1.63416
BAT	12	ENSMUSG00000032015	18988	10592705	Pou2f3	POU domain, class 2, transcription factor 3	0.0021383	0.0984004	8	1.49195
BAT	12	ENSMUSG00000029167	19017	10529977	Ppargc1a	peroxisome proliferative activated receptor, gamma, coactivator 1 alpha	0.00223127	0.0984004	10	1.83667
BAT	12	ENSMUSG00000040734	333654	10550660	Ppp1r13l	protein phosphatase 1, regulatory subunit 13 like	0.000743973	0.0665022	8	14.2707
BAT	12	ENSMUSG00000026626	226849	10510197	Ppp2r5a	protein phosphatase 2, regulatory subunit B', alpha	0.00222549	0.0984004	10	4.93827
BAT	12	ENSMUSG00000050271	244418	10571344	Prag1	PEAK1 related kinase activating pseudokinase 1	0.00110599	0.0773534	12	2.13043
BAT	12	ENSMUSG00000039410	70673	10519028	Prdm16	PR domain containing 16	0.00230815	0.0995926	10	2.1192
BAT	12	ENSMUSG00000019969	19164	10397094	Psen1	presenilin 1	0.00162965	0.0890625	10	1.88672
BAT	12	ENSMUSG00000003505	26438	10560358	Psg18	pregnancy specific glycoprotein 18	0.00108783	0.0773534	10	1.93316
BAT	12	ENSMUSG00000069744	26446	10434643	Psmb3	proteasome (prosome, macropain) subunit, beta type 3	0.000146074	0.0439469	10	0.970369
BAT	12	ENSMUSG00000026914	59029	10472300	Psmd14	proteasome (prosome, macropain) 26S subunit, non-ATPase, 14	4.15e-07	0.00974085	10	1.47208
BAT	12	ENSMUSG00000022216	19186	10415282	Psme1	proteasome (prosome, macropain) activator subunit 1 (PA28 alpha)	0.00124323	0.0804846	4	3.99688
BAT	12	ENSMUSG00000013236	19280	10452047	Ptprs	protein tyrosine phosphatase, receptor type, S	0.00204533	0.0984004	12	0.41257
BAT	12	ENSMUSG00000044172	68509	10442683	Ptx4	pentraxin 4	0.000594689	0.0619086	2	4.09476
BAT	12	ENSMUSG00000033885	218699	10412624	Pxk	PX domain containing serine/threonine kinase	0.00124323	0.0804846	10	1.3644
BAT	12	ENSMUSG00000025184	52013	10463254	R3hcc1l	R3H domain and coiled-coil containing 1 like	0.0015588	0.0882694	6	4.12257
BAT	12	ENSMUSG00000034789	19336	10409414	Rab24	RAB24, member RAS oncogene family	0.000569763	0.0619086	10	4.17149
BAT	12	ENSMUSG00000030166	19365	10541191	Rad52	RAD52 homolog, DNA repair protein	0.000432088	0.0619086	10	1.54762
BAT	12	ENSMUSG00000030259	71323	10542738	Rassf8	Ras association (RalGDS/AF-6) domain family (N-terminal) member 8	0.000546022	0.0619086	12	2.63088
BAT	12	ENSMUSG00000031060	236732	10598872	Rbm10	RNA binding motif protein 10	0.000939321	0.0723739	8	2.01028
BAT	12	ENSMUSG00000031167	19652	10556113	Rbm3	RNA binding motif (RNP1, RRM) protein 3	0.000864175	0.0688411	10	1.16492
BAT	12	ENSMUSG00000033762	79456	10430071	Recql4	RecQ protein-like 4	0.000248573	0.050188	10	0.779941
BAT	12	ENSMUSG00000008318	320100	10565924	Relt	RELT tumor necrosis factor receptor	0.00036813	0.0563165	12	2.00313
BAT	12	ENSMUSG00000023104	19718	10526217	Rfc2	replication factor C (activator 1) 2	0.00221198	0.0984004	12	2.38491
BAT	12	ENSMUSG00000034175	279766	10374020	Rhbdd3	rhomboid domain containing 3	0.000567658	0.0619086	10	4.42925
BAT	12	ENSMUSG00000021589	73296	10410695	Rhobtb3	Rho-related BTB domain containing 3	5.02e-05	0.0310697	10	1.35992
BAT	12	ENSMUSG00000002222	68477	10545298	Rmnd5a	required for meiotic nuclear division 5 homolog A	0.00232424	0.0995926	8	2.08888
BAT	12	ENSMUSG00000001054	66089	10385699	Rmnd5b	required for meiotic nuclear division 5 homolog B	0.000826603	0.0688411	8	6.89368
BAT	12	ENSMUSG00000013878	77733	10571093	Rnf170	ring finger protein 170	0.00109204	0.0773534	8	0.887698
BAT	12	ENSMUSG00000028793	75234	10508392	Rnf19b	ring finger protein 19B	0.000317852	0.054923	10	1.75081
BAT	12	ENSMUSG00000020521	76892	10379957	Rnft1	ring finger protein, transmembrane 1	0.000254143	0.050188	10	1.48478
BAT	12	ENSMUSG00000032238	19883	10586700	Rora	RAR-related orphan receptor alpha	0.000901748	0.0701691	10	2.08907
BAT	12	ENSMUSG00000012405	66480	10417745	Rpl15	ribosomal protein L15	0.00140153	0.0868759	10	3.55504
BAT	12	ENSMUSG00000012405	66480	10439204	Rpl15	ribosomal protein L15	0.00140153	0.0868759	10	3.67182
BAT	12	ENSMUSG00000046330	19981	10561138	Rpl37a	ribosomal protein L37a	0.0015588	0.0882694	10	3.58241
BAT	12	ENSMUSG00000032399	67891	10586157	Rpl4	ribosomal protein L4	0.000901748	0.0701691	12	0.772446
BAT	12	ENSMUSG00000029614	19988	10356351	Rpl6	ribosomal protein L6	7.63e-05	0.031999	6	3.59917
BAT	12	ENSMUSG00000051518	66538	10430681	Rps19bp1	ribosomal protein S19 binding protein 1	0.00124024	0.0804846	2	6.28376
BAT	12	ENSMUSG00000009927	75617	10534964	Rps25	ribosomal protein S25	0.00141219	0.0868759	6	0.910854
BAT	12	ENSMUSG00000025362	27370	10373498	Rps26	ribosomal protein S26	0.00102856	0.0767102	10	0.950172
BAT	12	ENSMUSG00000004896	229503	10499273	Rrnad1	ribosomal RNA adenine dimethylase domain containing 1	0.00153501	0.0882694	10	6.1466
BAT	12	ENSMUSG00000035623	233532	10555089	Rsf1	remodeling and spacing factor 1	0.00221198	0.0984004	8	17.5384
BAT	12	ENSMUSG00000053368	140498	10527713	Rxfp2	relaxin/insulin-like family peptide receptor 2	0.00162965	0.0890625	8	13.634
BAT	12	ENSMUSG00000038371	319934	10566877	Sbf2	SET binding factor 2	0.00104456	0.0767102	10	1.47039
BAT	12	ENSMUSG00000033228	72193	10431856	Scaf11	SR-related CTD-associated factor 11	0.00142522	0.0869833	10	3.47276
BAT	12	ENSMUSG00000064057	68662	10375608	Scgb3a1	secretoglobin, family 3A, member 1	0.000355299	0.0560372	12	0.797508
BAT	12	ENSMUSG00000063253	56367	10450904	Scoc	short coiled-coil protein	0.000164567	0.0439469	10	3.44382
BAT	12	ENSMUSG00000000278	74617	10389719	Scpep1	serine carboxypeptidase 1	0.00223127	0.0984004	10	2.69208
BAT	12	ENSMUSG00000026387	319229	10349319	Sctr	secretin receptor	0.000139434	0.0439469	10	1.71375
BAT	12	ENSMUSG00000024941	78891	10465226	Scyl1	SCY1-like 1 (S. cerevisiae)	0.000767504	0.0665022	10	8.57481
BAT	12	ENSMUSG00000000171	66925	10593356	Sdhd	succinate dehydrogenase complex, subunit D, integral membrane protein	0.000736261	0.0665022	8	0.865822
BAT	12	ENSMUSG00000076437	72657	10484425	Selenoh	selenoprotein H	0.000557482	0.0619086	8	0.784736
BAT	12	ENSMUSG00000028893	230784	10516932	Sesn2	sestrin 2	0.0019336	0.0984004	8	0.663222
BAT	12	ENSMUSG00000063698	94281	10468853	Sfxn4	sideroflexin 4	0.00153501	0.0882694	10	1.15548
BAT	12	ENSMUSG00000004937	52551	10371041	Sgta	small glutamine-rich tetratricopeptide repeat (TPR)-containing, alpha	0.00221198	0.0984004	10	1.79786
BAT	12	ENSMUSG00000053617	14218	10468309	Sh3pxd2a	SH3 and PX domains 2A	0.000736261	0.0665022	10	4.2576
BAT	12	ENSMUSG00000053617	14218	10468311	Sh3pxd2a	SH3 and PX domains 2A	0.000229452	0.050188	8	1.60973
BAT	12	ENSMUSG00000040749	20438	10607747	Siah1b	siah E3 ubiquitin protein ligase 1B	0.000371449	0.0563165	10	0.608931
BAT	12	ENSMUSG00000051504	233274	10553559	Siglech	sialic acid binding Ig-like lectin H	0.00184571	0.0961732	12	0.609904
BAT	12	ENSMUSG00000018459	114644	10489705	Slc13a3	solute carrier family 13 (sodium-dependent dicarboxylate transporter), member 3	0.000769727	0.0665022	12	0.693015
BAT	12	ENSMUSG00000027340	54338	10487906	Slc23a2	solute carrier family 23 (nucleobase transporters), member 2	0.00128906	0.0825423	8	3.69267
BAT	12	ENSMUSG00000035183	317750	10475567	Slc24a5	solute carrier family 24, member 5	0.000826603	0.0688411	10	21.1286
BAT	12	ENSMUSG00000025792	27376	10383395	Slc25a10	solute carrier family 25 (mitochondrial carrier, dicarboxylate transporter), member 10	0.00232424	0.0995926	4	1.49919
BAT	12	ENSMUSG00000050144	229517	10499372	Slc25a44	solute carrier family 25, member 44	0.00230815	0.0995926	8	3.417
BAT	12	ENSMUSG00000024259	67453	10457948	Slc25a46	solute carrier family 25, member 46	0.000164567	0.0439469	10	0.719963
BAT	12	ENSMUSG00000020600	328059	10399365	Slc7a15	solute carrier family 7 (cationic amino acid transporter, y+ system), member 15	0.000232044	0.050188	8	10.5002
BAT	12	ENSMUSG00000031904	330836	10574985	Slc7a6	solute carrier family 7 (cationic amino acid transporter, y+ system), member 6	0.000164567	0.0439469	10	1.7478
BAT	12	ENSMUSG00000031681	17125	10579860	Smad1	SMAD family member 1	0.00223127	0.0984004	10	1.83975
BAT	12	ENSMUSG00000048442	66528	10382692	Smim5	small integral membrane protein 5	0.00062172	0.0619086	12	0.661748
BAT	12	ENSMUSG00000018363	66313	10392261	Smurf2	SMAD specific E3 ubiquitin protein ligase 2	0.00232543	0.0995926	12	4.32589
BAT	12	ENSMUSG00000050213	76793	10508036	Snip1	Smad nuclear interacting protein 1	0.00204533	0.0984004	12	292.804
BAT	12	ENSMUSG00000020018	69878	10371981	Snrpf	small nuclear ribonucleoprotein polypeptide F	0.00205711	0.0984004	4	278.738
BAT	12	ENSMUSG00000032382	56440	10594590	Snx1	sorting nexin 1	0.000371449	0.0563165	10	3.9995
BAT	12	ENSMUSG00000031993	102607	10584034	Snx19	sorting nexin 19	1.97e-05	0.0280474	10	6.11452
BAT	12	ENSMUSG00000038248	109205	10368918	Sobp	sine oculis binding protein	0.0020794	0.0984004	10	1.19517
BAT	12	ENSMUSG00000027315	20732	10474936	Spint1	serine protease inhibitor, Kunitz type 1	0.00118701	0.079316	10	0.607079
BAT	12	ENSMUSG00000079478	56390	10465220	Sssca1	Sjogren syndrome/scleroderma autoantigen 1	0.00230815	0.0995926	12	3.66271
BAT	12	ENSMUSG00000047904	20606	10382341	Sstr2	somatostatin receptor 2	0.000371449	0.0563165	8	0.860223
BAT	12	ENSMUSG00000022885	20440	10434758	St6gal1	beta galactoside alpha 2,6 sialyltransferase 1	0.00201925	0.0984004	6	1.37485
BAT	12	ENSMUSG00000032437	68292	10597493	Stt3b	STT3, subunit of the oligosaccharyltransferase complex, homolog B (S. cerevisiae)	0.000859128	0.0688411	6	1.86198
BAT	12	ENSMUSG00000022110	20916	10416379	Sucla2	succinate-Coenzyme A ligase, ADP-forming, beta subunit	0.0021383	0.0984004	10	0.934468
BAT	12	ENSMUSG00000011306	70616	10572253	Sugp1	SURP and G patch domain containing 1	0.00221198	0.0984004	12	1.13393
BAT	12	ENSMUSG00000027751	56790	10492049	Supt20	suppressor of Ty 20	0.00149	0.0877568	10	1.57474
BAT	12	ENSMUSG00000021457	20963	10405216	Syk	spleen tyrosine kinase	0.000537365	0.0619086	10	0.517776
BAT	12	ENSMUSG00000022973	104015	10440849	Synj1	synaptojanin 1	0.000736261	0.0665022	8	4.80668
BAT	12	ENSMUSG00000036980	21343	10534990	Taf6	TATA-box binding protein associated factor 6	0.00166849	0.0900044	10	1.43103
BAT	12	ENSMUSG00000035168	66860	10472240	Tanc1	tetratricopeptide repeat, ankyrin repeat and coiled-coil containing 1	0.00124323	0.0804846	10	2.29155
BAT	12	ENSMUSG00000056115	387511	10472047	Tas2r134	taste receptor, type 2, member 134	0.000736261	0.0665022	10	3.95302
BAT	12	ENSMUSG00000039033	75812	10488090	Tasp1	taspase, threonine aspartase 1	0.00118701	0.079316	8	0.371302
BAT	12	ENSMUSG00000000701	27382	10398100	Tcl1b5	T cell leukemia/lymphoma 1B, 5	0.00110599	0.0773534	12	5.87677
BAT	12	ENSMUSG00000043282	433365	10350749	Teddm1b	transmembrane epididymal protein 1B	4.82e-05	0.0310697	8	2.08533
BAT	12	ENSMUSG00000039329	73679	10383511	Tex19.1	testis expressed gene 19.1	0.00223599	0.0984004	2	0.665429
BAT	12	ENSMUSG00000021056	80384	10401052	Tex21	testis expressed gene 21	7.15e-05	0.031999	12	19.2484
BAT	12	ENSMUSG00000040813	21767	10596533	Tex264	testis expressed gene 264	0.00223599	0.0984004	8	0.99023
BAT	12	ENSMUSG00000058756	21833	10381006	Thra	thyroid hormone receptor alpha	0.00119143	0.079316	10	1.30335
BAT	12	ENSMUSG00000040843	226591	10359723	Tiprl	TIP41, TOR signalling pathway regulator-like (S. cerevisiae)	7.63e-05	0.031999	10	2.06629
BAT	12	ENSMUSG00000044583	170743	10607870	Tlr7	toll-like receptor 7	0.000355299	0.0560372	10	3.56075
BAT	12	ENSMUSG00000028563	94043	10514568	Tm2d1	TM2 domain containing 1	0.000537365	0.0619086	10	1.50182
BAT	12	ENSMUSG00000006301	69660	10355567	Tmbim1	transmembrane BAX inhibitor motif containing 1	0.000922853	0.0715744	8	1.81686
BAT	12	ENSMUSG00000034111	382620	10401737	Tmed8	transmembrane p24 trafficking protein 8	0.00228581	0.0995926	8	1.03365
BAT	12	ENSMUSG00000028347	230157	10504891	Tmeff1	transmembrane protein with EGF-like and two follistatin-like domains 1	0.00113963	0.0778524	10	1.78801
BAT	12	ENSMUSG00000010045	56395	10588638	Tmem115	transmembrane protein 115	0.000560729	0.0619086	12	13.3744
BAT	12	ENSMUSG00000039428	72759	10565437	Tmem135	transmembrane protein 135	2.94e-05	0.0280474	10	1.59788
BAT	12	ENSMUSG00000071719	620592	10600947	Tmem28	transmembrane protein 28	0.000864175	0.0688411	8	10.0211
BAT	12	ENSMUSG00000010307	67893	10553324	Tmem86a	transmembrane protein 86A	0.000100481	0.0386477	10	1.99948
BAT	12	ENSMUSG00000058587	50875	10595000	Tmod3	tropomodulin 3	0.00190612	0.0984004	10	6.38692
BAT	12	ENSMUSG00000063727	18383	10428604	Tnfrsf11b	tumor necrosis factor receptor superfamily, member 11b (osteoprotegerin)	0.00187999	0.0975273	8	2.36011
BAT	12	ENSMUSG00000012535	320938	10543650	Tnpo3	transportin 3	0.00109204	0.0773534	10	1.60278
BAT	12	ENSMUSG00000025139	54473	10569265	Tollip	toll interacting protein	0.00170051	0.0900044	6	1.53297
BAT	12	ENSMUSG00000017485	21974	10412844	Top2b	topoisomerase (DNA) II beta	0.00062172	0.0619086	8	3.38756
BAT	12	ENSMUSG00000024269	66648	10457888	Tpgs2	tubulin polyglutamylase complex subunit 2	0.000490638	0.0619086	12	2.8134
BAT	12	ENSMUSG00000033949	28105	10458767	Trim36	tripartite motif-containing 36	0.0021383	0.0984004	10	0.668907
BAT	12	ENSMUSG00000047656	107328	10461028	Trpt1	tRNA phosphotransferase 1	0.00104456	0.0767102	10	1.10264
BAT	12	ENSMUSG00000067377	56496	10606609	Tspan6	tetraspanin 6	0.00146827	0.0875744	10	4.82204
BAT	12	ENSMUSG00000027263	51885	10475293	Tubgcp4	tubulin, gamma complex associated protein 4	6.63e-05	0.031999	10	3.35857
BAT	12	ENSMUSG00000028567	66073	10506870	Txndc12	thioredoxin domain containing 12 (endoplasmic reticulum)	3.22e-05	0.0280474	10	8.69541
BAT	12	ENSMUSG00000021497	69672	10405539	Txndc15	thioredoxin domain containing 15	7.3e-05	0.031999	8	4.61662
BAT	12	ENSMUSG00000035898	231380	10530910	Uba6	ubiquitin-like modifier activating enzyme 6	0.00062172	0.0619086	10	4.01028
BAT	12	ENSMUSG00000009293	22213	10364293	Ube2g2	ubiquitin-conjugating enzyme E2G 2	0.000950144	0.0729685	10	3.55744
BAT	12	ENSMUSG00000020802	217342	10393320	Ube2o	ubiquitin-conjugating enzyme E2O	0.00124024	0.0804846	12	1.46377
BAT	12	ENSMUSG00000044308	68795	10472621	Ubr3	ubiquitin protein ligase E3 component n-recognin 3	0.00187999	0.0975273	10	0.657781
BAT	12	ENSMUSG00000074502	546118	10583359	Ubtfl1	upstream binding transcription factor, RNA polymerase I-like 1	0.00170051	0.0900044	10	584.315
BAT	12	ENSMUSG00000022814	22247	10439130	Umps	uridine monophosphate synthetase	0.00211581	0.0984004	10	1.09485
BAT	12	ENSMUSG00000075543	231903	10535776	Urad	ureidoimidazoline (2-oxo-4-hydroxy-4-carboxy-5) decarboxylase	0.00167143	0.0900044	8	1.61023
BAT	12	ENSMUSG00000031826	22224	10575961	Usp10	ubiquitin specific peptidase 10	0.0015588	0.0882694	10	2.92671
BAT	12	ENSMUSG00000025616	74112	10436708	Usp16	ubiquitin specific peptidase 16	0.0010579	0.0772072	12	1.59984
BAT	12	ENSMUSG00000032267	235323	10585099	Usp28	ubiquitin specific peptidase 28	0.00160175	0.0890625	10	0.920951
BAT	12	ENSMUSG00000068457	22290	10608107	Uty	ubiquitously transcribed tetratricopeptide repeat gene, Y chromosome	0.000769727	0.0665022	10	2.14894
BAT	12	ENSMUSG00000034993	26949	10391454	Vat1	vesicle amine transport 1	0.000212131	0.0498507	10	66.1429
BAT	12	ENSMUSG00000036099	215008	10372005	Vezt	vezatin, adherens junctions transmembrane protein	0.000700764	0.0665022	8	3.7653
BAT	12	ENSMUSG00000033933	22346	10540790	Vhl	von Hippel-Lindau tumor suppressor	0.000443546	0.0619086	10	1.52595
BAT	12	ENSMUSG00000096630	56552	10541636	Vmn2r26	vomeronasal 2, receptor 26	0.00177136	0.0935439	2	1.00885
BAT	12	ENSMUSG00000032127	71732	10592830	Vps11	VPS11, CORVET/HOPS core subunit	0.00222549	0.0984004	10	4.68777
BAT	12	ENSMUSG00000021266	22375	10402585	Wars	tryptophanyl-tRNA synthetase	0.0021383	0.0984004	10	1.48981
BAT	12	ENSMUSG00000034560	319277	10365302	Washc4	WASH complex subunit 4	0.000648752	0.06326	10	6.60742
BAT	12	ENSMUSG00000025173	66840	10394102	Wdr45b	WD repeat domain 45B	0.0015588	0.0882694	10	1.39688
BAT	12	ENSMUSG00000039828	545085	10427521	Wdr70	WD repeat domain 70	0.000300063	0.0538281	10	1.15181
BAT	12	ENSMUSG00000070531	433502	10478535	Wfdc6b	WAP four-disulfide core domain 6B	0.00223127	0.0984004	10	0.915645
BAT	12	ENSMUSG00000062074	327743	10368689	Wisp3	WNT1 inducible signaling pathway protein 3	0.00119143	0.079316	10	2.21474
BAT	12	ENSMUSG00000015957	22411	10555186	Wnt11	wingless-type MMTV integration site family, member 11	4.48e-06	0.0157445	12	0.598988
BAT	12	ENSMUSG00000004637	80707	10575706	Wwox	WW domain-containing oxidoreductase	0.00230815	0.0995926	8	3.34367
BAT	12	ENSMUSG00000020484	22433	10374035	Xbp1	X-box binding protein 1	0.00204533	0.0984004	12	0.85543
BAT	12	ENSMUSG00000032410	24127	10587942	Xrn1	5'-3' exoribonuclease 1	0.0007794	0.0670912	8	4.68723
BAT	12	ENSMUSG00000060862	230848	10517540	Zbtb40	zinc finger and BTB domain containing 40	0.000567658	0.0619086	2	1.56401
BAT	12	ENSMUSG00000054939	385674	10433214	Zfp174	zinc finger protein 174	0.00083666	0.0688411	8	1.06488
BAT	12	ENSMUSG00000037001	22698	10386219	Zfp39	zinc finger protein 39	0.000331672	0.0556735	10	0.624662
BAT	12	ENSMUSG00000059878	67255	10547173	Zfp422	zinc finger protein 422	0.00119143	0.079316	12	8.57115
BAT	12	ENSMUSG00000050945	240186	10457235	Zfp438	zinc finger protein 438	0.000355299	0.0560372	8	9.4781
BAT	12	ENSMUSG00000078796	666528	10550222	Zfp541	zinc finger protein 541	0.000176839	0.0446852	8	1.0255
BAT	12	ENSMUSG00000078768	72556	10561831	Zfp566	zinc finger protein 566	0.00223599	0.0984004	10	1.70935
BAT	12	ENSMUSG00000045251	69234	10568247	Zfp688	zinc finger protein 688	0.00020077	0.0486402	8	1.35715
BAT	12	ENSMUSG00000046897	68744	10427148	Zfp740	zinc finger protein 740	0.000313702	0.0546074	8	1.02587
BAT	12	ENSMUSG00000007216	243372	10538106	Zfp775	zinc finger protein 775	0.000232044	0.050188	12	0.58361
BAT	12	ENSMUSG00000046792	67109	10559764	Zfp787	zinc finger protein 787	0.00221198	0.0984004	12	2.63144
BAT	12	ENSMUSG00000033972	319615	10448214	Zfp944	zinc finger protein 944	0.000229452	0.050188	8	2.05521
BAT	12	ENSMUSG00000017195	69376	10380944	Zpbp2	zona pellucida binding protein 2	0.00202149	0.0984004	8	9.13936
BAT	12	ENSMUSG00000039531	72580	10368616	Zup1	zinc finger containing ubiquitin peptidase 1	2.8e-05	0.0280474	8	165.382
BST	12	ENSMUSG00000032561	56318	10596303	Acpp	acid phosphatase, prostate	1.97e-05	0.0957357	4	0.603608
BST	12	ENSMUSG00000050856	11958	10532164	Atp5k	ATP synthase, H+ transporting, mitochondrial F1F0 complex, subunit E	4.61e-05	0.0957357	4	1.9255
BST	12	ENSMUSG00000031143	54638	10603328	Ccdc22	coiled-coil domain containing 22	7.63e-05	0.0957357	8	1.25865
BST	12	ENSMUSG00000031898	71854	10581421	Dpep3	dipeptidase 3	0.000100481	0.0957357	8	0.671539
BST	12	ENSMUSG00000062470	66662	10583459	Fbxl12os	F-box and leucine-rich repeat protein 12, opposite strand	9.17e-05	0.0957357	6	0.728891
BST	12	ENSMUSG00000031932	14608	10583286	Gpr83	G protein-coupled receptor 83	0.000110187	0.0957357	12	2.37595
BST	12	ENSMUSG00000026675	15490	10359917	Hsd17b7	hydroxysteroid (17-beta) dehydrogenase 7	4.69e-06	0.0957357	10	11.7258
BST	12	ENSMUSG00000023150	117198	10350594	Ivns1abp	influenza virus NS1A binding protein	0.000115196	0.0957357	4	2.15922
BST	12	ENSMUSG00000033618	71751	10434629	Map3k13	mitogen-activated protein kinase kinase kinase 13	0.00011305	0.0957357	4	691.986
BST	12	ENSMUSG00000043557	74762	10449608	Mdga1	MAM domain containing glycosylphosphatidylinositol anchor 1	6.84e-05	0.0957357	4	0.661464
BST	12	ENSMUSG00000025731	68347	10442914	Mettl26	methyltransferase like 26	0.000105048	0.0957357	2	3.98205
BST	12	ENSMUSG00000024048	67268	10452643	Myl12a	myosin, light chain 12A, regulatory, non-sarcomeric	4.4e-05	0.0957357	4	2.38744
BST	12	NA	NA	10384219	NA	NA	0.000110187	0.0957357	4	0.446491
BST	12	NA	NA	10410929	NA	NA	5.51e-05	0.0957357	4	1.90941
BST	12	NA	NA	10479775	NA	NA	4.61e-05	0.0957357	2	1.04461
BST	12	NA	NA	10508723	NA	NA	0.000110187	0.0957357	6	1.88765
BST	12	NA	NA	10578042	NA	NA	7.47e-05	0.0957357	2	8.02304
BST	12	ENSMUSG00000039509	234865	10582599	Nup133	nucleoporin 133	0.000115196	0.0957357	12	1.89905
BST	12	ENSMUSG00000029120	269643	10521471	Ppp2r2c	protein phosphatase 2, regulatory subunit B, gamma	4.55e-05	0.0957357	4	2.53934
BST	12	ENSMUSG00000024990	19662	10467319	Rbp4	retinol binding protein 4, plasma	4.4e-05	0.0957357	4	2.28563
BST	12	ENSMUSG00000070699	71984	10551554	Sars2	seryl-aminoacyl-tRNA synthetase 2	7.15e-05	0.0957357	8	5.81478
BST	12	ENSMUSG00000032397	66131	10586184	Tipin	timeless interacting protein	0.000105179	0.0957357	2	1.32477
BST	12	ENSMUSG00000054675	231633	10532741	Tmem119	transmembrane protein 119	6.68e-05	0.0957357	12	5.07917
BST	12	ENSMUSG00000022151	67515	10422718	Ttc33	tetratricopeptide repeat domain 33	2.94e-05	0.0957357	2	2.24184
BST	12	ENSMUSG00000045467	269954	10554397	Ttll13	tubulin tyrosine ligase-like family, member 13	0.000100481	0.0957357	8	1.16953
BST	12	ENSMUSG00000025437	170822	10496919	Usp33	ubiquitin specific peptidase 33	2.39e-05	0.0957357	12	1.85757
BST	12	ENSMUSG00000047712	338362	10367734	Ust	uronyl-2-sulfotransferase	6.96e-05	0.0957357	12	5.98141
BST	12	ENSMUSG00000066723	209824	10550831	Vmn1r183	vomeronasal 1 receptor 183	3.08e-05	0.0957357	12	10.1906
CER	12	ENSMUSG00000033053	67483	10466728	1700028P14Rik	RIKEN cDNA 1700028P14 gene	5.26e-05	0.0807073	10	48.9182
CER	12	ENSMUSG00000036934	66714	10580365	4921524J17Rik	RIKEN cDNA 4921524J17 gene	5.42e-06	0.0487459	4	2.25292
CER	12	ENSMUSG00000030249	20928	10549108	Abcc9	ATP-binding cassette, sub-family C (CFTR/MRP), member 9	0.000116022	0.0816971	4	0.68721
CER	12	ENSMUSG00000032786	11655	10596454	Alas1	aminolevulinic acid synthase 1	0.000105048	0.0816971	8	1.77437
CER	12	ENSMUSG00000038115	243634	10541968	Ano2	anoctamin 2	6.53e-05	0.0807073	10	13.1314
CER	12	ENSMUSG00000027435	17064	10488382	Cd93	CD93 antigen	3.08e-05	0.0649946	8	0.732363
CER	12	ENSMUSG00000039914	210582	10373372	Coq10a	coenzyme Q10A	1.44e-05	0.0487459	4	1.7161
CER	12	ENSMUSG00000071714	12984	10430302	Csf2rb2	colony stimulating factor 2 receptor, beta 2, low-affinity (granulocyte-macrophage)	0.000100481	0.0816971	10	0.757431
CER	12	ENSMUSG00000050141	277773	10512384	Fam205c	family with sequence similarity 205, member C	1.94e-05	0.0500117	2	0.940353
CER	12	ENSMUSG00000047237	320082	10596990	Fbxw21	F-box and WD-40 domain protein 21	1.47e-05	0.0487459	8	10.2952
CER	12	ENSMUSG00000047414	399558	10397633	Flrt2	fibronectin leucine rich transmembrane protein 2	0.000105048	0.0816971	8	2.71213
CER	12	ENSMUSG00000071531	432839	10418903	Gprin2	G protein regulated inducer of neurite outgrowth 2	7.15e-05	0.0807073	4	3.12744
CER	12	ENSMUSG00000020064	67345	10363641	Herc4	hect domain and RLD 4	0.000105048	0.0816971	8	5.66176
CER	12	ENSMUSG00000066842	545370	10358668	Hmcn1	hemicentin 1	8.91e-06	0.0487459	4	0.975651
CER	12	ENSMUSG00000023830	16004	10447799	Igf2r	insulin-like growth factor 2 receptor	4.55e-05	0.0807073	4	11.0918
CER	12	ENSMUSG00000053519	70357	10385096	Kcnip1	Kv channel-interacting protein 1	0.000139434	0.0952951	4	1.44114
CER	12	ENSMUSG00000053436	26416	10443391	Mapk14	mitogen-activated protein kinase 14	0.000109615	0.0816971	4	10.2637
CER	12	ENSMUSG00000038537	17201	10478959	Mc3r	melanocortin 3 receptor	0.000105048	0.0816971	6	0.816205
CER	12	ENSMUSG00000020000	59012	10362186	Moxd1	monooxygenase, DBH-like 1	6.84e-05	0.0807073	8	0.528056
CER	12	ENSMUSG00000092009	667772	10436128	Myh15	myosin, heavy chain 15	1.88e-05	0.0500117	4	35.8952
CER	12	NA	NA	10373452	NA	NA	4.55e-05	0.0807073	8	1.63564
CER	12	NA	NA	10394843	NA	NA	0.000110187	0.0816971	6	23.4995
CER	12	NA	NA	10397541	NA	NA	7.15e-05	0.0807073	12	1.88635
CER	12	NA	NA	10528913	NA	NA	6.99e-05	0.0807073	12	0.649753
CER	12	NA	NA	10545208	NA	NA	6.96e-05	0.0807073	4	0.778175
CER	12	NA	NA	10584760	NA	NA	0.000110187	0.0816971	4	8.06446
CER	12	NA	NA	10596671	NA	NA	1.32e-05	0.0487459	8	0.455224
CER	12	ENSMUSG00000027931	18160	10499811	Npr1	natriuretic peptide receptor 1	0.000146074	0.0968411	10	0.908299
CER	12	ENSMUSG00000094080	18372	10364417	Olfr8	olfactory receptor 8	0.000100481	0.0816971	4	1.53002
CER	12	ENSMUSG00000034639	74729	10540405	Setmar	SET domain without mariner transposase fusion	0.000150031	0.0968411	6	2.08847
CER	12	ENSMUSG00000040447	216892	10388194	Spns2	spinster homolog 2	3.08e-05	0.0649946	2	5.30289
CER	12	ENSMUSG00000048284	387353	10537789	Tas2r126	taste receptor, type 2, member 126	4.48e-06	0.0487459	4	2.14801
CER	12	ENSMUSG00000038520	233204	10562911	Tbc1d17	TBC1 domain family, member 17	0.000115196	0.0816971	4	1.66639
CER	12	ENSMUSG00000051703	319998	10347662	Tmem198	transmembrane protein 198	1.01e-05	0.0487459	8	1.60799
CER	12	ENSMUSG00000031131	170828	10599792	Vgll1	vestigial like family member 1	0.000105048	0.0816971	8	1.39704
CER	12	ENSMUSG00000062761	269639	10520782	Zfp512	zinc finger protein 512	7.29e-05	0.0807073	10	3.15951
HEA	12	ENSMUSG00000045237	68618	10371904	1110012L19Rik	RIKEN cDNA 1110012L19 gene	0.00160175	0.0902383	2	1.65087
HEA	12	ENSMUSG00000035171	66206	10466676	1110059E24Rik	RIKEN cDNA 1110059E24 gene	0.00170051	0.0913605	4	2.38771
HEA	12	ENSMUSG00000057047	75485	10479074	1700010B08Rik	RIKEN cDNA 1700010B08 gene	1.24e-05	0.0150856	4	1.22664
HEA	12	ENSMUSG00000032666	69399	10358717	1700025G04Rik	RIKEN cDNA 1700025G04 gene	0.000736261	0.0744378	4	1.78782
HEA	12	ENSMUSG00000033053	67483	10466728	1700028P14Rik	RIKEN cDNA 1700028P14 gene	0.00153501	0.0902383	4	1.60124
HEA	12	ENSMUSG00000058101	73486	10428066	1700084J12Rik	ribosomal protein L7-like 1 pseudogene	0.000648752	0.0698688	12	2.31673
HEA	12	ENSMUSG00000071540	100504518	10418842	3425401B19Rik	RIKEN cDNA 3425401B19 gene	0.000100481	0.0391965	4	0.792257
HEA	12	ENSMUSG00000045797	75775	10598571	4930402K13Rik	RIKEN cDNA 4930402K13 gene	0.000286424	0.0541913	4	5.56759
HEA	12	ENSMUSG00000055555	75013	10599663	4930502E18Rik	RIKEN cDNA 4930502E18 gene	6.84e-05	0.0300426	8	15.3743
HEA	12	ENSMUSG00000031270	75125	10601973	4930513O06Rik	RIKEN cDNA 4930513O06 gene	0.00153501	0.0902383	4	1.98571
HEA	12	ENSMUSG00000026729	75255	10359303	4930562F07Rik	RIKEN cDNA 4930562F07 gene	0.000210331	0.0500645	4	0.859367
HEA	12	ENSMUSG00000037270	229227	10491609	4932438A13Rik	RIKEN cDNA 4932438A13 gene	0.0015588	0.0902383	6	0.524114
HEA	12	ENSMUSG00000084234	243996	10553471	4933405O20Rik	RIKEN cDNA 4933405O20 gene	0.000172047	0.0459015	4	157.782
HEA	12	ENSMUSG00000042976	319503	10399376	9930038B18Rik	RIKEN cDNA 9930038B18 gene	0.00100982	0.0825808	4	87.9129
HEA	12	ENSMUSG00000052014	381673	10534148	A330070K13Rik	RIKEN cDNA A330070K13 gene	4.61e-05	0.0263779	4	0.807956
HEA	12	ENSMUSG00000047878	239559	10430968	A4galt	alpha 1,4-galactosyltransferase	0.00201963	0.0984312	2	1.29028
HEA	12	ENSMUSG00000004668	268379	10374248	Abca13	ATP-binding cassette, sub-family A (ABC1), member 13	0.00113963	0.0825808	4	1.73782
HEA	12	ENSMUSG00000032849	239273	10422280	Abcc4	ATP-binding cassette, sub-family C (CFTR/MRP), member 4	0.00119143	0.0834996	4	0.820246
HEA	12	ENSMUSG00000044337	12778	10348451	Ackr3	atypical chemokine receptor 3	0.00134683	0.0901665	4	2.31768
HEA	12	ENSMUSG00000022477	11429	10425611	Aco2	aconitase 2, mitochondrial	6.96e-05	0.0300426	2	1.13642
HEA	12	ENSMUSG00000035283	11554	10464167	Adrb1	adrenergic receptor, beta 1	0.0021383	0.0984312	4	0.581901
HEA	12	ENSMUSG00000029916	69923	10537463	Agk	acylglycerol kinase	0.000243094	0.0500645	4	8.70046
HEA	12	ENSMUSG00000029007	11610	10518455	Agtrap	angiotensin II, type I receptor-associated protein	0.000955344	0.0818598	2	2.37422
HEA	12	ENSMUSG00000037860	383619	10351867	Aim2	absent in melanoma 2	0.00113953	0.0825808	4	0.930758
HEA	12	ENSMUSG00000022016	219181	10421749	Akap11	A kinase (PRKA) anchor protein 11	0.00190612	0.0984312	2	1.13851
HEA	12	ENSMUSG00000023075	68050	10445006	Akirin1	akirin 1	0.00129503	0.0871196	2	1.37923
HEA	12	ENSMUSG00000021238	104776	10401473	Aldh6a1	aldehyde dehydrogenase family 6, subfamily A1	0.000243094	0.0500645	2	5.07288
HEA	12	ENSMUSG00000069601	11735	10363786	Ank3	ankyrin 3, epithelial	0.000443546	0.0623567	2	1.29471
HEA	12	ENSMUSG00000047117	271144	10411290	Ankdd1b	ankyrin repeat and death domain containing 1B	0.000339149	0.056363	6	1.19169
HEA	12	ENSMUSG00000022237	67434	10428008	Ankrd33b	ankyrin repeat domain 33B	0.000105179	0.0391965	4	0.584439
HEA	12	ENSMUSG00000044835	73844	10351056	Ankrd45	ankyrin repeat domain 45	0.000814827	0.0744378	4	0.554956
HEA	12	ENSMUSG00000022515	72615	10437454	Anks3	ankyrin repeat and sterile alpha motif domain containing 3	0.000537365	0.0657097	2	0.579988
HEA	12	ENSMUSG00000010601	75761	10430166	Apol7a	apolipoprotein L 7a	0.00174073	0.0933081	8	49.2375
HEA	12	ENSMUSG00000064145	23807	10386400	Arih2	ariadne RBR E3 ubiquitin protein ligase 2	0.000355299	0.056363	12	2.70224
HEA	12	ENSMUSG00000098207	71619	10492586	Arl14	ADP-ribosylation factor-like 14	0.0015588	0.0902383	4	2.22843
HEA	12	ENSMUSG00000025035	56350	10468231	Arl3	ADP-ribosylation factor-like 3	0.00062172	0.0682091	2	0.853067
HEA	12	ENSMUSG00000026426	68724	10350113	Arl8a	ADP-ribosylation factor-like 8A	0.0019336	0.0984312	2	2.94548
HEA	12	ENSMUSG00000055116	11865	10556463	Arntl	aryl hydrocarbon receptor nuclear translocator-like	7.01e-07	0.00329334	6	0.482184
HEA	12	ENSMUSG00000003559	57344	10463704	As3mt	arsenic (+3 oxidation state) methyltransferase	0.000595714	0.0669195	6	1.24957
HEA	12	ENSMUSG00000023017	11419	10426782	Asic1	acid-sensing (proton-gated) ion channel 1	0.0021383	0.0984312	4	1.63143
HEA	12	ENSMUSG00000050468	215095	10475789	Astl	astacin-like metalloendopeptidase (M12 family)	0.00160175	0.0902383	4	3.39774
HEA	12	ENSMUSG00000010796	74068	10543259	Asz1	ankyrin repeat, SAM and basic leucine zipper domain containing 1	0.00119143	0.0834996	4	3.64389
HEA	12	ENSMUSG00000004285	66144	10452874	Atp6v1f	ATPase, H+ transporting, lysosomal V1 subunit F	0.00113963	0.0825808	2	13.516
HEA	12	ENSMUSG00000029787	78937	10538526	Avl9	AVL9 cell migration associated	0.00211581	0.0984312	4	3.98528
HEA	12	ENSMUSG00000039741	268515	10383313	Bahcc1	BAH domain and coiled-coil containing 1	0.0010579	0.0825808	4	1.00108
HEA	12	ENSMUSG00000027792	12038	10498710	Bche	butyrylcholinesterase	0.000537365	0.0657097	2	15.6505
HEA	12	ENSMUSG00000037608	72567	10361979	Bclaf1	BCL2-associated transcription factor 1	0.000769727	0.0744378	2	2.5097
HEA	12	ENSMUSG00000009681	110279	10363983	Bcr	breakpoint cluster region	0.000537365	0.0657097	4	1.97471
HEA	12	ENSMUSG00000052271	17341	10527323	Bhlha15	basic helix-loop-helix family, member a15	0.00167143	0.0913605	2	0.439459
HEA	12	ENSMUSG00000041609	75665	10533007	Bicdl1	BICD family like cargo adaptor 1	0.00170051	0.0913605	4	4.566
HEA	12	ENSMUSG00000016758	12124	10425801	Bik	BCL2-interacting killer	0.00160148	0.0902383	2	2.39722
HEA	12	ENSMUSG00000022089	57784	10416256	Bin3	bridging integrator 3	0.00177567	0.0943192	6	0.947721
HEA	12	ENSMUSG00000032726	12163	10516093	Bmp8a	bone morphogenetic protein 8a	0.00211581	0.0984312	8	3.60475
HEA	12	ENSMUSG00000042992	67774	10542297	Borcs5	BLOC-1 related complex subunit 5	0.00211581	0.0984312	4	1.81177
HEA	12	ENSMUSG00000040481	207165	10392318	Bptf	bromodomain PHD finger transcription factor	0.000594689	0.0669195	2	4.28932
HEA	12	ENSMUSG00000031264	12229	10606694	Btk	Bruton agammaglobulinemia tyrosine kinase	0.00202149	0.0984312	4	64.841
HEA	12	ENSMUSG00000058914	81799	10423080	C1qtnf3	C1q and tumor necrosis factor related protein 3	0.000146074	0.045385	6	0.693255
HEA	12	ENSMUSG00000071347	239126	10415737	C1qtnf9	C1q and tumor necrosis factor related protein 9	0.00159875	0.0902383	4	42.4548
HEA	12	ENSMUSG00000065952	546049	10569823	C330021F23Rik	RIKEN cDNA C330021F23 gene	0.000387599	0.0583337	4	5.16285
HEA	12	ENSMUSG00000046447	66259	10509568	Camk2n1	calcium/calmodulin-dependent protein kinase II inhibitor 1	0.00162965	0.0902383	6	3.04724
HEA	12	ENSMUSG00000020659	104836	10399841	Cbll1	Casitas B-lineage lymphoma-like 1	0.00146827	0.0902383	4	6.40826
HEA	12	ENSMUSG00000075225	75973	10368817	Ccdc162	coiled-coil domain containing 162	0.00221198	0.0991085	4	15.3319
HEA	12	ENSMUSG00000035173	213993	10468653	Ccdc186	coiled-coil domain containing 186	4.19e-05	0.0263779	2	3.22001
HEA	12	ENSMUSG00000061882	208908	10525665	Ccdc62	coiled-coil domain containing 62	5.5e-05	0.0274516	4	0.490589
HEA	12	ENSMUSG00000049305	72454	10588936	Ccdc71	coiled-coil domain containing 71	0.00078903	0.0744378	6	29.4184
HEA	12	ENSMUSG00000030177	67200	10547492	Ccdc77	coiled-coil domain containing 77	0.000254143	0.050141	4	0.530425
HEA	12	ENSMUSG00000030301	67015	10542842	Ccdc91	coiled-coil domain containing 91	0.000826603	0.0746422	4	1.97997
HEA	12	ENSMUSG00000027715	12428	10497831	Ccna2	cyclin A2	0.000150031	0.045385	2	0.571561
HEA	12	ENSMUSG00000024286	67974	10457385	Ccny	cyclin Y	0.00168751	0.0913605	4	0.716731
HEA	12	ENSMUSG00000025351	12512	10367436	Cd63	CD63 antigen	0.00162965	0.0902383	4	44.8792
HEA	12	ENSMUSG00000030342	12527	10548030	Cd9	CD9 antigen	0.00146827	0.0902383	8	2.66381
HEA	12	ENSMUSG00000036533	260409	10453049	Cdc42ep3	CDC42 effector protein (Rho GTPase binding) 3	0.000317852	0.0548716	10	2.81697
HEA	12	ENSMUSG00000031673	12552	10581013	Cdh11	cadherin 11	0.000146074	0.045385	4	4.79085
HEA	12	ENSMUSG00000096472	12581	10591517	Cdkn2d	cyclin dependent kinase inhibitor 2D	0.00199276	0.0984312	6	0.680253
HEA	12	ENSMUSG00000057195	69785	10550470	Ceacam13	carcinoembryonic antigen-related cell adhesion molecule 13	0.000814827	0.0744378	12	19.8082
HEA	12	ENSMUSG00000019971	216274	10366073	Cep290	centrosomal protein 290	0.0015588	0.0902383	4	0.540541
HEA	12	ENSMUSG00000031922	74360	10590892	Cep57	centrosomal protein 57	0.0015588	0.0902383	4	1.38378
HEA	12	ENSMUSG00000039787	99151	10470775	Cercam	cerebral endothelial cell adhesion molecule	0.000560729	0.0668263	4	0.943976
HEA	12	ENSMUSG00000075256	228094	10484261	Cerkl	ceramide kinase-like	0.00211499	0.0984312	4	1.04118
HEA	12	ENSMUSG00000020309	68044	10384956	Chac2	ChaC, cation transport regulator 2	0.000210331	0.0500645	4	2.00549
HEA	12	ENSMUSG00000032381	68250	10586484	Ciao2a	cytosolic iron-sulfur assembly component 2A	1.55e-07	0.00181689	4	1.49544
HEA	12	ENSMUSG00000001739	60363	10526514	Cldn15	claudin 15	0.00167111	0.0913605	4	0.67083
HEA	12	ENSMUSG00000033082	243653	10548367	Clec1a	C-type lectin domain family 1, member a	0.000648752	0.0698688	4	31.0114
HEA	12	ENSMUSG00000023959	224796	10445347	Clic5	chloride intracellular channel 5	0.00104456	0.0825808	4	1.70366
HEA	12	ENSMUSG00000022037	12759	10416057	Clu	clusterin	0.00223127	0.0994037	4	2.5146
HEA	12	ENSMUSG00000020741	74148	10378453	Cluh	clustered mitochondria (cluA/CLU1) homolog	0.00104456	0.0825808	4	9.52385
HEA	12	ENSMUSG00000020362	104625	10385557	Cnot6	CCR4-NOT transcription complex, subunit 6	0.00160175	0.0902383	6	3.34366
HEA	12	ENSMUSG00000041729	235431	10594301	Coro2b	coronin, actin binding protein, 2B	0.000543913	0.06608	4	21.2268
HEA	12	ENSMUSG00000020836	216961	10378857	Coro6	coronin 6	0.00153501	0.0902383	2	1.42619
HEA	12	ENSMUSG00000064354	17709	10353630	COX2	cytochrome c oxidase subunit II	0.00113953	0.0825808	4	12.3646
HEA	12	ENSMUSG00000072995	382239	10601541	Cpxcr1	CPX chromosome region, candidate 1	0.000514001	0.0657097	4	2.76615
HEA	12	ENSMUSG00000026616	12902	10361292	Cr2	complement receptor 2	0.00109204	0.0825808	4	0.497721
HEA	12	ENSMUSG00000038648	208647	10544002	Creb3l2	cAMP responsive element binding protein 3-like 2	0.00211581	0.0984312	2	4.45466
HEA	12	ENSMUSG00000078657	381457	10493912	Crnn	cornulin	0.00201963	0.0984312	2	0.584529
HEA	12	ENSMUSG00000024576	93687	10456120	Csnk1a1	casein kinase 1, alpha 1	5.42e-06	0.00886838	2	14.8573
HEA	12	ENSMUSG00000027445	13013	10476924	Cst9	cystatin 9	0.00177136	0.094304	4	2.89664
HEA	12	ENSMUSG00000063063	12386	10545538	Ctnna2	catenin (cadherin associated protein), alpha 2	0.000219891	0.0500645	4	2.35691
HEA	12	ENSMUSG00000022240	18163	10423471	Ctnnd2	catenin (cadherin associated protein), delta 2	0.00109204	0.0825808	4	1.53529
HEA	12	ENSMUSG00000062478	76701	10518059	Ctrc	chymotrypsin C (caldecrin)	0.000152714	0.045385	4	0.487425
HEA	12	ENSMUSG00000038888	233189	10552458	Ctu1	cytosolic thiouridylase subunit 1	0.000803193	0.0744378	4	18.2475
HEA	12	ENSMUSG00000031778	20312	10574220	Cx3cl1	chemokine (C-X3-C motif) ligand 1	0.000313702	0.0548716	10	0.566905
HEA	12	ENSMUSG00000024087	13078	10453057	Cyp1b1	cytochrome P450, family 1, subfamily b, polypeptide 1	0.00104456	0.0825808	2	1.00208
HEA	12	ENSMUSG00000052821	58861	10606355	Cysltr1	cysteinyl leukotriene receptor 1	0.0021383	0.0984312	2	0.804249
HEA	12	ENSMUSG00000059824	13170	10553092	Dbp	D site albumin promoter binding protein	2.69e-06	0.007027	6	1.86179
HEA	12	ENSMUSG00000028757	13200	10509542	Ddost	dolichyl-di-phosphooligosaccharide-protein glycotransferase	0.000490638	0.0657097	2	2.36502
HEA	12	ENSMUSG00000026674	18214	10359929	Ddr2	discoidin domain receptor family, member 2	0.00185287	0.0975374	6	5.8453
HEA	12	ENSMUSG00000053641	102442	10586227	Dennd4a	DENN/MADD domain containing 4A	0.00202149	0.0984312	4	0.857491
HEA	12	ENSMUSG00000028175	76131	10563883	Depdc1a	DEP domain containing 1a	0.000769727	0.0744378	4	3.01831
HEA	12	ENSMUSG00000029169	13204	10529995	Dhx15	DEAH (Asp-Glu-Ala-His) box polypeptide 15	0.00113953	0.0825808	4	1.94038
HEA	12	ENSMUSG00000029480	208144	10533961	Dhx37	DEAH (Asp-Glu-Ala-His) box polypeptide 37	0.000300063	0.0541913	2	0.832088
HEA	12	ENSMUSG00000031535	234130	10570850	Dkk4	dickkopf WNT signaling pathway inhibitor 4	0.000355299	0.056363	2	1.03568
HEA	12	ENSMUSG00000047428	106565	10445514	Dlk2	delta like non-canonical Notch ligand 2	0.00142522	0.0902383	4	1.87762
HEA	12	ENSMUSG00000035954	238130	10395466	Dock4	dedicator of cytokinesis 4	0.000185725	0.0468865	2	2.89614
HEA	12	ENSMUSG00000032198	319899	10591618	Dock6	dedicator of cytokinesis 6	0.000514001	0.0657097	2	8.88263
HEA	12	ENSMUSG00000024501	22240	10458663	Dpysl3	dihydropyrimidinase-like 3	0.00167111	0.0913605	10	3.89492
HEA	12	ENSMUSG00000054889	109620	10404649	Dsp	desmoplakin	0.000298342	0.0541913	4	0.729147
HEA	12	ENSMUSG00000022838	106389	10439346	Eaf2	ELL associated factor 2	0.00221198	0.0991085	2	1.33547
HEA	12	ENSMUSG00000039990	214764	10558297	Edrf1	erythroid differentiation regulatory factor 1	0.000143212	0.045385	4	0.625864
HEA	12	ENSMUSG00000071341	13656	10545859	Egr4	early growth response 4	0.000387599	0.0583337	4	5.11545
HEA	12	ENSMUSG00000006941	68969	10590298	Eif1b	eukaryotic translation initiation factor 1B	0.00162965	0.0902383	4	288.366
HEA	12	ENSMUSG00000058070	68519	10398240	Eml1	echinoderm microtubule associated protein like 1	0.000769727	0.0744378	2	2.88749
HEA	12	ENSMUSG00000029286	13801	10522961	Enam	enamelin	0.00210938	0.0984312	2	211.832
HEA	12	ENSMUSG00000026927	68112	10480999	Entr1	endosome associated trafficking regulator 1	0.0021383	0.0984312	2	16.4212
HEA	12	ENSMUSG00000035020	71920	10523168	Epgn	epithelial mitogen	0.000176839	0.0466499	4	4.95681
HEA	12	ENSMUSG00000021131	13877	10401278	Erh	ERH mRNA splicing and mitosis factor	0.000514001	0.0657097	2	5.18666
HEA	12	ENSMUSG00000033423	140546	10507484	Eri3	exoribonuclease 3	0.00119143	0.0834996	2	2.42457
HEA	12	ENSMUSG00000017724	18612	10391490	Etv4	ets variant 4	0.000355299	0.056363	4	1.2505
HEA	12	ENSMUSG00000021280	74190	10398649	Exoc3l4	exocyst complex component 3-like 4	0.000675783	0.0724476	4	1.64817
HEA	12	ENSMUSG00000061286	27998	10551173	Exosc5	exosome component 5	0.00124323	0.0848504	12	0.693502
HEA	12	ENSMUSG00000028773	14077	10371502	Fabp3	fatty acid binding protein 3, muscle and HEA	0.00146827	0.0902383	4	1.20787
HEA	12	ENSMUSG00000027533	16592	10585699	Fabp5	fatty acid binding protein 5, epidermal	0.00162965	0.0902383	2	5.67955
HEA	12	ENSMUSG00000027209	75823	10487190	Fam227b	family with sequence similarity 227, member B	0.000424262	0.0614865	2	3.75307
HEA	12	ENSMUSG00000047013	330369	10545842	Fbxo41	F-box protein 41	0.00111428	0.0825808	12	4.39473
HEA	12	ENSMUSG00000035949	30050	10481909	Fbxw2	F-box and WD-40 domain protein 2	0.00162965	0.0902383	4	1.96674
HEA	12	ENSMUSG00000013338	74562	10488965	Fer1l4	fer-1-like 4 (C. elegans)	0.00160175	0.0902383	4	0.652947
HEA	12	ENSMUSG00000061374	23877	10559708	Fiz1	Flt3 interacting zinc finger protein 1	0.000313702	0.0548716	2	0.798108
HEA	12	ENSMUSG00000029648	14254	10535807	Flt1	FMS-like tyrosine kinase 1	0.00184571	0.0973786	4	1.56507
HEA	12	ENSMUSG00000025175	63828	10383564	Fn3k	fructosamine 3 kinase	0.000115196	0.0397729	8	1.00329
HEA	12	ENSMUSG00000020235	56371	10371159	Fzr1	fizzy and cell division cycle 20 related 1	0.00204533	0.0984312	2	2.84117
HEA	12	ENSMUSG00000035473	319625	10447084	Galm	galactose mutarotase	0.000864175	0.0768527	4	1.7568
HEA	12	ENSMUSG00000020150	14431	10370766	Gamt	guanidinoacetate methyltransferase	0.00146827	0.0902383	4	2.18867
HEA	12	ENSMUSG00000021944	14463	10420747	Gata4	GATA binding protein 4	0.00153501	0.0902383	4	2.42641
HEA	12	ENSMUSG00000048000	227331	10348201	Gigyf2	GRB10 interacting GYF protein 2	0.000803193	0.0744378	2	5.51321
HEA	12	ENSMUSG00000073103	100038617	10384768	Gm10466	predicted gene 10466	5.25e-05	0.0268078	2	13.7703
HEA	12	ENSMUSG00000078258	670496	10390950	Gm11564	predicted gene 11564	0.000976181	0.0825808	4	2.33403
HEA	12	ENSMUSG00000078639	620779	10514544	Gm12695	predicted gene 12695	0.00078903	0.0744378	4	25.2195
HEA	12	ENSMUSG00000038705	229004	10490653	Gmeb2	glucocorticoid modulatory element binding protein 2	3.65e-05	0.0263779	2	2.68277
HEA	12	ENSMUSG00000040009	14687	10363962	Gnaz	guanine nucleotide binding protein, alpha z subunit	0.000890948	0.0786379	4	42.6188
HEA	12	ENSMUSG00000045509	238725	10410716	Gpr150	G protein-coupled receptor 150	0.00223127	0.0994037	6	0.27629
HEA	12	ENSMUSG00000056073	14806	10368999	Grik2	glutamate receptor, ionotropic, kainate 2 (beta 2)	0.000537365	0.0657097	4	1.05338
HEA	12	ENSMUSG00000022668	66067	10439634	Gtpbp8	GTP-binding protein 8 (putative)	0.00147639	0.0902383	4	4.36483
HEA	12	ENSMUSG00000041624	234889	10582958	Gucy1a2	guanylate cyclase 1, soluble, alpha 2	0.000595714	0.0669195	4	5.42178
HEA	12	ENSMUSG00000022177	219072	10419779	Haus4	HAUS augmin-like complex, subunit 4	6.53e-05	0.0300426	4	0.519341
HEA	12	ENSMUSG00000019977	56422	10362036	Hbs1l	Hbs1-like (S. cerevisiae)	0.00160175	0.0902383	4	1.54765
HEA	12	ENSMUSG00000045662	66715	10495385	Henmt1	HEN1 methyltransferase homolog 1 (Arabidopsis)	0.000219891	0.0500645	4	9.86605
HEA	12	ENSMUSG00000043372	71059	10381702	Hexim2	hexamethylene bis-acetamide inducible 2	0.000537365	0.0657097	4	0.761037
HEA	12	ENSMUSG00000058385	319181	10404036	Hist1h2bg	histone cluster 1, H2bg	0.00210938	0.0984312	2	4.7415
HEA	12	ENSMUSG00000003949	217082	10389786	Hlf	hepatic leukemia factor	0.0013716	0.0902383	8	7.03817
HEA	12	ENSMUSG00000066842	545370	10358581	Hmcn1	hemicentin 1	0.00146827	0.0902383	2	4.93696
HEA	12	ENSMUSG00000066842	545370	10358599	Hmcn1	hemicentin 1	0.00104456	0.0825808	4	3.72654
HEA	12	ENSMUSG00000066842	545370	10358613	Hmcn1	hemicentin 1	0.000397745	0.0594793	2	0.441725
HEA	12	ENSMUSG00000004070	15369	10433292	Hmox2	heme oxygenase 2	0.00220694	0.0991085	2	2.85987
HEA	12	ENSMUSG00000028109	67981	10536427	Hormad1	HORMA domain containing 1	0.0015588	0.0902383	4	12.802
HEA	12	ENSMUSG00000038203	15398	10544805	Hoxa13	homeobox A13	0.00153501	0.0902383	4	1.03731
HEA	12	ENSMUSG00000062054	67732	10394914	Iah1	isoamyl acetate-hydrolyzing esterase 1 homolog	0.00109204	0.0825808	2	0.583507
HEA	12	ENSMUSG00000026127	27993	10345357	Imp4	IMP4, U3 small nucleolar ribonucleoprotein	0.000736261	0.0744378	4	9.17883
HEA	12	ENSMUSG00000035270	224224	10436282	Impg2	interphotoreceptor matrix proteoglycan 2	0.000901748	0.0789972	2	2.82631
HEA	12	ENSMUSG00000034263	69882	10586274	Ints14	integrator complex subunit 14	0.000514001	0.0657097	6	1.40966
HEA	12	ENSMUSG00000071652	109077	10461274	Ints5	integrator complex subunit 5	0.00119143	0.0834996	4	0.731912
HEA	12	ENSMUSG00000062028	210145	10560856	Irgc1	immunity-related GTPase family, cinema 1	0.00167111	0.0913605	10	0.56441
HEA	12	ENSMUSG00000000555	16402	10433114	Itga5	integrin alpha 5 (fibronectin receptor alpha)	0.000826603	0.0746422	2	1.27508
HEA	12	ENSMUSG00000025321	320910	10403229	Itgb8	integrin beta 8	0.000814827	0.0744378	2	0.724744
HEA	12	ENSMUSG00000042644	16440	10443131	Itpr3	inositol 1,4,5-triphosphate receptor 3	0.000514001	0.0657097	4	0.499773
HEA	12	ENSMUSG00000031540	244349	10570875	Kat6a	K(lysine) acetyltransferase 6A	0.00146827	0.0902383	4	5.96254
HEA	12	ENSMUSG00000043301	16522	10441073	Kcnj6	potassium inwardly-rectifying channel, subfamily J, member 6	0.000462831	0.0639196	2	32.5178
HEA	12	ENSMUSG00000054477	140492	10455514	Kcnn2	potassium intermediate/small conductance calcium-activated channel, subfamily N, member 2	0.000800738	0.0744378	2	5.77541
HEA	12	ENSMUSG00000001098	330171	10532819	Kctd10	potassium channel tetramerisation domain containing 10	0.00146827	0.0902383	6	0.327849
HEA	12	ENSMUSG00000033326	230674	10515590	Kdm4a	lysine (K)-specific demethylase 4A	4.48e-06	0.00886838	4	11.1197
HEA	12	ENSMUSG00000038844	16558	10488156	Kif16b	kinesin family member 16B	5.17e-06	0.00886838	2	2.43831
HEA	12	ENSMUSG00000034311	16571	10601011	Kif4	kinesin family member 4	0.00078903	0.0744378	12	2.33378
HEA	12	ENSMUSG00000063177	16619	10552581	Klk1b27	kallikrein 1-related peptidase b27	0.00162965	0.0902383	4	3.05268
HEA	12	ENSMUSG00000018362	16647	10453512	Kpna2	karyopherin (importin) alpha 2	0.0015588	0.0902383	4	1.45744
HEA	12	ENSMUSG00000006021	70394	10550250	Kptn	kaptin	0.00119143	0.0834996	8	3.06742
HEA	12	ENSMUSG00000078252	77914	10390961	Krtap17-1	keratin associated protein 17-1	0.00221198	0.0991085	10	1.85785
HEA	12	ENSMUSG00000060469	77918	10440685	Krtap19-3	keratin associated protein 19-3	0.00109204	0.0825808	4	2.91293
HEA	12	ENSMUSG00000026840	23928	10471216	Lamc3	laminin gamma 3	0.00170051	0.0913605	12	3.5517
HEA	12	ENSMUSG00000016534	16784	10604187	Lamp2	lysosomal-associated membrane protein 2	0.00195236	0.0984312	4	0.901073
HEA	12	ENSMUSG00000030842	66508	10460765	Lamtor1	late endosomal/lysosomal adaptor, MAPK and MTOR activator 1	0.000736261	0.0744378	4	17.7292
HEA	12	ENSMUSG00000037331	73158	10376312	Larp1	La ribonucleoprotein domain family, member 1	5.06e-05	0.0263779	2	13.6206
HEA	12	ENSMUSG00000027968	28036	10502029	Larp7	La ribonucleoprotein domain family, member 7	0.000803193	0.0744378	4	0.738315
HEA	12	ENSMUSG00000038366	16796	10380823	Lasp1	LIM and SH3 protein 1	0.0021383	0.0984312	4	3.65187
HEA	12	ENSMUSG00000026937	13863	10470149	Lcn5	lipocalin 5	0.000514001	0.0657097	4	3.71696
HEA	12	ENSMUSG00000001143	214895	10353871	Lman2l	lectin, mannose-binding 2-like	0.00204533	0.0984312	4	5.04081
HEA	12	ENSMUSG00000028063	16905	10499394	Lmna	lamin A	0.00221198	0.0991085	2	1.07397
HEA	12	ENSMUSG00000028266	16911	10502510	Lmo4	LIM domain only 4	0.00106915	0.0825808	8	1.02296
HEA	12	ENSMUSG00000021579	432779	10410641	Lrrc14b	leucine rich repeat containing 14B	0.000769727	0.0744378	4	2.15412
HEA	12	ENSMUSG00000028176	242274	10503054	Lrrc7	leucine rich repeat containing 7	1.35e-05	0.0150856	10	1.54414
HEA	12	ENSMUSG00000071656	68852	10461251	Lrrn4cl	LRRN4 C-terminal like	0.00170051	0.0913605	6	0.616518
HEA	12	ENSMUSG00000029703	71735	10534551	Lrwd1	leucine-rich repeats and WD repeat domain containing 1	0.0015588	0.0902383	2	0.483485
HEA	12	ENSMUSG00000024399	16994	10444752	Ltb	lymphotoxin B	0.000387599	0.0583337	4	9.91572
HEA	12	ENSMUSG00000036306	211134	10579043	Lzts1	leucine zipper, putative tumor suppressor 1	0.00110599	0.0825808	2	0.863511
HEA	12	ENSMUSG00000046942	71967	10605542	Mageb16	melanoma antigen family B, 16	0.00168435	0.0913605	4	1.6622
HEA	12	ENSMUSG00000030188	66441	10548565	Magohb	mago homolog B, exon junction complex core component	0.00146827	0.0902383	4	0.567786
HEA	12	ENSMUSG00000021636	218518	10411680	Marveld2	MARVEL (membrane-associating) domain containing 2	0.00108783	0.0825808	2	9.71181
HEA	12	ENSMUSG00000061111	192173	10393814	Mcrip1	MAPK regulated corepressor interacting protein 1	0.000243094	0.0500645	4	0.63079
HEA	12	ENSMUSG00000032717	17240	10451604	Mdfi	MyoD family inhibitor	0.00124323	0.0848504	4	1.61097
HEA	12	ENSMUSG00000043289	75033	10587488	Mei4	meiotic double-stranded break formation protein 4	0.00101447	0.0825808	2	1.43665
HEA	12	ENSMUSG00000040557	79565	10526232	Mettl27	methyltransferase like 27	0.000105179	0.0391965	4	1.05205
HEA	12	ENSMUSG00000033943	29808	10475051	Mga	MAX gene associated	1.59e-06	0.00534747	4	10.7951
HEA	12	ENSMUSG00000070072	723937	10398342	Mir433	microRNA 433	0.00162965	0.0902383	2	1.11753
HEA	12	ENSMUSG00000009569	239719	10433639	Mkl2	MKL/myocardin-like 2	0.000371449	0.0577542	2	5.67822
HEA	12	ENSMUSG00000001566	15285	10528903	Mnx1	motor neuron and pancreas homeobox 1	0.00159875	0.0902383	4	8.35133
HEA	12	ENSMUSG00000020000	59012	10362186	Moxd1	monooxygenase, DBH-like 1	0.00162965	0.0902383	8	1.0683
HEA	12	ENSMUSG00000039395	381269	10355456	Mreg	melanoregulin	0.00153501	0.0902383	4	0.820592
HEA	12	ENSMUSG00000021607	94066	10406026	Mrpl36	mitochondrial ribosomal protein L36	8.83e-07	0.00345593	4	5.45808
HEA	12	ENSMUSG00000021339	380836	10408346	Mrs2	MRS2 magnesium transporter	0.000594689	0.0669195	2	3.35661
HEA	12	ENSMUSG00000029376	665563	10523161	Mthfd2l	methylenetetrahydrofolate dehydrogenase (NADP+ dependent) 2-like	0.000245319	0.0500834	2	4.08739
HEA	12	ENSMUSG00000021987	219135	10415700	Mtmr6	myotubularin related protein 6	0.000355299	0.056363	4	8.92901
HEA	12	ENSMUSG00000038065	68235	10538408	Mturn	maturin, neural progenitor differentiation regulator homolog (Xenopus)	0.000172047	0.0459015	2	0.592529
HEA	12	ENSMUSG00000068745	68753	10495306	Mybphl	myosin binding protein H-like	0.00119143	0.0834996	12	2.31117
HEA	12	ENSMUSG00000013936	17906	10525343	Myl2	myosin, light polypeptide 2, regulatory, cardiac, slow	0.00146827	0.0902383	4	11.3301
HEA	12	NA	NA	10353624	NA	NA	0.000212131	0.0500645	4	1.35219
HEA	12	NA	NA	10357369	NA	NA	0.000537365	0.0657097	4	2.28423
HEA	12	NA	NA	10363667	NA	NA	7.15e-05	0.0300426	2	1.28728
HEA	12	NA	NA	10365535	NA	NA	0.000327341	0.0560972	2	3.74401
HEA	12	NA	NA	10375797	NA	NA	0.000514001	0.0657097	4	15.6698
HEA	12	NA	NA	10378434	NA	NA	0.000164567	0.0459015	4	1.81302
HEA	12	NA	NA	10379838	NA	NA	0.000243094	0.0500645	4	0.414451
HEA	12	NA	NA	10380210	NA	NA	2.57e-06	0.007027	4	1.76652
HEA	12	NA	NA	10386171	NA	NA	0.0019336	0.0984312	4	1.08028
HEA	12	NA	NA	10389143	NA	NA	4.76e-06	0.00886838	4	2.02914
HEA	12	NA	NA	10393751	NA	NA	0.0015588	0.0902383	2	0.758964
HEA	12	NA	NA	10396669	NA	NA	0.00124323	0.0848504	4	6.89615
HEA	12	NA	NA	10406405	NA	NA	0.000594689	0.0669195	6	3.20738
HEA	12	NA	NA	10413949	NA	NA	3.08e-05	0.0240785	2	1.66092
HEA	12	NA	NA	10414706	NA	NA	0.000922853	0.0805455	2	3.50514
HEA	12	NA	NA	10427847	NA	NA	0.00109204	0.0825808	6	0.868477
HEA	12	NA	NA	10434226	NA	NA	0.00146827	0.0902383	2	0.655341
HEA	12	NA	NA	10441398	NA	NA	0.000546022	0.06608	4	4.60236
HEA	12	NA	NA	10446470	NA	NA	0.000331672	0.056363	4	1.50561
HEA	12	NA	NA	10449177	NA	NA	1.97e-05	0.0193005	4	1.12371
HEA	12	NA	NA	10454805	NA	NA	0.00148795	0.0902383	4	16.454
HEA	12	NA	NA	10464603	NA	NA	3.08e-05	0.0240785	2	0.717868
HEA	12	NA	NA	10472422	NA	NA	0.00221198	0.0991085	4	1.04797
HEA	12	NA	NA	10474477	NA	NA	0.00104456	0.0825808	4	9.05796
HEA	12	NA	NA	10484912	NA	NA	0.00211581	0.0984312	4	1.03654
HEA	12	NA	NA	10493003	NA	NA	9.13e-08	0.00181689	4	4.0682
HEA	12	NA	NA	10498591	NA	NA	6.84e-05	0.0300426	2	5.18161
HEA	12	NA	NA	10498751	NA	NA	0.00083666	0.0752609	12	5.38283
HEA	12	NA	NA	10505892	NA	NA	1.83e-05	0.0193005	4	2.05376
HEA	12	NA	NA	10508800	NA	NA	0.000300063	0.0541913	10	14.1819
HEA	12	NA	NA	10510176	NA	NA	0.000159353	0.0459015	2	2.22323
HEA	12	NA	NA	10514662	NA	NA	0.000105165	0.0391965	2	2.34131
HEA	12	NA	NA	10514789	NA	NA	0.00153501	0.0902383	8	2.26706
HEA	12	NA	NA	10514815	NA	NA	0.00201963	0.0984312	2	0.509132
HEA	12	NA	NA	10516778	NA	NA	2.8e-05	0.0240785	4	1.80393
HEA	12	NA	NA	10529792	NA	NA	0.000404977	0.059799	2	1.06296
HEA	12	NA	NA	10530851	NA	NA	0.000313702	0.0548716	2	14.5323
HEA	12	NA	NA	10531944	NA	NA	0.000150031	0.045385	4	27.5236
HEA	12	NA	NA	10531994	NA	NA	0.0015588	0.0902383	12	2.63516
HEA	12	NA	NA	10539577	NA	NA	0.00211499	0.0984312	4	0.947899
HEA	12	NA	NA	10539973	NA	NA	0.00146827	0.0902383	4	1.34648
HEA	12	NA	NA	10542038	NA	NA	4.99e-05	0.0263779	4	5.16693
HEA	12	NA	NA	10545417	NA	NA	0.000165993	0.0459015	2	1.25447
HEA	12	NA	NA	10548699	NA	NA	0.0015588	0.0902383	2	0.563966
HEA	12	NA	NA	10556061	NA	NA	0.000870126	0.0770899	4	1.50536
HEA	12	NA	NA	10558403	NA	NA	0.00211581	0.0984312	8	6.78221
HEA	12	NA	NA	10563112	NA	NA	0.000514001	0.0657097	2	4.83366
HEA	12	NA	NA	10564573	NA	NA	0.00167092	0.0913605	6	8.76137
HEA	12	NA	NA	10567213	NA	NA	0.00211581	0.0984312	2	3.02643
HEA	12	NA	NA	10572527	NA	NA	0.000424262	0.0614865	4	0.757241
HEA	12	NA	NA	10573865	NA	NA	0.000300063	0.0541913	10	14.1819
HEA	12	NA	NA	10578279	NA	NA	0.00142522	0.0902383	12	3.7449
HEA	12	NA	NA	10579373	NA	NA	0.00124323	0.0848504	4	0.452362
HEA	12	NA	NA	10581640	NA	NA	0.000219891	0.0500645	4	1.36449
HEA	12	NA	NA	10583448	NA	NA	1.32e-05	0.0150856	4	0.486734
HEA	12	NA	NA	10586180	NA	NA	0.00204533	0.0984312	4	2.43586
HEA	12	NA	NA	10589196	NA	NA	0.000355299	0.056363	4	2.77573
HEA	12	NA	NA	10598059	NA	NA	0.000767504	0.0744378	2	1.39379
HEA	12	NA	NA	10598232	NA	NA	0.000864175	0.0768527	2	1.72868
HEA	12	NA	NA	10600027	NA	NA	0.00113963	0.0825808	4	1.93133
HEA	12	NA	NA	10600476	NA	NA	0.00109204	0.0825808	4	3.07325
HEA	12	NA	NA	10600593	NA	NA	0.000185725	0.0468865	6	9.6011
HEA	12	NA	NA	10604893	NA	NA	0.00100982	0.0825808	4	1.65369
HEA	12	NA	NA	10608394	NA	NA	0.000110187	0.0391965	4	26.3949
HEA	12	NA	NA	10608567	NA	NA	0.000950144	0.0817124	2	2.75401
HEA	12	ENSMUSG00000022574	223646	10429641	Naprt	nicotinate phosphoribosyltransferase	0.00148795	0.0902383	4	0.363183
HEA	12	ENSMUSG00000048142	269642	10521168	Nat8l	N-acetyltransferase 8-like	0.000300063	0.0541913	2	1.36157
HEA	12	ENSMUSG00000027002	50884	10484318	Nckap1	NCK-associated protein 1	0.000736261	0.0744378	2	2.40854
HEA	12	ENSMUSG00000027977	83398	10501924	Ndst3	N-deacetylase/N-sulfotransferase (heparan glucosaminyl) 3	2.96e-07	0.00231997	4	2.01417
HEA	12	ENSMUSG00000027971	64580	10495878	Ndst4	N-deacetylase/N-sulfotransferase (heparin glucosaminyl) 4	0.000243094	0.0500645	4	0.654945
HEA	12	ENSMUSG00000029632	17992	10543134	Ndufa4	Ndufa4, mitochondrial complex associated	4.77e-05	0.0263779	4	0.758883
HEA	12	ENSMUSG00000026895	68375	10482089	Ndufa8	NADH:ubiquinone oxidoreductase subunit A8	0.000736261	0.0744378	4	0.915987
HEA	12	ENSMUSG00000044312	11925	10363545	Neurog3	neurogenin 3	4.4e-05	0.0263779	12	1.0388
HEA	12	ENSMUSG00000092528	627984	10388086	Nlrp1c-ps	NLR family, pyrin domain containing 1C, pseudogene	0.00153501	0.0902383	4	1.34121
HEA	12	ENSMUSG00000034690	83564	10549804	Nlrp4c	NLR family, pyrin domain containing 4C	0.00124323	0.0848504	4	1.18707
HEA	12	ENSMUSG00000025723	68039	10565067	Nmb	neuromedin B	0.000313702	0.0548716	2	0.550661
HEA	12	ENSMUSG00000027787	97112	10492598	Nmd3	NMD3 ribosome export adaptor	0.000769727	0.0744378	6	0.946543
HEA	12	ENSMUSG00000067786	18111	10477986	Nnat	neuronatin	0.000736261	0.0744378	4	0.67984
HEA	12	ENSMUSG00000020090	237362	10363492	Npffr1	neuropeptide FF receptor 1	0.00221198	0.0991085	4	0.832896
HEA	12	ENSMUSG00000022681	18203	10433691	Ntan1	N-terminal Asn amidase	0.000146074	0.045385	6	1.89606
HEA	12	ENSMUSG00000045211	213484	10416325	Nudt18	nudix (nucleoside diphosphate linked moiety X)-type motif 18	0.000522282	0.0657097	2	1.23397
HEA	12	ENSMUSG00000061462	380698	10386262	Obscn	obscurin, cytoskeletal calmodulin and titin-interacting RhoGEF	4.48e-06	0.00886838	2	3.95679
HEA	12	ENSMUSG00000043226	258565	10473456	Olfr1009	olfactory receptor 1009	0.00113953	0.0825808	4	0.505101
HEA	12	ENSMUSG00000050577	259015	10473498	Olfr1038-ps	olfactory receptor 1038, pseudogene	0.000254143	0.050141	4	3.74971
HEA	12	ENSMUSG00000075195	259016	10484575	Olfr1048	olfactory receptor 1048	0.000355299	0.056363	4	4.06378
HEA	12	ENSMUSG00000075163	258841	10484654	Olfr1107	olfactory receptor 1107	4.82e-05	0.0263779	4	0.897043
HEA	12	ENSMUSG00000095286	258263	10450902	Olfr117	olfactory receptor 117	0.00204533	0.0984312	4	41.4154
HEA	12	ENSMUSG00000075132	404329	10484731	Olfr1173	olfactory receptor 1173	0.000594689	0.0669195	4	1.53921
HEA	12	ENSMUSG00000068809	258921	10473600	Olfr1188	olfactory receptor 1188	5.67e-06	0.00886838	4	4.01893
HEA	12	ENSMUSG00000060827	329460	10473608	Olfr1193	olfactory receptor 1193	0.000232044	0.0500645	6	0.732264
HEA	12	ENSMUSG00000075115	257887	10484762	Olfr1200	olfactory receptor 1200	0.00211581	0.0984312	4	1.88328
HEA	12	ENSMUSG00000074955	258396	10485794	Olfr1305	olfactory receptor 1305	0.000514001	0.0657097	4	1.59136
HEA	12	ENSMUSG00000108827	258441	10485804	Olfr1310	olfactory receptor 1310	0.000939321	0.0810786	12	0.576566
HEA	12	ENSMUSG00000067525	258674	10466286	Olfr1427	olfactory receptor 1427	0.000537365	0.0657097	4	3.80871
HEA	12	ENSMUSG00000066748	258310	10584360	Olfr145	olfactory receptor 145	0.000736261	0.0744378	10	1.20734
HEA	12	ENSMUSG00000046913	258700	10461788	Olfr1451	olfactory receptor 1451	0.00036813	0.0577542	6	3.10539
HEA	12	ENSMUSG00000075212	27216	10484541	Olfr154	olfactory receptor 154	0.000560729	0.0668263	4	0.858178
HEA	12	ENSMUSG00000045341	258937	10438425	Olfr167	olfactory receptor 167	0.00140153	0.0902383	2	0.427835
HEA	12	ENSMUSG00000061361	258354	10438427	Olfr168	olfactory receptor 168	0.000172047	0.0459015	4	1.04796
HEA	12	ENSMUSG00000063137	258998	10440141	Olfr177	olfactory receptor 177	0.000443546	0.0623567	4	0.409542
HEA	12	ENSMUSG00000109020	258477	10440168	Olfr197	olfactory receptor 197	0.000115196	0.0397729	4	0.959125
HEA	12	ENSMUSG00000116179	258411	10554716	Olfr290	olfactory receptor 290	0.0019336	0.0984312	4	0.722256
HEA	12	ENSMUSG00000075383	258944	10482123	Olfr351	olfactory receptor 351	0.000355299	0.056363	4	2.16384
HEA	12	ENSMUSG00000069998	404315	10572741	Olfr372	olfactory receptor 372	0.000317852	0.0548716	4	4.45289
HEA	12	ENSMUSG00000062649	18343	10592410	Olfr44	olfactory receptor 44	0.0021383	0.0984312	4	1.00096
HEA	12	ENSMUSG00000096068	258489	10566680	Olfr486	olfactory receptor 486	0.00078903	0.0744378	4	2.12862
HEA	12	ENSMUSG00000096679	258304	10556145	Olfr498	olfactory receptor 498	5.04e-07	0.00295993	4	1.05274
HEA	12	ENSMUSG00000061000	258738	10556156	Olfr507	olfactory receptor 507	0.000648752	0.0698688	4	2.57237
HEA	12	ENSMUSG00000073971	258322	10555727	Olfr554	olfactory receptor 554	0.00118701	0.0834996	4	0.742769
HEA	12	ENSMUSG00000066272	259116	10566170	Olfr559	olfactory receptor 559	7.29e-05	0.0300426	4	1.34099
HEA	12	ENSMUSG00000046396	259086	10566217	Olfr609	olfactory receptor 609	0.000185725	0.0468865	4	0.383789
HEA	12	ENSMUSG00000058662	18370	10566245	Olfr69	olfactory receptor 69	0.00202149	0.0984312	4	5.76233
HEA	12	ENSMUSG00000048933	258487	10419426	Olfr722	olfactory receptor 722	0.00211581	0.0984312	2	0.843298
HEA	12	ENSMUSG00000096858	258548	10373636	Olfr805	olfactory receptor 805	0.0021383	0.0984312	4	14.2382
HEA	12	ENSMUSG00000058084	258672	10373672	Olfr825	olfactory receptor 825	0.000594689	0.0669195	4	0.943149
HEA	12	ENSMUSG00000094678	257963	10583418	Olfr857	olfactory receptor 857	0.00221198	0.0991085	4	0.956186
HEA	12	ENSMUSG00000050803	258551	10591210	Olfr866	olfactory receptor 866	0.000164567	0.0459015	4	0.597562
HEA	12	ENSMUSG00000061457	258905	10583438	Olfr871	olfactory receptor 871	0.000795489	0.0744378	8	5.45543
HEA	12	ENSMUSG00000094380	258797	10584414	Olfr904	olfactory receptor 904	0.00190612	0.0984312	4	3.80368
HEA	12	ENSMUSG00000061039	258783	10584458	Olfr920	olfactory receptor 920	0.00211581	0.0984312	8	1.44378
HEA	12	ENSMUSG00000064121	258507	10445117	Olfr96	olfactory receptor 96	6.53e-05	0.0300426	2	1.19539
HEA	12	ENSMUSG00000059867	258276	10584496	Olfr960	olfactory receptor 960	0.0021383	0.0984312	2	1.05934
HEA	12	ENSMUSG00000044205	258824	10592465	Olfr983	olfactory receptor 983	0.00221198	0.0991085	4	1.14903
HEA	12	ENSMUSG00000075221	258865	10484512	Olfr992	olfactory receptor 992	2.06e-05	0.0193005	4	8.34992
HEA	12	ENSMUSG00000026672	71648	10479833	Optn	optineurin	0.000594689	0.0669195	10	3.79938
HEA	12	ENSMUSG00000026097	227102	10346255	Ormdl1	ORM1-like 1 (S. cerevisiae)	0.00221198	0.0991085	2	3.67861
HEA	12	ENSMUSG00000025812	93742	10576610	Pard3	par-3 family cell polarity regulator	0.00221198	0.0991085	4	0.500857
HEA	12	ENSMUSG00000045876	93879	10455078	Pcdhb8	protocadherin beta 8	0.00204533	0.0984312	4	27.9861
HEA	12	ENSMUSG00000040204	68026	10350838	Pclaf	PCNA clamp associated factor	0.00127075	0.0864771	2	10.8687
HEA	12	ENSMUSG00000015354	76477	10587880	Pcolce2	procollagen C-endopeptidase enhancer 2	7.29e-05	0.0300426	4	5.69049
HEA	12	ENSMUSG00000028957	18628	10518781	Per3	period circadian clock 3	0.00129417	0.0871196	4	0.473907
HEA	12	ENSMUSG00000050751	209966	10582649	Pgbd5	piggyBac transposable element derived 5	0.000202488	0.0500424	4	1.94066
HEA	12	ENSMUSG00000029629	75725	10536407	Phf14	PHD finger protein 14	0.00113963	0.0825808	4	4.47961
HEA	12	ENSMUSG00000031732	244650	10575328	Phlpp2	PH domain and leucine rich repeat protein phosphatase 2	0.000300063	0.0541913	4	0.634785
HEA	12	ENSMUSG00000024867	18719	10466779	Pip5k1b	phosphatidylinositol-4-phosphate 5-kinase, type 1 beta	0.00113963	0.0825808	4	1.42148
HEA	12	ENSMUSG00000028750	18781	10509571	Pla2g2c	phospholipase A2, group IIC	0.000239012	0.0500645	4	4.50624
HEA	12	ENSMUSG00000038167	213522	10548011	Plekhg6	pleckstrin homology domain containing, family G (with RhoGef domain) member 6	0.000769727	0.0744378	4	1.3284
HEA	12	ENSMUSG00000016382	102866	10605437	Pls3	plastin 3 (T-isoform)	0.00142522	0.0902383	2	2.18224
HEA	12	ENSMUSG00000028600	242608	10514939	Podn	podocan	0.00100982	0.0825808	12	1.37372
HEA	12	ENSMUSG00000047714	66849	10467003	Ppp1r2	protein phosphatase 1, regulatory inhibitor subunit 2	0.00149	0.0902383	12	1.88851
HEA	12	ENSMUSG00000032058	73699	10585249	Ppp2r1b	protein phosphatase 2, regulatory subunit A, beta	0.00175048	0.0936169	4	0.857085
HEA	12	ENSMUSG00000040478	230025	10511795	Prdm13	PR domain containing 13	0.00204533	0.0984312	4	1.20864
HEA	12	ENSMUSG00000031145	54630	10598369	Prickle3	prickle planar cell polarity protein 3	0.00109204	0.0825808	2	1.25404
HEA	12	ENSMUSG00000069258	66392	10408372	Prl2b1	prolactin family 2, subfamily b, member 1	0.00113963	0.0825808	2	3.44141
HEA	12	ENSMUSG00000064125	73072	10576844	Prr36	proline rich 36	0.00109204	0.0825808	4	1.67965
HEA	12	ENSMUSG00000007837	65116	10563068	Prrg2	proline-rich Gla (G-carboxyglutamic acid) polypeptide 2	0.000997084	0.0825808	4	0.721575
HEA	12	ENSMUSG00000024116	57256	10442363	Prss21	protease, serine 21	0.0021383	0.0984312	6	1.15051
HEA	12	ENSMUSG00000004542	26439	10560401	Psg19	pregnancy specific glycoprotein 19	0.00170051	0.0913605	8	3.41731
HEA	12	ENSMUSG00000060073	19167	10396193	Psma3	proteasome (prosome, macropain) subunit, alpha type 3	0.00062172	0.0682091	2	1.39731
HEA	12	ENSMUSG00000005779	19172	10500034	Psmb4	proteasome (prosome, macropain) subunit, beta type 4	0.0007794	0.0744378	4	1.80342
HEA	12	ENSMUSG00000028932	19181	10520025	Psmc2	proteasome (prosome, macropain) 26S subunit, ATPase 2	0.000110187	0.0391965	2	1.40388
HEA	12	ENSMUSG00000019303	19183	10391339	Psmc3ip	proteasome (prosome, macropain) 26S subunit, ATPase 3, interacting protein	0.00020077	0.0500424	8	110.077
HEA	12	ENSMUSG00000071072	56351	10539649	Ptges3	prostaglandin E synthase 3	0.00204533	0.0984312	2	1.71521
HEA	12	ENSMUSG00000043017	19222	10550394	Ptgir	prostaglandin I receptor (IP)	0.00162965	0.0902383	4	0.581723
HEA	12	ENSMUSG00000030854	19259	10563685	Ptpn5	protein tyrosine phosphatase, non-receptor type 5	0.00202149	0.0984312	4	0.527868
HEA	12	ENSMUSG00000031506	320139	10350102	Ptpn7	protein tyrosine phosphatase, non-receptor type 7	0.00076367	0.0744378	12	0.646906
HEA	12	ENSMUSG00000026520	69051	10352306	Pycr2	pyrroline-5-carboxylate reductase family, member 2	0.00205711	0.0984312	6	3.11246
HEA	12	ENSMUSG00000024511	80718	10459620	Rab27b	RAB27B, member RAS oncogene family	0.00110599	0.0825808	4	0.437817
HEA	12	ENSMUSG00000002059	19376	10379044	Rab34	RAB34, member RAS oncogene family	0.000567658	0.0669195	2	0.403999
HEA	12	ENSMUSG00000020175	76877	10363970	Rab36	RAB36, member RAS oncogene family	7.29e-05	0.0300426	4	0.854748
HEA	12	ENSMUSG00000028426	19359	10505092	Rad23b	RAD23 homolog B, nucleotide excision repair protein	0.000297345	0.0541913	2	8.89369
HEA	12	ENSMUSG00000030166	19365	10541191	Rad52	RAD52 homolog, DNA repair protein	0.00129417	0.0871196	12	2.68202
HEA	12	ENSMUSG00000038831	241308	10481804	Ralgps1	Ral GEF with PH domain and SH3 binding motif 1	0.00141219	0.0902383	10	0.686687
HEA	12	ENSMUSG00000039717	76897	10490856	Ralyl	RALY RNA binding protein-like	0.00153501	0.0902383	4	9.65226
HEA	12	ENSMUSG00000028149	229877	10502419	Rap1gds1	RAP1, GTP-GDP dissociation stimulator 1	0.00160148	0.0902383	12	16.5252
HEA	12	ENSMUSG00000044921	237504	10366153	Rassf9	Ras association (RalGDS/AF-6) domain family (N-terminal) member 9	0.000443546	0.0623567	4	1.45788
HEA	12	ENSMUSG00000052137	77604	10503359	Rbm12b2	RNA binding motif protein 12 B2	0.00142522	0.0902383	6	4.0273
HEA	12	ENSMUSG00000048271	381626	10520371	Rbm33	RNA binding motif protein 33	0.00146827	0.0902383	2	3.33825
HEA	12	ENSMUSG00000027620	170791	10489018	Rbm39	RNA binding motif protein 39	0.000172047	0.0459015	4	1.20085
HEA	12	ENSMUSG00000036733	68035	10562073	Rbm42	RNA binding motif protein 42	0.00204533	0.0984312	12	51.8473
HEA	12	ENSMUSG00000022951	54720	10440993	Rcan1	regulator of calcineurin 1	0.000371449	0.0577542	6	2.20102
HEA	12	ENSMUSG00000026082	56210	10354085	Rev1	REV1, DNA directed polymerase	0.000803193	0.0744378	4	3.3974
HEA	12	ENSMUSG00000048027	68799	10448081	Rgmb	repulsive guidance molecule family member B	0.000164567	0.0459015	4	2.0151
HEA	12	ENSMUSG00000021408	19766	10404506	Ripk1	receptor (TNFRSF)-interacting serine-threonine kinase 1	0.0021383	0.0984312	4	1.17875
HEA	12	ENSMUSG00000033107	67664	10454198	Rnf125	ring finger protein 125	8.52e-06	0.0123476	2	0.885607
HEA	12	ENSMUSG00000020448	193670	10383708	Rnf185	ring finger protein 185	0.00204533	0.0984312	12	1.25624
HEA	12	ENSMUSG00000053128	213211	10545534	Rnf26	ring finger protein 26	0.00153501	0.0902383	4	0.604901
HEA	12	ENSMUSG00000059070	19899	10487925	Rpl18	ribosomal protein L18	0.00160175	0.0902383	4	1.26578
HEA	12	ENSMUSG00000062997	66489	10457731	Rpl35	ribosomal protein L35	4.99e-05	0.0263779	4	1.57038
HEA	12	ENSMUSG00000040446	225283	10457862	Rprd1a	regulation of nuclear pre-mRNA domain containing 1A	0.000254143	0.050141	4	1.88006
HEA	12	ENSMUSG00000075334	67874	10482766	Rprm	reprimo, TP53 dependent G2 arrest mediator candidate	0.000864175	0.0768527	4	1.82027
HEA	12	ENSMUSG00000039552	212892	10362472	Rsph4a	radial spoke head 4 homolog A (Chlamydomonas)	0.000232044	0.0500645	4	1.21613
HEA	12	ENSMUSG00000040570	242819	10528090	Rundc3b	RUN domain containing 3B	0.000769727	0.0744378	4	0.571562
HEA	12	ENSMUSG00000044080	20193	10499854	S100a1	S100 calcium binding protein A1	0.00113963	0.0825808	2	3.3535
HEA	12	ENSMUSG00000024790	66406	10465374	Sac3d1	SAC3 domain containing 1	0.00148795	0.0902383	2	1.34869
HEA	12	ENSMUSG00000025283	20229	10607467	Sat1	spermidine/spermine N1-acetyl transferase 1	0.00109204	0.0825808	2	219.442
HEA	12	ENSMUSG00000044770	268297	10362861	Scml4	Scm polycomb group protein like 4	0.00177136	0.094304	2	2.49009
HEA	12	ENSMUSG00000048385	170729	10429944	Scrt1	scratch family zinc finger 1	0.000110187	0.0391965	2	1.71241
HEA	12	ENSMUSG00000025743	20970	10508651	Sdc3	syndecan 3	0.00109204	0.0825808	4	0.827833
HEA	12	ENSMUSG00000022223	654795	10420216	Sdr39u1	short chain dehydrogenase/reductase family 39U, member 1	4.77e-05	0.0263779	2	59.903
HEA	12	ENSMUSG00000068874	20341	10494114	Selenbp1	selenium binding protein 1	0.00113963	0.0825808	2	34.8859
HEA	12	ENSMUSG00000038777	20360	10494174	Sema6c	sema domain, transmembrane domain (TM), and cytoplasmic domain, (semaphorin) 6C	7.64e-05	0.0303849	4	1.92211
HEA	12	ENSMUSG00000036371	66870	10538857	Serbp1	serpine1 mRNA binding protein 1	0.000146074	0.045385	2	1.41998
HEA	12	ENSMUSG00000030839	27414	10563558	Sergef	secretion regulating guanine nucleotide exchange factor	0.000443546	0.0623567	4	1.96795
HEA	12	ENSMUSG00000063232	380780	10402415	Serpina11	serine (or cysteine) peptidase inhibitor, clade A (alpha-1 antiproteinase, antitrypsin), member 11	0.00113963	0.0825808	12	2.58264
HEA	12	ENSMUSG00000062345	18788	10349157	Serpinb2	serine (or cysteine) peptidase inhibitor, clade B, member 2	0.000736261	0.0744378	4	7.1149
HEA	12	ENSMUSG00000067006	20724	10349108	Serpinb5	serine (or cysteine) peptidase inhibitor, clade B, member 5	0.00214655	0.0984312	12	3.33205
HEA	12	ENSMUSG00000037833	328381	10419062	Sh2d4b	SH2 domain containing 4B	0.00146485	0.0902383	4	7.1996
HEA	12	ENSMUSG00000040666	50795	10437180	Sh3bgr	SH3-binding domain glutamic acid-rich protein	0.00115408	0.0833705	2	18.054
HEA	12	ENSMUSG00000039985	56306	10436442	Sinhcaf	SIN3-HDAC complex associated factor	4.77e-05	0.0263779	4	2.11954
HEA	12	ENSMUSG00000064326	30954	10398874	Siva1	SIVA1, apoptosis-inducing factor	0.000257001	0.0502822	10	0.627586
HEA	12	ENSMUSG00000070868	195564	10507076	Skint3	selection and upkeep of intraepithelial T cells 3	0.000456904	0.0637541	12	2.28108
HEA	12	ENSMUSG00000027202	20495	10475580	Slc12a1	solute carrier family 12, member 1	0.000387599	0.0583337	4	1.46412
HEA	12	ENSMUSG00000032902	20501	10495035	Slc16a1	solute carrier family 16 (monocarboxylic acid transporters), member 1	0.000210331	0.0500645	4	0.728183
HEA	12	ENSMUSG00000042195	72022	10585381	Slc35f2	solute carrier family 35, member F2	0.00184222	0.0973786	4	0.42328
HEA	12	ENSMUSG00000022462	67760	10431894	Slc38a2	solute carrier family 38, member 2	0.00119143	0.0834996	6	0.83133
HEA	12	ENSMUSG00000030089	71699	10540059	Slc41a3	solute carrier family 41, member 3	0.000801442	0.0744378	6	2.9098
HEA	12	ENSMUSG00000038178	215113	10378649	Slc43a2	solute carrier family 43, member 2	0.000254143	0.050141	4	1.05463
HEA	12	ENSMUSG00000028412	100434	10505008	Slc44a1	solute carrier family 44, member 1	0.000179528	0.0468328	4	2.67092
HEA	12	ENSMUSG00000079020	106068	10429391	Slc45a4	solute carrier family 45, member 4	0.0021383	0.0984312	2	3.10411
HEA	12	ENSMUSG00000022432	140557	10431182	Smc1b	structural maintenance of chromosomes 1B	0.000648752	0.0698688	4	1.94092
HEA	12	ENSMUSG00000031906	58994	10581479	Smpd3	sphingomyelin phosphodiesterase 3, neutral	0.000976181	0.0825808	2	2.00807
HEA	12	ENSMUSG00000070063	100529074	10368277	Snora33	small nucleolar RNA, H/ACA box 33	0.000243094	0.0500645	2	0.833712
HEA	12	ENSMUSG00000065110	353374	10604743	Snord61	small nucleolar RNA, C/D box 61	2.94e-05	0.0240785	4	0.808499
HEA	12	ENSMUSG00000065715	100302731	10379652	Snord7	small nucleolar RNA, C/D box 7	4.61e-05	0.0263779	2	0.430825
HEA	12	ENSMUSG00000027457	241727	10488558	Snph	syntaphilin	0.00211581	0.0984312	4	4.17222
HEA	12	ENSMUSG00000025006	20411	10467425	Sorbs1	sorbin and SH3 domain containing 1	0.0015588	0.0902383	4	2.64086
HEA	12	ENSMUSG00000043531	58178	10468452	Sorcs1	sortilin-related VPS10 domain containing receptor 1	0.000826603	0.0746422	2	1.04389
HEA	12	ENSMUSG00000041540	20678	10549200	Sox5	SRY (sex determining region Y)-box 5	0.00205711	0.0984312	2	1.03196
HEA	12	ENSMUSG00000026611	74717	10360942	Spata17	spermatogenesis associated 17	0.00062172	0.0682091	12	2.43242
HEA	12	ENSMUSG00000046550	278240	10602722	Spin2c	spindlin family, member 2C	0.00214655	0.0984312	12	0.890645
HEA	12	ENSMUSG00000050635	20760	10493870	Sprr2f	small proline-rich protein 2F	7.15e-05	0.0300426	4	8.82539
HEA	12	ENSMUSG00000046203	20761	10493873	Sprr2g	small proline-rich protein 2G	8.94e-06	0.0123476	8	2.32292
HEA	12	ENSMUSG00000045566	229562	10499902	Sprr4	small proline-rich protein 4	0.000567658	0.0669195	2	1.46494
HEA	12	ENSMUSG00000038453	56013	10390430	Srcin1	SRC kinase signaling inhibitor 1	0.00113953	0.0825808	4	1.05599
HEA	12	ENSMUSG00000063529	380842	10404898	Stmnd1	stathmin domain containing 1	0.00214655	0.0984312	8	4.18503
HEA	12	ENSMUSG00000030805	20909	10557793	Stx4a	syntaxin 4A (placental)	0.00204533	0.0984312	2	64.7423
HEA	12	ENSMUSG00000067629	240057	10443095	Syngap1	synaptic Ras GTPase activating protein 1 homolog (rat)	0.00211581	0.0984312	4	0.503949
HEA	12	ENSMUSG00000022973	104015	10440849	Synj1	synaptojanin 1	0.00190962	0.0984312	12	6.21827
HEA	12	ENSMUSG00000030616	83671	10554863	Sytl2	synaptotagmin-like 2	0.0020794	0.0984312	2	0.260198
HEA	12	ENSMUSG00000033253	230676	10515733	Szt2	seizure threshold 2	0.000139434	0.045385	2	1.86529
HEA	12	ENSMUSG00000031939	75316	10583297	Taf1d	TATA-box binding protein associated factor, RNA polymerase I, D	4.61e-05	0.0263779	2	1.07543
HEA	12	ENSMUSG00000031939	75316	10583310	Taf1d	TATA-box binding protein associated factor, RNA polymerase I, D	0.000237832	0.0500645	12	0.474864
HEA	12	ENSMUSG00000047102	353148	10537707	Tas2r139	taste receptor, type 2, member 139	0.00119143	0.0834996	2	36.367
HEA	12	ENSMUSG00000006095	66411	10561854	Tbcb	tubulin folding cofactor B	2.8e-05	0.0240785	4	8.99197
HEA	12	ENSMUSG00000038517	73174	10390336	Tbkbp1	TBK1 binding protein 1	0.00214655	0.0984312	8	0.442252
HEA	12	ENSMUSG00000007877	21393	10380887	Tcap	titin-cap	0.000901748	0.0789972	8	0.743558
HEA	12	ENSMUSG00000030491	71981	10562468	Tdrd12	tudor domain containing 12	0.000736261	0.0744378	4	2.64883
HEA	12	ENSMUSG00000055320	21676	10556442	Tead1	TEA domain family member 1	7.63e-05	0.0303849	4	1.87986
HEA	12	ENSMUSG00000046909	68550	10389005	Tefm	transcription elongation factor, mitochondrial	0.000560729	0.0668263	4	6.85945
HEA	12	ENSMUSG00000044468	74645	10500610	Tent5c	terminal nucleotidyltransferase 5C	0.000286424	0.0541913	2	2.20424
HEA	12	ENSMUSG00000052616	320022	10581088	Terb1	telomere repeat binding bouquet formation protein 1	0.00162965	0.0902383	6	1.66006
HEA	12	ENSMUSG00000009670	83558	10605954	Tex11	testis expressed gene 11	0.000594689	0.0669195	2	2.19391
HEA	12	ENSMUSG00000012211	75671	10398966	Tex22	testis expressed gene 22	0.000243094	0.0500645	2	0.789784
HEA	12	ENSMUSG00000009733	21422	10432601	Tfcp2	transcription factor CP2	0.00199276	0.0984312	4	11.1291
HEA	12	ENSMUSG00000029345	54723	10524353	Tfip11	tuftelin interacting protein 11	0.00223127	0.0994037	2	0.725572
HEA	12	ENSMUSG00000022760	69009	10438171	Thap7	THAP domain containing 7	0.000803193	0.0744378	4	1.15267
HEA	12	ENSMUSG00000030846	21843	10568399	Tial1	Tia1 cytotoxic granule-associated RNA binding protein-like 1	0.0007794	0.0744378	4	6.60292
HEA	12	ENSMUSG00000025574	21877	10582809	Tk1	thymidine kinase 1	0.000467274	0.0641559	4	1.7962
HEA	12	ENSMUSG00000006315	69804	10562096	Tmem147	transmembrane protein 147	0.000443546	0.0623567	4	1.40608
HEA	12	ENSMUSG00000061451	381199	10464914	Tmem151a	transmembrane protein 151A	0.00062172	0.0682091	2	1.62618
HEA	12	ENSMUSG00000035762	72745	10406466	Tmem161b	transmembrane protein 161B	0.00190612	0.0984312	2	14.9005
HEA	12	ENSMUSG00000068732	67495	10501397	Tmem167b	transmembrane protein 167B	0.000300063	0.0541913	2	1.73676
HEA	12	ENSMUSG00000052485	380863	10411459	Tmem171	transmembrane protein 171	0.00211581	0.0984312	8	0.35391
HEA	12	ENSMUSG00000029810	65963	10544596	Tmem176b	transmembrane protein 176B	0.00124323	0.0848504	2	1.0962
HEA	12	ENSMUSG00000048004	217951	10399208	Tmem196	transmembrane protein 196	0.00119143	0.0834996	4	0.526757
HEA	12	ENSMUSG00000040883	235043	10591653	Tmem205	transmembrane protein 205	0.0015588	0.0902383	2	4.14666
HEA	12	ENSMUSG00000030059	232286	10546586	Tmf1	TATA element modulatory factor 1	0.00109204	0.0825808	4	1.53358
HEA	12	ENSMUSG00000033177	208171	10439675	Tmprss7	transmembrane serine protease 7	0.00124323	0.0848504	2	2.45009
HEA	12	ENSMUSG00000079523	19240	10545479	Tmsb10	thymosin, beta 10	0.000355299	0.056363	2	0.510222
HEA	12	ENSMUSG00000079523	19240	10551009	Tmsb10	thymosin, beta 10	4.77e-05	0.0263779	2	0.404684
HEA	12	ENSMUSG00000043050	21959	10437673	Tnp2	transition protein 2	0.000387599	0.0583337	2	1.14357
HEA	12	ENSMUSG00000052707	233833	10557233	Tnrc6a	trinucleotide repeat containing 6a	0.00104456	0.0825808	4	1.23861
HEA	12	ENSMUSG00000000538	216810	10386495	Tom1l2	target of myb1-like 2 (chicken)	0.00109204	0.0825808	2	3.16321
HEA	12	ENSMUSG00000050565	240832	10350800	Tor1aip2	torsin A interacting protein 2	0.00058172	0.0669195	12	16.7015
HEA	12	ENSMUSG00000073400	19824	10445046	Trim10	tripartite motif-containing 10	0.0010579	0.0825808	4	12.2648
HEA	12	ENSMUSG00000042766	360213	10499514	Trim46	tripartite motif-containing 46	0.00128906	0.0871196	2	0.951723
HEA	12	ENSMUSG00000033088	110253	10425177	Triobp	TRIO and F-actin binding protein	0.000736261	0.0744378	4	5.25779
HEA	12	ENSMUSG00000021541	26946	10409602	Trpc7	transient receptor potential cation channel, subfamily C, member 7	0.000152714	0.045385	2	1.31778
HEA	12	ENSMUSG00000036899	194352	10544365	Trpv5	transient receptor potential cation channel, subfamily V, member 5	0.00124323	0.0848504	2	0.711331
HEA	12	ENSMUSG00000037824	52588	10419073	Tspan14	tetraspanin 14	0.000229452	0.0500645	6	2.67333
HEA	12	ENSMUSG00000038172	69863	10514128	Ttc39b	tetratricopeptide repeat domain 39B	0.0015588	0.0902383	2	4.72897
HEA	12	ENSMUSG00000012609	320244	10397377	Ttll5	tubulin tyrosine ligase-like family, member 5	0.00221198	0.0991085	12	2.27198
HEA	12	ENSMUSG00000010054	80385	10588678	Tusc2	tumor suppressor 2, mitochondrial calcium regulator	0.000537365	0.0657097	4	12.7934
HEA	12	ENSMUSG00000020803	52700	10378059	Txndc17	thioredoxin domain containing 17	0.00204533	0.0984312	4	0.772982
HEA	12	ENSMUSG00000004651	22173	10565422	Tyr	tyrosinase	0.0015588	0.0902383	8	46.341
HEA	12	ENSMUSG00000069053	22202	10607962	Uba1y	ubiquitin-activating enzyme, Chr Y	0.000146074	0.045385	2	7.68937
HEA	12	ENSMUSG00000078578	66105	10469772	Ube2d3	ubiquitin-conjugating enzyme E2D 3	0.000514001	0.0657097	4	0.324954
HEA	12	ENSMUSG00000032307	109161	10585494	Ube2q2	ubiquitin-conjugating enzyme E2Q family member 2	2.03e-05	0.0193005	4	1.57637
HEA	12	ENSMUSG00000051618	244178	10566306	Ubqln3	ubiquilin 3	0.0015588	0.0902383	4	86.6113
HEA	12	ENSMUSG00000062151	208898	10594973	Unc13c	unc-13 homolog C	4.77e-05	0.0263779	4	2.43413
HEA	12	ENSMUSG00000063626	210801	10577999	Unc5d	unc-5 netrin receptor D	0.001348	0.0901665	6	0.753247
HEA	12	ENSMUSG00000049680	72046	10384004	Urgcp	upregulator of cell proliferation	0.00100982	0.0825808	4	2.83957
HEA	12	ENSMUSG00000069020	68205	10470768	Urm1	ubiquitin related modifier 1	0.000355299	0.056363	2	7.17438
HEA	12	ENSMUSG00000068284	207806	10435832	Usf3	upstream transcription factor family member 3	0.00204533	0.0984312	4	12.8526
HEA	12	ENSMUSG00000035575	216987	10388971	Utp6	UTP6 small subunit processome component	0.00113963	0.0825808	4	2.82955
HEA	12	ENSMUSG00000101578	171250	10408142	Vmn1r206	vomeronasal 1 receptor 206	1.26e-05	0.0150856	4	4.01619
HEA	12	ENSMUSG00000039257	58188	10552288	Vstm2b	V-set and transmembrane domain containing 2B	0.000458916	0.0637541	12	10.8709
HEA	12	ENSMUSG00000051076	242122	10494761	Vtcn1	V-set domain containing T cell activation inhibitor 1	0.00146827	0.0902383	12	3.5009
HEA	12	ENSMUSG00000007030	27762	10444637	Vwa7	von Willebrand factor A domain containing 7	0.00124024	0.0848504	4	1.91817
HEA	12	ENSMUSG00000042660	67936	10454984	Wdr55	WD repeat domain 55	0.00062172	0.0682091	2	0.631176
HEA	12	ENSMUSG00000042050	217935	10403081	Wdr60	WD repeat domain 60	0.000403749	0.059799	10	0.944559
HEA	12	ENSMUSG00000070529	629756	10478540	Wfdc10	WAP four-disulfide core domain 10	0.0021383	0.0984312	4	1.21874
HEA	12	ENSMUSG00000020868	217119	10390059	Xylt2	xylosyltransferase II	0.00195236	0.0984312	4	4.49407
HEA	12	ENSMUSG00000022708	56490	10435769	Zbtb20	zinc finger and BTB domain containing 20	0.000769727	0.0744378	4	1.25631
HEA	12	ENSMUSG00000024238	21417	10453678	Zeb1	zinc finger E-box binding homeobox 1	0.00162965	0.0902383	2	1.05901
HEA	12	ENSMUSG00000037029	26465	10561837	Zfp146	zinc finger protein 146	0.000482115	0.0657097	2	4.08036
HEA	12	ENSMUSG00000021514	170936	10405853	Zfp369	zinc finger protein 369	0.00107995	0.0825808	12	5.80826
HEA	12	ENSMUSG00000051037	218311	10405927	Zfp455	zinc finger protein 455	0.000939321	0.0810786	4	2.01056
HEA	12	ENSMUSG00000044296	214779	10385642	Zfp879	zinc finger protein 879	0.00184222	0.0973786	6	0.564959
HEA	12	ENSMUSG00000053347	74670	10442258	Zfp943	zinc finger prtoein 943	0.000814827	0.0744378	4	6.75752
HEA	12	ENSMUSG00000065999	433804	10510241	Zfp985	zinc finger protein 985	0.00168435	0.0913605	10	3.46179
HEA	12	ENSMUSG00000079509	22764	10605729	Zfx	zinc finger protein X-linked	0.00162965	0.0902383	4	15.5805
HEA	12	ENSMUSG00000049350	69036	10568165	Zg16	zymogen granule protein 16	0.00108783	0.0825808	2	9.43707
HEA	12	ENSMUSG00000007817	328365	10413220	Zmiz1	zinc finger, MIZ-type containing 1	0.000939321	0.0810786	2	0.726901
HEA	12	ENSMUSG00000036086	226409	10357391	Zranb3	zinc finger, RAN-binding domain containing 3	0.000424262	0.0614865	8	0.738307
HYP	12	ENSMUSG00000029044	75942	10528827	4930584F24Rik	RIKEN cDNA 4930584F24 gene	4.48e-06	0.0890506	10	0.587034
HYP	12	ENSMUSG00000036655	71693	10399751	Colec11	collectin sub-family member 11	2.03e-05	0.0984841	12	1.58755
HYP	12	ENSMUSG00000001229	224897	10452000	Dpp9	dipeptidylpeptidase 9	7.67e-06	0.0890506	12	1.42423
HYP	12	NA	NA	10408121	NA	NA	2.12e-05	0.0984841	2	1.80404
HYP	12	ENSMUSG00000000441	110157	10547034	Raf1	v-raf-leukemia viral oncogene 1	1.26e-05	0.0977052	10	4.46621
KID	12	ENSMUSG00000020284	67884	10364338	1810043G02Rik	RIKEN cDNA 1810043G02 gene	8.29e-05	0.0710989	4	4.09381
KID	12	ENSMUSG00000036873	66421	10496742	2410004B18Rik	RIKEN cDNA 2410004B18 gene	4.61e-05	0.0613893	2	0.694859
KID	12	ENSMUSG00000023350	74042	10449977	4921501E09Rik	RIKEN cDNA 4921501E09 gene	0.000121547	0.0827985	4	0.7813
KID	12	ENSMUSG00000045019	171168	10452202	Acer1	alkaline ceramidase 1	0.000179273	0.0922696	6	0.889016
KID	12	ENSMUSG00000017718	71562	10382985	Afmid	arylformamidase	6.96e-05	0.0649734	6	1.49442
KID	12	ENSMUSG00000027517	70065	10490164	Ankrd60	ankyrin repeat domain 60	7.15e-05	0.0649734	4	3.00739
KID	12	ENSMUSG00000050730	71544	10590844	Arhgap42	Rho GTPase activating protein 42	1.24e-05	0.0318308	2	2.05687
KID	12	ENSMUSG00000038525	67211	10520003	Armc10	armadillo repeat containing 10	7.15e-05	0.0649734	6	3.17439
KID	12	ENSMUSG00000025612	12013	10436734	Bach1	BTB and CNC homology 1, basic leucine zipper transcription factor 1	1.88e-05	0.0427269	6	2.57415
KID	12	ENSMUSG00000017412	12298	10482695	Cacnb4	calcium channel, voltage-dependent, beta 4 subunit	0.000121547	0.0827985	12	2.30349
KID	12	ENSMUSG00000023274	12504	10547894	Cd4	CD4 antigen	0.000105048	0.0797513	4	1.54184
KID	12	ENSMUSG00000030278	14311	10546929	Cidec	cell death-inducing DFFA-like effector c	3.25e-06	0.0157568	12	1.13333
KID	12	ENSMUSG00000004317	12728	10603289	Clcn5	chloride channel, voltage-sensitive 5	0.000146074	0.0886404	2	1.79272
KID	12	ENSMUSG00000038085	70873	10477831	Cnbd2	cyclic nucleotide binding domain containing 2	2.59e-05	0.049974	2	0.593819
KID	12	ENSMUSG00000036356	234356	10579012	Csgalnact1	chondroitin sulfate N-acetylgalactosaminyltransferase 1	0.000157087	0.0886404	6	2.52692
KID	12	ENSMUSG00000059824	13170	10553092	Dbp	D site albumin promoter binding protein	5.96e-05	0.0649734	6	1.89332
KID	12	ENSMUSG00000022422	72107	10428672	Dscc1	DNA replication and sister chromatid cohesion 1	0.000164567	0.0886404	12	9.60857
KID	12	ENSMUSG00000033268	99439	10475456	Duox1	dual oxidase 1	6.96e-05	0.0649734	10	1.79816
KID	12	ENSMUSG00000020185	52679	10366277	E2f7	E2F transcription factor 7	3.42e-05	0.0528346	2	2.22663
KID	12	ENSMUSG00000041685	218503	10411464	Fcho2	FCH domain only 2	1.18e-05	0.0318308	8	3.15887
KID	12	ENSMUSG00000048582	14611	10420359	Gja3	gap junction protein, alpha 3	8.83e-07	0.00681853	4	4.24783
KID	12	ENSMUSG00000005364	16192	10546762	Il5ra	interleukin 5 receptor, alpha	0.000152714	0.0886404	10	1.66959
KID	12	ENSMUSG00000028003	79235	10498978	Lrat	lecithin-retinol acyltransferase (phosphatidylcholine-retinol-O-acyltransferase)	1.12e-05	0.0318308	10	2.33438
KID	12	ENSMUSG00000026779	67121	10480432	Mastl	microtubule associated serine/threonine kinase-like	4.77e-05	0.0613893	10	0.300854
KID	12	ENSMUSG00000039345	239706	10433433	Mettl22	methyltransferase like 22	2.96e-07	0.00343297	6	2.01475
KID	12	NA	NA	10414661	NA	NA	0.000172047	0.0905634	6	0.788991
KID	12	NA	NA	10464819	NA	NA	4.34e-08	0.0010051	10	2.69233
KID	12	NA	NA	10472422	NA	NA	0.000109615	0.0797513	8	1.56895
KID	12	NA	NA	10473006	NA	NA	3.4e-06	0.0157568	6	8.00602
KID	12	NA	NA	10485792	NA	NA	4.77e-05	0.0613893	8	1.45187
KID	12	NA	NA	10508619	NA	NA	7.29e-05	0.0649734	2	4.84117
KID	12	NA	NA	10537938	NA	NA	3.08e-05	0.0509002	2	1.22276
KID	12	NA	NA	10605914	NA	NA	0.000110187	0.0797513	6	8.66987
KID	12	ENSMUSG00000028224	27354	10503431	Nbn	nibrin	0.000164567	0.0886404	10	7.93563
KID	12	ENSMUSG00000030562	50490	10554752	Nox4	NADPH oxidase 4	2.03e-05	0.0427269	2	1.44872
KID	12	ENSMUSG00000020430	64934	10383810	Pes1	pescadillo ribosomal biogenesis factor 1	0.000149606	0.0886404	2	1.33547
KID	12	ENSMUSG00000008301	56698	10455801	Phax	phosphorylated adaptor for RNA export	0.000157087	0.0886404	10	3.21456
KID	12	ENSMUSG00000058388	18685	10495012	Phtf1	putative homeodomain transcription factor 1	3.08e-05	0.0509002	8	1.20491
KID	12	ENSMUSG00000073557	329251	10357946	Ppp1r12b	protein phosphatase 1, regulatory subunit 12B	0.000110187	0.0797513	10	14.4216
KID	12	ENSMUSG00000001847	19353	10535471	Rac1	Rac family small GTPase 1	0.000152714	0.0886404	8	0.995793
KID	12	ENSMUSG00000041238	225182	10453867	Rbbp8	retinoblastoma binding protein 8, endonuclease	9.17e-05	0.075851	2	2.52076
KID	12	ENSMUSG00000075702	114679	10373768	Selenom	selenoprotein M	6.53e-05	0.0649734	8	1.08379
KID	12	ENSMUSG00000058260	71907	10402422	Serpina9	serine (or cysteine) peptidase inhibitor, clade A (alpha-1 antiproteinase, antitrypsin), member 9	1.24e-05	0.0318308	12	1.42439
KID	12	ENSMUSG00000022003	67554	10421648	Slc25a30	solute carrier family 25, member 30	0.000147679	0.0886404	10	0.56042
KID	12	ENSMUSG00000067928	240034	10442240	Zfp760	zinc finger protein 760	6.53e-05	0.0649734	4	0.633158
LIV	12	ENSMUSG00000038408	71307	10408525	1700018A04Rik	RIKEN cDNA 1700018A04 gene	0.00109204	0.0919247	6	1.37758
LIV	12	ENSMUSG00000031847	69528	10582014	1700030J22Rik	RIKEN cDNA 1700030J22 gene	8.23e-05	0.0326233	8	5.65544
LIV	12	ENSMUSG00000040163	73344	10549377	1700034J05Rik	RIKEN cDNA 1700034J05 gene	0.000424262	0.0616418	6	1.48452
LIV	12	ENSMUSG00000029384	75610	10523293	2010109A12Rik	RIKEN cDNA 2010109A12 gene	0.000164567	0.0447622	8	1.72064
LIV	12	ENSMUSG00000050704	69661	10440664	2310061N02Rik	RIKEN cDNA 2310061N02 gene	1.75e-06	0.0136157	6	1.53189
LIV	12	ENSMUSG00000044730	194268	10508001	9930104L06Rik	RIKEN cDNA 9930104L06 gene	0.000997084	0.0907541	6	0.670554
LIV	12	ENSMUSG00000047384	320952	10361184	A730013G03Rik	RIKEN cDNA A730013G03 gene	0.000514001	0.064992	6	0.576714
LIV	12	ENSMUSG00000037257	66939	10586130	Aagab	alpha- and gamma-adaptin binding protein	0.00119143	0.093838	10	21.958
LIV	12	ENSMUSG00000072791	77706	10403202	Abcb5	ATP-binding cassette, sub-family B (MDR/TAP), member 5	0.00104456	0.0915148	6	3.70228
LIV	12	ENSMUSG00000027605	60525	10477649	Acss2	acyl-CoA synthetase short-chain family member 2	0.000313702	0.0547621	12	1.11927
LIV	12	ENSMUSG00000035948	380660	10372208	Acss3	acyl-CoA synthetase short-chain family member 3	7.29e-05	0.0317523	6	8.79526
LIV	12	ENSMUSG00000054693	11487	10586844	Adam10	a disintegrin and metallopeptidase domain 10	0.000607456	0.0695851	10	3.84529
LIV	12	ENSMUSG00000051804	238405	10399024	Adam6b	a disintegrin and metallopeptidase domain 6B	0.000121547	0.038422	4	2.98708
LIV	12	ENSMUSG00000022056	11500	10421106	Adam7	a disintegrin and metallopeptidase domain 7	4.99e-05	0.0308313	6	0.819637
LIV	12	ENSMUSG00000025270	11656	10602372	Alas2	aminolevulinic acid synthase 2, erythroid	4.77e-05	0.0308313	10	1.50191
LIV	12	ENSMUSG00000013584	19378	10586865	Aldh1a2	aldehyde dehydrogenase family 1, subfamily A2	0.000826603	0.0809033	8	3.87531
LIV	12	ENSMUSG00000028737	212647	10509790	Aldh4a1	aldehyde dehydrogenase 4 family, member A1	0.000941463	0.0884446	12	0.776897
LIV	12	ENSMUSG00000087247	620393	10344674	Alkal1	ALK and LTK ligand 1	0.000313702	0.0547621	10	10.2071
LIV	12	ENSMUSG00000020636	94041	10399739	Allc	allantoicase	0.000300063	0.0547621	6	0.960379
LIV	12	ENSMUSG00000025525	68117	10601473	Apool	apolipoprotein O-like	4.4e-05	0.0308313	12	1.14921
LIV	12	ENSMUSG00000074582	99371	10478774	Arfgef2	ADP-ribosylation factor guanine nucleotide-exchange factor 2 (brefeldin A-inhibited)	3.4e-06	0.015914	10	2.56581
LIV	12	ENSMUSG00000019947	71371	10369792	Arid5b	AT rich interactive domain 5B (MRF1-like)	0.000105048	0.0361814	8	2.93382
LIV	12	ENSMUSG00000021200	65256	10402325	Asb2	ankyrin repeat and SOCS box-containing 2	7.29e-05	0.0317523	10	0.905379
LIV	12	ENSMUSG00000027244	51897	10485048	Atg13	autophagy related 13	0.00031086	0.0547621	8	5.12115
LIV	12	ENSMUSG00000028550	242557	10506134	Atg4c	autophagy related 4C, cysteine peptidase	7.15e-05	0.0317523	6	2.14693
LIV	12	ENSMUSG00000020123	54140	10366707	Avpr1a	arginine vasopressin receptor 1A	0.000537365	0.0675809	6	3.15958
LIV	12	ENSMUSG00000015665	245533	10600988	Awat1	acyl-CoA wax alcohol acyltransferase 1	0.000901748	0.0857467	8	0.92506
LIV	12	ENSMUSG00000100005	434198	10554129	B130024G19Rik	RIKEN cDNA B130024G19 gene	0.00031086	0.0547621	8	0.778081
LIV	12	ENSMUSG00000030780	233913	10568376	BC017158	cDNA sequence BC017158	0.000514001	0.064992	6	1.27226
LIV	12	ENSMUSG00000074665	381399	10477423	Bpifb4	BPI fold containing family B, member 4	0.00062172	0.0695851	6	1.19413
LIV	12	ENSMUSG00000051616	442837	10346141	C230029F24Rik	RIKEN cDNA C230029F24 gene	0.000769727	0.0782477	6	10.2134
LIV	12	ENSMUSG00000030272	52163	10546891	Camk1	calcium/calmodulin-dependent protein kinase I	0.000976181	0.0906144	10	20.6365
LIV	12	ENSMUSG00000038526	23831	10500283	Car14	carbonic anhydrase 14	4.61e-05	0.0308313	6	5.99716
LIV	12	ENSMUSG00000022428	73739	10425293	Cby1	chibby family member 1, beta catenin antagonist	4.61e-05	0.0308313	6	0.928199
LIV	12	ENSMUSG00000108929	668310	10463104	Cc2d2b	coiled-coil and C2 domain containing 2B	0.000560729	0.0683154	6	3.25749
LIV	12	ENSMUSG00000033712	219158	10421227	Ccar2	cell cycle activator and apoptosis regulator 2	0.00113963	0.0919247	6	2.6108
LIV	12	ENSMUSG00000038292	384619	10563149	Ccdc155	coiled-coil domain containing 155	0.000543913	0.0679391	6	0.863755
LIV	12	ENSMUSG00000075225	75973	10368817	Ccdc162	coiled-coil domain containing 162	0.000245319	0.0536308	10	7.66177
LIV	12	ENSMUSG00000032740	108686	10374842	Ccdc88a	coiled coil domain containing 88A	0.000567658	0.0688013	6	0.404671
LIV	12	ENSMUSG00000023235	20300	10569958	Ccl25	chemokine (C-C motif) ligand 25	0.00058172	0.0695851	6	1.31852
LIV	12	ENSMUSG00000009185	20307	10379535	Ccl8	chemokine (C-C motif) ligand 8	0.000105048	0.0361814	6	0.661711
LIV	12	ENSMUSG00000028926	18647	10527940	Cdk14	cyclin-dependent kinase 14	0.00062172	0.0695851	6	0.572107
LIV	12	ENSMUSG00000023067	12575	10443463	Cdkn1a	cyclin-dependent kinase inhibitor 1A (P21)	0.000233343	0.0524843	6	0.833041
LIV	12	ENSMUSG00000020014	380654	10371916	Cfap54	cilia and flagella associated protein 54	0.000864175	0.0831884	6	0.625707
LIV	12	ENSMUSG00000026031	12633	10346551	Cflar	CASP8 and FADD-like apoptosis regulator	3.22e-05	0.0308313	6	5.89564
LIV	12	ENSMUSG00000031491	11440	10577980	Chrna6	cholinergic receptor, nicotinic, alpha polypeptide 6	1.06e-05	0.0206775	6	12.5067
LIV	12	ENSMUSG00000024526	12683	10456392	Cidea	cell death-inducing DNA fragmentation factor, alpha subunit-like effector A	0.000424262	0.0616418	6	6.43973
LIV	12	ENSMUSG00000074491	75863	10576774	Clec4g	C-type lectin domain family 4, member g	0.000443546	0.0621283	12	0.961772
LIV	12	ENSMUSG00000053931	71994	10495659	Cnn3	calponin 3, acidic	0.000514001	0.064992	10	1.13955
LIV	12	ENSMUSG00000038784	53621	10543904	Cnot4	CCR4-NOT transcription complex, subunit 4	0.000100481	0.0361814	6	2.66713
LIV	12	ENSMUSG00000043719	245026	10596394	Col6a6	collagen, type VI, alpha 6	0.000313702	0.0547621	8	2.17628
LIV	12	ENSMUSG00000039801	73692	10422912	Cplane1	ciliogenesis and planar polarity effector 1	0.000514001	0.064992	6	0.440832
LIV	12	ENSMUSG00000003575	382056	10579262	Crtc1	CREB regulated transcription coactivator 1	0.000736261	0.0779304	8	0.507078
LIV	12	ENSMUSG00000036924	69294	10476919	Cst13	cystatin 13	0.000355299	0.0577164	6	3.26531
LIV	12	ENSMUSG00000027176	228410	10474243	Cstf3	cleavage stimulation factor, 3' pre-RNA, subunit 3	7.32e-06	0.0181209	6	1.30405
LIV	12	ENSMUSG00000028189	74245	10496813	Ctbs	chitobiase	0.000100481	0.0361814	10	0.919318
LIV	12	ENSMUSG00000055298	26898	10409887	Ctsj	cathepsin J	0.000232044	0.0524843	6	2.7709
LIV	12	ENSMUSG00000029630	56388	10535714	Cyp3a25	cytochrome P450, family 3, subfamily a, polypeptide 25	0.000404977	0.0607258	8	1.38219
LIV	12	ENSMUSG00000053289	77591	10593508	Ddx10	DEAD (Asp-Glu-Ala-Asp) box polypeptide 10	0.000355299	0.0577164	8	1.28643
LIV	12	ENSMUSG00000030204	67755	10542321	Ddx47	DEAD (Asp-Glu-Ala-Asp) box polypeptide 47	7.15e-05	0.0317523	10	5.34169
LIV	12	ENSMUSG00000038024	329877	10505749	Dennd4c	DENN/MADD domain containing 4C	0.0007794	0.0782477	8	2.17748
LIV	12	ENSMUSG00000048264	208440	10403466	Dip2c	disco interacting protein 2 homolog C	0.000313702	0.0547621	10	1.69776
LIV	12	ENSMUSG00000031523	50768	10578222	Dlc1	deleted in LIV cancer 1	7.78e-05	0.0324123	10	9.58643
LIV	12	ENSMUSG00000003279	224997	10446596	Dlgap1	DLG associated protein 1	0.000297345	0.0547621	10	1.74166
LIV	12	ENSMUSG00000028610	56296	10514919	Dmrtb1	DMRT-like family B with proline-rich C-terminal, 1	0.00124323	0.0962968	10	22.696
LIV	12	ENSMUSG00000029131	23950	10354404	Dnajb6	DnaJ heat shock protein family (Hsp40) member B6	4.82e-05	0.0308313	8	0.883323
LIV	12	ENSMUSG00000029131	23950	10395976	Dnajb6	DnaJ heat shock protein family (Hsp40) member B6	6.84e-05	0.0317523	8	0.953133
LIV	12	ENSMUSG00000029131	23950	10481868	Dnajb6	DnaJ heat shock protein family (Hsp40) member B6	6.84e-05	0.0317523	8	0.980263
LIV	12	ENSMUSG00000029131	23950	10585533	Dnajb6	DnaJ heat shock protein family (Hsp40) member B6	6.84e-05	0.0317523	8	1.01018
LIV	12	ENSMUSG00000071392	100045792	10368054	Ect2l	epithelial cell transforming sequence 2 oncogene-like	0.000826603	0.0809033	6	10.7063
LIV	12	ENSMUSG00000005610	13690	10566966	Eif4g2	eukaryotic translation initiation factor 4, gamma 2	0.00127385	0.0976978	10	1.13617
LIV	12	ENSMUSG00000035151	244548	10579976	Elmod2	ELMO/CED-12 domain containing 2	0.00127075	0.0976978	10	6.06198
LIV	12	ENSMUSG00000008140	69683	10562774	Emc10	ER membrane protein complex subunit 10	7.29e-05	0.0317523	6	2.43394
LIV	12	ENSMUSG00000044726	239368	10423623	Erich5	glutamate rich 5	0.000955344	0.0890335	12	5.06664
LIV	12	ENSMUSG00000064254	66071	10550956	Ethe1	ethylmalonic encephalopathy 1	6.99e-05	0.0317523	6	2.77899
LIV	12	ENSMUSG00000021492	58992	10409449	F12	coagulation factor XII (Hageman factor)	0.000462831	0.0633131	8	1.66382
LIV	12	ENSMUSG00000031196	14069	10605392	F8	coagulation factor VIII	0.000265193	0.0547621	6	6.57945
LIV	12	ENSMUSG00000010663	76267	10461439	Fads1	fatty acid desaturase 1	0.000105179	0.0361814	10	1.04553
LIV	12	ENSMUSG00000050471	109229	10592126	Fam118b	family with sequence similarity 118, member B	0.00113963	0.0919247	4	0.753977
LIV	12	ENSMUSG00000043068	69627	10582694	Fam89a	family with sequence similarity 89, member A	2.31e-05	0.0291689	8	0.797268
LIV	12	ENSMUSG00000024742	14156	10465912	Fen1	flap structure specific endonuclease 1	0.000232044	0.0524843	6	2.33897
LIV	12	ENSMUSG00000027208	14178	10475643	Fgf7	fibroblast growth factor 7	0.000300063	0.0547621	6	63.8407
LIV	12	ENSMUSG00000050295	17300	10404407	Foxc1	forkhead box C1	0.00102856	0.0915148	6	3.37272
LIV	12	ENSMUSG00000028671	74246	10509147	Gale	galactose-4-epimerase, UDP	0.000997084	0.0907541	4	0.866118
LIV	12	ENSMUSG00000049971	319804	10525942	Glt1d1	glycosyltransferase 1 domain containing 1	0.000210331	0.0524843	6	3.09239
LIV	12	ENSMUSG00000072592	100038728	10428405	Gm10373	predicted gene 10373	0.000864175	0.0831884	6	0.943988
LIV	12	ENSMUSG00000025194	100038628	10463343	Gm10768	predicted gene 10768	0.000424262	0.0616418	8	2.56222
LIV	12	ENSMUSG00000074655	385263	10491197	Gm1527	predicted gene 1527	0.000765923	0.0782477	6	2.0563
LIV	12	ENSMUSG00000071633	240549	10461728	Gm4952	predicted gene 4952	0.000395439	0.0604583	10	1.14273
LIV	12	ENSMUSG00000048398	272350	10549794	Gm5065	predicted gene 5065	0.000300063	0.0547621	6	1.10732
LIV	12	ENSMUSG00000074448	434396	10592192	Gm5615	predicted gene 5615	5.01e-05	0.0308313	8	2.4522
LIV	12	ENSMUSG00000078783	751864	10497345	Gm9733	predicted gene 9733	0.00062172	0.0695851	6	1.62899
LIV	12	ENSMUSG00000068428	239789	10438784	Gmnc	geminin coiled-coil domain containing	0.000164567	0.0447622	6	2.36161
LIV	12	ENSMUSG00000041762	68526	10483679	Gpr155	G protein-coupled receptor 155	0.000404977	0.0607258	8	1.20052
LIV	12	ENSMUSG00000001248	52857	10562260	Gramd1a	GRAM domain containing 1A	0.000594689	0.0695851	6	0.501951
LIV	12	ENSMUSG00000032017	110637	10592629	Grik4	glutamate receptor, ionotropic, kainate 4	0.00102267	0.0915148	6	0.395914
LIV	12	ENSMUSG00000022738	195333	10438256	Gsc2	goosecoid homebox 2	0.000997084	0.0907541	10	0.584918
LIV	12	ENSMUSG00000062203	14852	10437748	Gspt1	G1 to S phase transition 1	0.000595714	0.0695851	6	15.2138
LIV	12	ENSMUSG00000032777	233863	10567750	Gtf3c1	general transcription factor III C 1	0.00113963	0.0919247	6	2.0301
LIV	12	ENSMUSG00000037246	224761	10445022	H2-M10.5	histocompatibility 2, M region locus 10.5	4.8e-05	0.0308313	6	5.78084
LIV	12	ENSMUSG00000048001	15208	10510950	Hes5	hes family bHLH transcription factor 5	0.000387599	0.0596495	6	1.44511
LIV	12	ENSMUSG00000037375	226861	10361169	Hhat	hedgehog acyltransferase	4.57e-05	0.0308313	6	1.0724
LIV	12	ENSMUSG00000022702	15260	10434252	Hira	histone cell cycle regulator	0.00062172	0.0695851	8	1.65127
LIV	12	ENSMUSG00000031245	50887	10606436	Hmgn5	high-mobility group nucleosome binding domain 5	7.32e-06	0.0181209	10	1.5788
LIV	12	ENSMUSG00000038721	15415	10380634	Hoxb7	homeobox B7	0.00036813	0.0591085	10	1.53827
LIV	12	ENSMUSG00000021270	15519	10378848	Hsp90aa1	heat shock protein 90, alpha (cytosolic), class A member 1	0.00104456	0.0915148	4	2.9706
LIV	12	ENSMUSG00000041380	15560	10602261	Htr2c	5-hydroxytryptamine (serotonin) receptor 2C	0.00116303	0.0931697	4	9.74122
LIV	12	ENSMUSG00000031304	16186	10606016	Il2rg	interleukin 2 receptor, gamma chain	0.000219891	0.0524843	8	1.3492
LIV	12	ENSMUSG00000026113	269180	10345580	Inpp4a	inositol polyphosphate-4-phosphatase, type I	0.00119143	0.093838	6	10.6067
LIV	12	ENSMUSG00000003721	72999	10357280	Insig2	insulin induced gene 2	6.53e-05	0.0317523	8	1.27342
LIV	12	ENSMUSG00000000290	16414	10364262	Itgb2	integrin beta 2	0.000864175	0.0831884	6	0.667641
LIV	12	ENSMUSG00000006529	16424	10418455	Itih1	inter-alpha trypsin inhibitor, heavy chain 1	0.0007794	0.0782477	10	2.07395
LIV	12	ENSMUSG00000043881	211255	10416653	Kbtbd7	kelch repeat and BTB (POZ) domain containing 7	0.000371449	0.0591085	8	10.68
LIV	12	ENSMUSG00000040896	56543	10495083	Kcnd3	potassium voltage-gated channel, Shal-related family, member 3	0.000702794	0.0764662	2	1.78516
LIV	12	ENSMUSG00000062609	16516	10437151	Kcnj15	potassium inwardly-rectifying channel, subfamily J, member 15	0.000164567	0.0447622	6	0.484482
LIV	12	ENSMUSG00000054770	51960	10354807	Kctd18	potassium channel tetramerisation domain containing 18	0.000736261	0.0779304	6	0.544439
LIV	12	ENSMUSG00000026585	16579	10351140	Kifap3	kinesin-associated protein 3	0.00109204	0.0919247	6	1.38479
LIV	12	ENSMUSG00000048732	217194	10391143	Klhl11	kelch-like 11	0.000594689	0.0695851	10	0.541718
LIV	12	ENSMUSG00000060161	16604	10552553	Klk1b7-ps	kallikrein 1-related peptidase b7, pseudogene	6.99e-05	0.0317523	6	16.7319
LIV	12	ENSMUSG00000050063	19144	10552516	Klk6	kallikrein related-peptidase 6	0.000482115	0.064992	6	2.4568
LIV	12	ENSMUSG00000029414	208628	10525591	Kntc1	kinetochore associated 1	0.00119143	0.093838	6	13.3408
LIV	12	ENSMUSG00000020911	16669	10391036	Krt19	keratin 19	7.9e-05	0.0324123	6	0.927482
LIV	12	ENSMUSG00000045236	50775	10559181	Krtap5-4	keratin associated protein 5-4	0.000210331	0.0524843	8	12.8019
LIV	12	ENSMUSG00000026943	77701	10480744	Lcn12	lipocalin 12	0.00120015	0.0942076	6	1.5516
LIV	12	ENSMUSG00000036216	259301	10385814	Leap2	LIV-expressed antimicrobial peptide 2	1.26e-05	0.0211001	6	2.58932
LIV	12	ENSMUSG00000038970	231876	10527306	Lmtk2	lemur tyrosine kinase 2	8.1e-05	0.0326233	8	25.8056
LIV	12	ENSMUSG00000039633	244421	10578207	Lonrf1	LON peptidase N-terminal domain and ring finger 1	8.42e-07	0.0113628	12	0.576496
LIV	12	ENSMUSG00000025185	67573	10467768	Loxl4	lysyl oxidase-like 4	0.000100481	0.0361814	10	0.794316
LIV	12	ENSMUSG00000020593	14245	10399478	Lpin1	lipin 1	0.000313702	0.0547621	8	1.60242
LIV	12	ENSMUSG00000024940	16998	10460666	Ltbp3	latent transforming growth factor beta binding protein 3	0.000595714	0.0695851	6	2.08096
LIV	12	ENSMUSG00000020377	17001	10385583	Ltc4s	leukotriene C4 synthase	0.00104456	0.0915148	8	0.374504
LIV	12	ENSMUSG00000032496	17002	10589703	Ltf	lactotransferrin	8.13e-06	0.0181209	4	4.41305
LIV	12	ENSMUSG00000022582	546644	10424683	Ly6g	lymphocyte antigen 6 complex, locus G	7.67e-06	0.0181209	6	1.07018
LIV	12	ENSMUSG00000004707	17085	10360158	Ly9	lymphocyte antigen 9	1.88e-05	0.0291689	6	0.571246
LIV	12	ENSMUSG00000071369	26408	10361926	Map3k5	mitogen-activated protein kinase kinase kinase 5	0.00073185	0.0779304	6	23.3406
LIV	12	ENSMUSG00000024969	13728	10465649	Mark2	MAP/microtubule affinity regulating kinase 2	0.000219891	0.0524843	4	0.649408
LIV	12	ENSMUSG00000044345	277010	10463224	Marveld1	MARVEL (membrane-associating) domain containing 1	0.000387599	0.0596495	10	2.56532
LIV	12	ENSMUSG00000037523	228607	10476276	Mavs	mitochondrial antiviral signaling protein	0.000769727	0.0782477	6	1.16503
LIV	12	ENSMUSG00000026669	70024	10479811	Mcm10	minichromosome maintenance 10 replication initiation factor	0.000355299	0.0577164	8	2.61019
LIV	12	ENSMUSG00000034912	320772	10400607	Mdga2	MAM domain containing glycosylphosphatidylinositol anchor 2	0.00113953	0.0919247	6	2.70645
LIV	12	ENSMUSG00000079487	59024	10601099	Med12	mediator complex subunit 12	0.00109204	0.0919247	6	43.4269
LIV	12	ENSMUSG00000006732	17299	10366796	Mettl1	methyltransferase like 1	0.00113953	0.0919247	10	1.40233
LIV	12	ENSMUSG00000039018	212508	10558600	Mtg1	mitochondrial ribosome-associated GTPase 1	4.4e-05	0.0308313	10	0.873395
LIV	12	ENSMUSG00000045934	194126	10494351	Mtmr11	myotubularin related protein 11	5.45e-05	0.0317523	4	1.42133
LIV	12	ENSMUSG00000092009	667772	10436128	Myh15	myosin, heavy chain 15	0.00011875	0.0380521	12	9.17788
LIV	12	ENSMUSG00000009471	17927	10553256	Myod1	myogenic differentiation 1	0.000232044	0.0524843	10	2.21695
LIV	12	NA	NA	10352722	NA	NA	0.000404977	0.0607258	12	1.36588
LIV	12	NA	NA	10353878	NA	NA	0.000139434	0.0429164	4	0.717268
LIV	12	NA	NA	10353891	NA	NA	0.000594689	0.0695851	6	0.584698
LIV	12	NA	NA	10356018	NA	NA	0.000229452	0.0524843	10	1.36159
LIV	12	NA	NA	10357097	NA	NA	0.00108783	0.0919247	8	1.22134
LIV	12	NA	NA	10360662	NA	NA	0.00078903	0.078876	8	0.971402
LIV	12	NA	NA	10367050	NA	NA	0.000105179	0.0361814	12	1.54138
LIV	12	NA	NA	10375129	NA	NA	0.000227491	0.0524843	12	0.472354
LIV	12	NA	NA	10401441	NA	NA	0.000702814	0.0764662	12	13.0207
LIV	12	NA	NA	10403034	NA	NA	0.000997084	0.0907541	12	0.729531
LIV	12	NA	NA	10403079	NA	NA	0.000462831	0.0633131	10	2.78569
LIV	12	NA	NA	10404022	NA	NA	7.15e-05	0.0317523	6	1.75713
LIV	12	NA	NA	10414173	NA	NA	0.000221773	0.0524843	10	1.37005
LIV	12	NA	NA	10414527	NA	NA	4.77e-05	0.0308313	8	9.87088
LIV	12	NA	NA	10414703	NA	NA	0.000681777	0.075227	8	0.900559
LIV	12	NA	NA	10416393	NA	NA	0.000955344	0.0890335	6	0.832113
LIV	12	NA	NA	10424070	NA	NA	0.000514001	0.064992	6	1.74331
LIV	12	NA	NA	10429409	NA	NA	2.8e-05	0.0308313	6	3.40989
LIV	12	NA	NA	10429776	NA	NA	0.00104456	0.0915148	6	1.95628
LIV	12	NA	NA	10430883	NA	NA	0.000594689	0.0695851	8	1.67457
LIV	12	NA	NA	10442238	NA	NA	0.000413301	0.0615793	12	3.19187
LIV	12	NA	NA	10445528	NA	NA	0.00110599	0.0919247	6	0.960437
LIV	12	NA	NA	10447128	NA	NA	0.00129503	0.0980368	8	3.11108
LIV	12	NA	NA	10464443	NA	NA	0.000901748	0.0857467	6	4.37054
LIV	12	NA	NA	10467468	NA	NA	0.00104456	0.0915148	6	3.81465
LIV	12	NA	NA	10479221	NA	NA	1.26e-05	0.0211001	10	1.47348
LIV	12	NA	NA	10489237	NA	NA	7.47e-05	0.0317523	6	25.2521
LIV	12	NA	NA	10493496	NA	NA	0.000157087	0.0447622	4	0.81933
LIV	12	NA	NA	10497944	NA	NA	0.000769727	0.0782477	10	34.8931
LIV	12	NA	NA	10501046	NA	NA	0.00110599	0.0919247	8	4.66262
LIV	12	NA	NA	10505102	NA	NA	0.0010579	0.0919247	6	54.5459
LIV	12	NA	NA	10514561	NA	NA	0.000514001	0.064992	4	8.30592
LIV	12	NA	NA	10516042	NA	NA	0.000736261	0.0779304	6	56.7404
LIV	12	NA	NA	10545210	NA	NA	0.000387599	0.0596495	6	1.83966
LIV	12	NA	NA	10549758	NA	NA	0.00129503	0.0980368	10	0.461976
LIV	12	NA	NA	10550822	NA	NA	0.000922767	0.0873902	6	2.06131
LIV	12	NA	NA	10556487	NA	NA	7.37e-05	0.0317523	4	0.82751
LIV	12	NA	NA	10559357	NA	NA	0.000736261	0.0779304	8	1.17312
LIV	12	NA	NA	10559359	NA	NA	0.000254143	0.0545406	6	0.972028
LIV	12	NA	NA	10560614	NA	NA	0.00125025	0.0965209	6	0.644102
LIV	12	NA	NA	10562612	NA	NA	0.000462831	0.0633131	6	6.05885
LIV	12	NA	NA	10564809	NA	NA	7.15e-05	0.0317523	12	2.48336
LIV	12	NA	NA	10569714	NA	NA	4.4e-05	0.0308313	8	1.9311
LIV	12	NA	NA	10572527	NA	NA	0.000164567	0.0447622	6	0.971711
LIV	12	NA	NA	10575142	NA	NA	0.000152714	0.0447622	4	0.8458
LIV	12	NA	NA	10590487	NA	NA	9.72e-07	0.0113628	10	1.94489
LIV	12	NA	NA	10599416	NA	NA	0.000546022	0.0679391	6	0.991714
LIV	12	NA	NA	10600027	NA	NA	0.00109204	0.0919247	8	800.817
LIV	12	NA	NA	10603266	NA	NA	0.000313702	0.0547621	6	5.62783
LIV	12	NA	NA	10605324	NA	NA	0.000648752	0.0719223	8	1.14531
LIV	12	NA	NA	10608308	NA	NA	0.000300063	0.0547621	6	37.8627
LIV	12	ENSMUSG00000102758	635702	10497490	Naaladl2	N-acetylated alpha-linked acidic dipeptidase-like 2	0.000105179	0.0361814	8	2.59011
LIV	12	ENSMUSG00000026107	109019	10354418	Nabp1	nucleic acid binding protein 1	0.000327341	0.0554867	6	4.23088
LIV	12	ENSMUSG00000030004	68396	10545877	Nat8	N-acetyltransferase 8 (GCN5-related)	9.13e-05	0.0356128	6	2.35562
LIV	12	ENSMUSG00000072889	100978	10530477	Nfxl1	nuclear transcription factor, X-box binding-like 1	0.000498542	0.064992	10	1.07302
LIV	12	ENSMUSG00000032606	66257	10588876	Nicn1	nicolin 1	0.000939321	0.0884446	6	4.89616
LIV	12	ENSMUSG00000026237	14767	10356335	Nmur1	neuromedin U receptor 1	0.00116303	0.0931697	8	0.305093
LIV	12	ENSMUSG00000028948	74035	10510629	Nol9	nucleolar protein 9	0.000826603	0.0809033	10	5.54359
LIV	12	ENSMUSG00000026077	18143	10345675	Npas2	neuronal PAS domain protein 2	0.000243094	0.0536308	8	0.59489
LIV	12	ENSMUSG00000048337	19065	10418898	Npy4r	neuropeptide Y receptor Y4	0.00111428	0.0919247	6	0.689462
LIV	12	ENSMUSG00000021775	353187	10417734	Nr1d2	nuclear receptor subfamily 1, group D, member 2	0.00131445	0.0991857	6	1.52594
LIV	12	ENSMUSG00000028851	18221	10578019	Nudc	nudC nuclear distribution protein	4.34e-05	0.0308313	10	11.7826
LIV	12	ENSMUSG00000052533	227699	10470973	Nup188	nucleoporin 188	0.000327341	0.0554867	8	0.921472
LIV	12	ENSMUSG00000026645	99035	10479752	Olah	oleoyl-ACP hydrolase	0.000297345	0.0547621	10	16.3612
LIV	12	ENSMUSG00000051041	244198	10556076	Olfml1	olfactomedin-like 1	2.06e-05	0.0291689	10	9.90337
LIV	12	ENSMUSG00000058194	258834	10473541	Olfr1126	olfactory receptor 1126	2.39e-05	0.0291689	4	0.741811
LIV	12	ENSMUSG00000075105	258815	10484781	Olfr1218	olfactory receptor 1218	0.000490638	0.064992	4	27.9057
LIV	12	ENSMUSG00000066257	258993	10440182	Olfr206	olfactory receptor 206	0.000219891	0.0524843	6	1.66717
LIV	12	ENSMUSG00000051046	258754	10541069	Olfr214	olfactory receptor 214	0.000648752	0.0719223	6	1.59969
LIV	12	ENSMUSG00000043925	257926	10566138	Olfr544	olfactory receptor 544	0.000265193	0.0547621	6	9.9504
LIV	12	ENSMUSG00000073974	258750	10566157	Olfr551	olfactory receptor 551	0.000514001	0.064992	10	2.18391
LIV	12	ENSMUSG00000045824	258357	10555753	Olfr574	olfactory receptor 574	0.000313702	0.0547621	10	5.45564
LIV	12	ENSMUSG00000059874	259073	10566211	Olfr603	olfactory receptor 603	0.000769727	0.0782477	6	1.21941
LIV	12	ENSMUSG00000032346	67968	10595159	Ooep	oocyte expressed protein	0.000327341	0.0554867	8	1.39998
LIV	12	ENSMUSG00000025905	18387	10344653	Oprk1	opioid receptor, kappa 1	0.00104456	0.0915148	6	1.84017
LIV	12	ENSMUSG00000025364	18813	10373454	Pa2g4	proliferation-associated 2G4	0.000115196	0.0376943	6	1.17831
LIV	12	ENSMUSG00000005447	18476	10561017	Pafah1b3	platelet-activating factor acetylhydrolase, isoform 1b, subunit 3	2.21e-05	0.0291689	4	0.900297
LIV	12	ENSMUSG00000047307	93884	10455094	Pcdhb13	protocadherin beta 13	8.52e-06	0.0181209	6	1.32675
LIV	12	ENSMUSG00000009030	67466	10482139	Pdcl	phosducin-like	0.0010579	0.0919247	6	6.43533
LIV	12	ENSMUSG00000056204	66522	10579335	Pgpep1	pyroglutamyl-peptidase I	0.000254143	0.0545406	10	0.629497
LIV	12	ENSMUSG00000027695	18805	10491106	Pld1	phospholipase D1	0.000283829	0.0547621	8	1.26542
LIV	12	ENSMUSG00000027952	68603	10493548	Pmvk	phosphomevalonate kinase	0.000219891	0.0524843	6	3.07482
LIV	12	ENSMUSG00000026179	56695	10347310	Pnkd	paroxysmal nonkinesiogenic dyskinesia	0.000115196	0.0376943	6	6.08147
LIV	12	ENSMUSG00000039176	18975	10564736	Polg	polymerase (DNA directed), gamma	0.000443546	0.0621283	8	0.733415
LIV	12	ENSMUSG00000003863	76787	10563220	Ppfia3	protein tyrosine phosphatase, receptor type, f polypeptide (PTPRF), interacting protein (liprin), alpha 3	0.00113963	0.0919247	8	0.544215
LIV	12	ENSMUSG00000061718	19049	10380862	Ppp1r1b	protein phosphatase 1, regulatory inhibitor subunit 1B	0.00108783	0.0919247	4	2.2041
LIV	12	ENSMUSG00000047714	66849	10441509	Ppp1r2	protein phosphatase 1, regulatory inhibitor subunit 2	0.00113953	0.0919247	8	1.37419
LIV	12	ENSMUSG00000074359	56868	10560385	Psg23	pregnancy-specific glycoprotein 23	0.000702794	0.0764662	6	13.118
LIV	12	ENSMUSG00000024338	16913	10444258	Psmb8	proteasome (prosome, macropain) subunit, beta type 8 (large multifunctional peptidase 7)	0.000514001	0.064992	10	8.28914
LIV	12	ENSMUSG00000028426	19359	10505092	Rad23b	RAD23 homolog B, nucleotide excision repair protein	0.000560729	0.0683154	10	31.7067
LIV	12	ENSMUSG00000027509	66679	10479026	Rae1	ribonucleic acid export 1	4.4e-05	0.0308313	6	6.3316
LIV	12	ENSMUSG00000037110	241694	10488322	Ralgapa2	Ral GTPase activating protein, alpha subunit 2 (catalytic)	0.000313702	0.0547621	6	6.26251
LIV	12	ENSMUSG00000052142	320484	10449893	Rasal3	RAS protein activator like 3	0.000297345	0.0547621	8	0.940681
LIV	12	ENSMUSG00000030779	19647	10557213	Rbbp6	retinoblastoma binding protein 6, ubiquitin ligase	0.000826603	0.0809033	10	1.35024
LIV	12	ENSMUSG00000026970	56878	10483025	Rbms1	RNA binding motif, single stranded interacting protein 1	0.000351397	0.0577164	8	1.81771
LIV	12	ENSMUSG00000024990	19662	10467319	Rbp4	retinol binding protein 4, plasma	0.00062172	0.0695851	10	0.639496
LIV	12	ENSMUSG00000056148	103142	10367041	Rdh9	retinol dehydrogenase 9	0.00049844	0.064992	12	4.61605
LIV	12	ENSMUSG00000020037	71137	10365384	Rfx4	regulatory factor X, 4 (influences HLA class II expression)	7.15e-05	0.0317523	10	1.59714
LIV	12	ENSMUSG00000051079	246709	10358399	Rgs13	regulator of G-protein signaling 13	0.000996881	0.0907541	6	4.57409
LIV	12	ENSMUSG00000059810	50780	10607113	Rgs3	regulator of G-protein signaling 3	0.000443546	0.0621283	12	1.67737
LIV	12	ENSMUSG00000038530	19736	10359908	Rgs4	regulator of G-protein signaling 4	0.000136319	0.042517	6	2.72175
LIV	12	ENSMUSG00000022323	15473	10428081	Rida	reactive intermediate imine deaminase A homolog	0.000157087	0.0447622	8	1.84018
LIV	12	ENSMUSG00000014074	70238	10435024	Rnf168	ring finger protein 168	2.49e-05	0.0291689	6	7.61861
LIV	12	ENSMUSG00000041263	72296	10499470	Rusc1	RUN and SH3 domain containing 1	0.00124024	0.0962968	10	0.745699
LIV	12	ENSMUSG00000027431	66328	10476737	Scp2d1	SCP2 sterol-binding domain containing 1	0.00103842	0.0915148	6	27.9888
LIV	12	ENSMUSG00000030082	53421	10546113	Sec61a1	Sec61 alpha 1 subunit (S. cerevisiae)	0.000210331	0.0524843	6	1.09824
LIV	12	ENSMUSG00000058260	71907	10402422	Serpina9	serine (or cysteine) peptidase inhibitor, clade A (alpha-1 antiproteinase, antitrypsin), member 9	0.00113953	0.0919247	10	2.88855
LIV	12	ENSMUSG00000005057	23921	10534585	Sh2b2	SH2B adaptor protein 2	0.000243094	0.0536308	8	0.894586
LIV	12	ENSMUSG00000028843	73723	10517169	Sh3bgrl3	SH3 domain binding glutamic acid-rich protein-like 3	0.00129503	0.0980368	10	1.45486
LIV	12	ENSMUSG00000062760	72301	10431140	Shisal1	shisa like 1	0.0007794	0.0782477	6	1.63428
LIV	12	ENSMUSG00000025486	64384	10568997	Sirt3	sirtuin 3	0.000514001	0.064992	6	2.26748
LIV	12	ENSMUSG00000091519	664805	10456781	Skor2	SKI family transcriptional corepressor 2	0.000462831	0.0633131	6	5.48866
LIV	12	ENSMUSG00000023942	63959	10451123	Slc29a1	solute carrier family 29 (nucleoside transporters), member 1	0.000232044	0.0524843	4	2.08561
LIV	12	ENSMUSG00000066150	20529	10505276	Slc31a1	solute carrier family 31, member 1	0.00129503	0.0980368	8	0.971535
LIV	12	ENSMUSG00000029188	20531	10521892	Slc34a2	solute carrier family 34 (sodium phosphate), member 2	0.000355299	0.0577164	6	0.296867
LIV	12	ENSMUSG00000043885	234967	10583326	Slc36a4	solute carrier family 36 (proton/amino acid symporter), member 4	0.000769727	0.0782477	6	1.17521
LIV	12	ENSMUSG00000025993	53945	10354374	Slc40a1	solute carrier family 40 (iron-regulated transporter), member 1	0.000736261	0.0779304	10	0.735272
LIV	12	ENSMUSG00000057193	68682	10583586	Slc44a2	solute carrier family 44, member 2	0.000371449	0.0591085	10	0.879567
LIV	12	ENSMUSG00000006641	330064	10529052	Slc5a6	solute carrier family 5 (sodium-dependent vitamin transporter), member 6	0.000864175	0.0831884	4	0.698493
LIV	12	ENSMUSG00000028007	76561	10501762	Snx7	sorting nexin 7	0.000146074	0.0443761	8	3.24639
LIV	12	ENSMUSG00000056222	20745	10409616	Spock1	sparc/osteonectin, cwcv and kazal-like domains proteoglycan 1	0.000110187	0.037355	6	3.92866
LIV	12	ENSMUSG00000021468	268656	10409294	Sptlc1	serine palmitoyltransferase, long chain base subunit 1	0.00113963	0.0919247	8	3.32419
LIV	12	ENSMUSG00000025920	29819	10353272	Stau2	staufen double-stranded RNA binding protein 2	0.000219891	0.0524843	6	0.635785
LIV	12	ENSMUSG00000026213	71728	10347672	Stk11ip	serine/threonine kinase 11 interacting protein	0.000769727	0.0782477	10	3.228
LIV	12	ENSMUSG00000038486	64051	10494372	Sv2a	synaptic vesicle glycoprotein 2 a	0.00124024	0.0962968	6	2.08206
LIV	12	ENSMUSG00000016200	329324	10361191	Syt14	synaptotagmin XIV	0.00109204	0.0919247	6	3.16698
LIV	12	ENSMUSG00000004961	53420	10559580	Syt5	synaptotagmin V	0.000164567	0.0447622	10	175.46
LIV	12	ENSMUSG00000003680	225895	10465783	Taf6l	TATA-box binding protein associated factor 6 like	0.000265193	0.0547621	10	198.029
LIV	12	ENSMUSG00000071686	67944	10606926	Tex13a	testis expressed 13A	0.00123449	0.0962968	6	1.38465
LIV	12	ENSMUSG00000039759	69876	10518841	Thap3	THAP domain containing, apoptosis associated protein 3	0.000290213	0.0547621	12	0.607522
LIV	12	ENSMUSG00000049232	68140	10538684	Tigd2	tigger transposable element derived 2	0.00119143	0.093838	6	3.1939
LIV	12	ENSMUSG00000026109	56363	10346150	Tmeff2	transmembrane protein with EGF-like and two follistatin-like domains 2	0.000384864	0.0596495	4	2.37591
LIV	12	ENSMUSG00000029810	65963	10544596	Tmem176b	transmembrane protein 176B	2.82e-06	0.015914	8	1.11462
LIV	12	ENSMUSG00000036975	66343	10357220	Tmem177	transmembrane protein 177	0.00113963	0.0919247	6	1.80092
LIV	12	ENSMUSG00000038828	68796	10520553	Tmem214	transmembrane protein 214	0.000116022	0.0376943	6	2.2916
LIV	12	ENSMUSG00000028797	76799	10508468	Tmem234	transmembrane protein 234	0.000317852	0.0550755	6	14.3757
LIV	12	ENSMUSG00000017485	21974	10412844	Top2b	topoisomerase (DNA) II beta	0.000300063	0.0547621	12	20.448
LIV	12	ENSMUSG00000060519	30935	10359181	Tor3a	torsin family 3, member A	0.000286424	0.0547621	6	1.42696
LIV	12	ENSMUSG00000040365	211007	10385486	Trim41	tripartite motif-containing 41	0.000164567	0.0447622	6	1.61931
LIV	12	ENSMUSG00000039620	319582	10571353	Trmt9b	tRNA methyltransferase 9B	4.84e-05	0.0308313	6	3.07175
LIV	12	ENSMUSG00000020963	22095	10397606	Tshr	thyroid stimulating hormone receptor	0.000210331	0.0524843	6	1.68263
LIV	12	ENSMUSG00000032324	56434	10593842	Tspan3	tetraspanin 3	0.000286424	0.0547621	10	0.55965
LIV	12	ENSMUSG00000045136	73710	10408613	Tubb2b	tubulin, beta 2B class IIB	0.00113963	0.0919247	8	29.0416
LIV	12	ENSMUSG00000030435	22185	10549770	U2af2	U2 small nuclear ribonucleoprotein auxiliary factor (U2AF) 2	0.000355299	0.0577164	6	8.74883
LIV	12	ENSMUSG00000069733	381534	10506213	Ube2u	ubiquitin-conjugating enzyme E2U (putative)	4.26e-06	0.016622	8	0.920741
LIV	12	ENSMUSG00000014349	268470	10390227	Ube2z	ubiquitin-conjugating enzyme E2Z	0.000443546	0.0621283	8	2.63557
LIV	12	ENSMUSG00000055891	67591	10501117	Ubl4b	ubiquitin-like 4B	0.000229452	0.0524843	8	7.00601
LIV	12	ENSMUSG00000005262	22230	10434233	Ufd1	ubiquitin recognition factor in ER-associated degradation 1	0.000477273	0.0649091	6	3.53957
LIV	12	ENSMUSG00000027746	67890	10498160	Ufm1	ubiquitin-fold modifier 1	0.00119143	0.093838	8	1.31748
LIV	12	ENSMUSG00000057425	112417	10531061	Ugt2b37	UDP glucuronosyltransferase 2 family, polypeptide B37	0.000560729	0.0683154	10	1.72558
LIV	12	ENSMUSG00000021198	217843	10397912	Unc79	unc-79 homolog	0.00104456	0.0915148	6	1.38025
LIV	12	ENSMUSG00000025481	76974	10558687	Urah	urate (5-hydroxyiso-) hydrolase	0.000795489	0.0791833	6	1.38062
LIV	12	ENSMUSG00000029592	100756	10524436	Usp30	ubiquitin specific peptidase 30	0.000443546	0.0621283	6	1.9603
LIV	12	ENSMUSG00000021771	22334	10531286	Vdac2	voltage-dependent anion channel 2	0.000621615	0.0695851	6	0.901899
LIV	12	ENSMUSG00000091243	73569	10436487	Vgll3	vestigial like family member 3	0.000769727	0.0782477	6	0.972518
LIV	12	ENSMUSG00000094187	546944	10550807	Vmn1r170	vomeronasal 1 receptor 170	0.00062172	0.0695851	8	1.49403
LIV	12	ENSMUSG00000068234	113854	10539957	Vmn1r44	vomeronasal 1 receptor 44	0.000607456	0.0695851	6	5.63526
LIV	12	ENSMUSG00000009907	20479	10357064	Vps4b	vacuolar protein sorting 4B	0.000379876	0.0596495	10	1.42789
LIV	12	ENSMUSG00000078970	103784	10374430	Wdr92	WD repeat domain 92	0.000424262	0.0616418	8	7.2758
LIV	12	ENSMUSG00000070531	433502	10478535	Wfdc6b	WAP four-disulfide core domain 6B	0.000901748	0.0857467	8	1.72284
LIV	12	ENSMUSG00000075284	215280	10483698	Wipf1	WAS/WASL interacting protein family, member 1	0.000443546	0.0621283	6	0.451719
LIV	12	ENSMUSG00000021287	74335	10402721	Xrcc3	X-ray repair complementing defective repair in Chinese hamster cells 3	0.000743973	0.0782477	8	0.912475
LIV	12	ENSMUSG00000049606	52397	10532040	Zfp644	zinc finger protein 644	0.000557482	0.0683154	10	9.80318
LIV	12	ENSMUSG00000021819	268721	10413018	Zswim8	zinc finger SWIM-type containing 8	3.08e-05	0.0308313	10	1.4086
LUN	12	ENSMUSG00000099411	70100	10437775	2310015D24Rik	RIKEN cDNA 2310015D24 gene	6.53e-05	0.0585867	6	1.56379
LUN	12	ENSMUSG00000029811	76507	10538163	Aoc1	amine oxidase, copper-containing 1	1.97e-05	0.0306065	2	1.18423
LUN	12	ENSMUSG00000055116	11865	10556463	Arntl	aryl hydrocarbon receptor nuclear translocator-like	2.94e-05	0.0404196	8	1.29686
LUN	12	ENSMUSG00000021338	68732	10408280	Carmil1	capping protein regulator and myosin 1 linker 1	6.84e-05	0.0585867	10	5.22619
LUN	12	ENSMUSG00000033712	219158	10421227	Ccar2	cell cycle activator and apoptosis regulator 2	0.000105048	0.0743422	6	0.634453
LUN	12	ENSMUSG00000044066	216543	10384529	Cep68	centrosomal protein 68	0.00020077	0.0956895	6	13.5763
LUN	12	ENSMUSG00000033063	238680	10410152	Cntnap3	contactin associated protein-like 3	0.000164567	0.0873477	10	1.7136
LUN	12	ENSMUSG00000074882	433247	10467385	Cyp2c68	cytochrome P450, family 2, subfamily c, polypeptide 68	0.000232044	0.0962239	10	1.06582
LUN	12	ENSMUSG00000059824	13170	10553092	Dbp	D site albumin promoter binding protein	0.00017765	0.088273	6	0.623889
LUN	12	ENSMUSG00000000223	13497	10601729	Drp2	dystrophin related protein 2	1.18e-05	0.0226863	10	0.775494
LUN	12	ENSMUSG00000054051	319955	10413897	Ercc6	excision repair cross-complementing rodent repair deficiency, complementation group 6	4.55e-05	0.051198	8	1.20873
LUN	12	ENSMUSG00000038174	213056	10354868	Fam126b	family with sequence similarity 126, member B	0.000176839	0.088273	6	10.5439
LUN	12	ENSMUSG00000028573	75578	10505996	Fggy	FGGY carbohydrate kinase domain containing	0.000219891	0.0962239	8	0.381276
LUN	12	ENSMUSG00000074623	329554	10489241	Gm826	predicted gene 826	4.21e-08	0.000491393	12	1.46955
LUN	12	ENSMUSG00000028901	56809	10516867	Gmeb1	glucocorticoid modulatory element binding protein 1	7.36e-07	0.00429968	12	1.98997
LUN	12	ENSMUSG00000043441	229357	10498441	Gpr149	G protein-coupled receptor 149	7.29e-05	0.0585867	2	3.8151
LUN	12	ENSMUSG00000003949	217082	10389786	Hlf	hepatic leukemia factor	1.17e-06	0.00487596	8	1.35548
LUN	12	ENSMUSG00000038692	15412	10380648	Hoxb4	homeobox B4	5.3e-07	0.00412201	10	0.626847
LUN	12	ENSMUSG00000047759	15478	10376956	Hs3st3a1	heparan sulfate (glucosamine) 3-O-sulfotransferase 3A1	0.000210331	0.0962239	6	0.897777
LUN	12	ENSMUSG00000050963	16539	10423647	Kcns2	K+ voltage-gated channel, subfamily S, 2	7.29e-05	0.0585867	6	23.6709
LUN	12	ENSMUSG00000054046	626834	10552469	Klk13	kallikrein related-peptidase 13	0.000157087	0.0873477	6	2.96905
LUN	12	ENSMUSG00000058729	72568	10352267	Lin9	lin-9 homolog (C. elegans)	4.82e-05	0.051198	10	0.741416
LUN	12	ENSMUSG00000020646	67216	10394990	Mboat2	membrane bound O-acyltransferase domain containing 2	0.000243094	0.0962239	6	3.4581
LUN	12	NA	NA	10347724	NA	NA	0.000130639	0.0847485	6	1.05926
LUN	12	NA	NA	10366595	NA	NA	0.000157087	0.0873477	10	3.14199
LUN	12	NA	NA	10410248	NA	NA	4.4e-05	0.051198	6	2.052
LUN	12	NA	NA	10412655	NA	NA	0.000243094	0.0962239	2	4.10517
LUN	12	NA	NA	10418244	NA	NA	0.000139434	0.0873477	8	15.4491
LUN	12	NA	NA	10463061	NA	NA	5.25e-09	0.000122697	6	1.36798
LUN	12	NA	NA	10489053	NA	NA	0.000219891	0.0962239	6	58.4122
LUN	12	NA	NA	10507236	NA	NA	2.69e-06	0.00698989	10	0.657281
LUN	12	NA	NA	10511832	NA	NA	0.000248172	0.0965969	6	3.78328
LUN	12	ENSMUSG00000026077	18143	10345675	Npas2	neuronal PAS domain protein 2	1.26e-05	0.0226863	8	0.551922
LUN	12	ENSMUSG00000021775	353187	10417734	Nr1d2	nuclear receptor subfamily 1, group D, member 2	4.48e-06	0.0104548	6	1.686
LUN	12	ENSMUSG00000026751	26423	10482237	Nr5a1	nuclear receptor subfamily 5, group A, member 1	0.000127072	0.0847485	4	0.523204
LUN	12	ENSMUSG00000059460	629524	10432133	Olfr286	olfactory receptor 286	7.63e-05	0.0585867	2	2.32585
LUN	12	ENSMUSG00000075221	258865	10484512	Olfr992	olfactory receptor 992	0.000243094	0.0962239	6	2.48963
LUN	12	ENSMUSG00000047777	230936	10518847	Phf13	PHD finger protein 13	1.24e-05	0.0226863	10	2.05758
LUN	12	ENSMUSG00000069378	225518	10455761	Prdm6	PR domain containing 6	0.000164567	0.0873477	6	1.68659
LUN	12	ENSMUSG00000030978	20133	10555695	Rrm1	ribonucleotide reductase M1	0.000184528	0.0897806	6	20.7153
LUN	12	ENSMUSG00000019782	66521	10368630	Rwdd1	RWD domain containing 1	0.000176839	0.088273	6	6.11433
LUN	12	ENSMUSG00000024941	78891	10465226	Scyl1	SCY1-like 1 (S. cerevisiae)	0.000146074	0.0873477	10	13.602
LUN	12	ENSMUSG00000021474	14057	10405236	Sfxn1	sideroflexin 1	6.96e-05	0.0585867	6	2.49254
LUN	12	ENSMUSG00000021135	20493	10401289	Slc10a1	solute carrier family 10 (sodium/bile acid cotransporter family), member 1	0.000164567	0.0873477	10	1.76433
LUN	12	ENSMUSG00000036281	227644	10480971	Snapc4	small nuclear RNA activating complex, polypeptide 4	1.97e-05	0.0306065	10	5.07336
LUN	12	ENSMUSG00000074227	20733	10561712	Spint2	serine protease inhibitor, Kunitz type 2	7.78e-05	0.0585867	6	0.991038
LUN	12	ENSMUSG00000032038	20443	10592084	St3gal4	ST3 beta-galactoside alpha-2,3-sialyltransferase 4	0.000105048	0.0743422	10	2.21777
LUN	12	ENSMUSG00000021384	66329	10409162	Susd3	sushi domain containing 3	4.77e-05	0.051198	10	1.09517
LUN	12	ENSMUSG00000031098	55925	10559185	Syt8	synaptotagmin VIII	1.67e-06	0.00487596	10	0.682924
LUN	12	ENSMUSG00000064289	21353	10472289	Tank	TRAF family member-associated Nf-kappa B activator	6.84e-05	0.0585867	8	5.614
LUN	12	ENSMUSG00000048078	23966	10554969	Tenm4	teneurin transmembrane protein 4	0.000229452	0.0962239	12	2.73088
LUN	12	ENSMUSG00000036019	278279	10372177	Tmtc2	transmembrane and tetratricopeptide repeat containing 2	0.000146074	0.0873477	12	5.61951
LUN	12	ENSMUSG00000009563	30933	10471519	Tor2a	torsin family 2, member A	2.94e-05	0.0404196	6	1.06245
LUN	12	ENSMUSG00000016831	268741	10414693	Tox4	TOX high mobility group box family member 4	4.4e-05	0.051198	10	15.2067
LUN	12	ENSMUSG00000028186	22262	10496825	Uox	urate oxidase	0.000110187	0.0756855	10	12.7568
LUN	12	ENSMUSG00000032010	53376	10584634	Usp2	ubiquitin specific peptidase 2	1.28e-06	0.00487596	8	2.72216
LUN	12	ENSMUSG00000031937	69137	10583291	Vstm5	V-set and transmembrane domain containing 5	0.000210331	0.0962239	10	3.4548
LUN	12	ENSMUSG00000035126	242584	10514713	Wdr78	WD repeat domain 78	1.52e-06	0.00487596	10	4.18213
LUN	12	ENSMUSG00000047603	56525	10550847	Zfp235	zinc finger protein 235	6.96e-05	0.0585867	8	0.697944
LUN	12	ENSMUSG00000046185	74352	10551760	Zfp84	zinc finger protein 84	0.000232044	0.0962239	12	1.72909
MUS	12	ENSMUSG00000032551	66202	10597913	1110059G10Rik	RIKEN cDNA 1110059G10 gene	0.00262572	0.0796282	10	0.917494
MUS	12	ENSMUSG00000044320	73598	10481499	1700001O22Rik	RIKEN cDNA 1700001O22 gene	0.00408075	0.0952707	10	1.76975
MUS	12	ENSMUSG00000071265	74284	10396466	1700086L19Rik	RIKEN cDNA 1700086L19 gene	0.00113963	0.0560749	12	1.43849
MUS	12	ENSMUSG00000072878	78482	10546551	1700123L14Rik	nucleoporin 50 pseudogene	0.00333792	0.0871121	12	0.785169
MUS	12	ENSMUSG00000078607	69066	10382136	1810010H24Rik	RIKEN cDNA 1810010H24 gene	0.000584092	0.0461796	8	0.52932
MUS	12	ENSMUSG00000081766	72381	10380250	2210409E12Rik	transcription elongation factor B (SIII), polypeptide 2 pseudogene	0.0021383	0.0725314	12	0.600161
MUS	12	ENSMUSG00000039269	69542	10444886	2300002M23Rik	RIKEN cDNA 2300002M23 gene	0.00297179	0.0819604	10	0.428233
MUS	12	ENSMUSG00000032840	76792	10524973	2410131K14Rik	RIKEN cDNA 2410131K14 gene	0.00230815	0.0730343	12	0.8665
MUS	12	ENSMUSG00000010277	72503	10379075	2610507B11Rik	RIKEN cDNA 2610507B11 gene	2.39e-05	0.0163088	12	1.66413
MUS	12	ENSMUSG00000097787	67188	10462501	2700046G09Rik	RIKEN cDNA 2700046G09 gene	0.000234265	0.031766	10	3.18329
MUS	12	ENSMUSG00000031984	66523	10582699	2810004N23Rik	RIKEN cDNA 2810004N23 gene	0.00295277	0.0819604	8	1.16876
MUS	12	ENSMUSG00000074415	73144	10584595	3110039I08Rik	RIKEN cDNA 3110039I08 gene	0.000404977	0.0408886	8	0.642045
MUS	12	ENSMUSG00000079421	74854	10482052	4930402F06Rik	RIKEN cDNA 4930402F06 gene	0.00308115	0.0835533	12	15.4468
MUS	12	ENSMUSG00000051074	75881	10595895	4930579K19Rik	RIKEN cDNA 4930579K19 gene	0.00062172	0.0461796	10	1.01539
MUS	12	ENSMUSG00000037270	229227	10491619	4932438A13Rik	RIKEN cDNA 4932438A13 gene	0.00262572	0.0796282	8	78.4455
MUS	12	ENSMUSG00000069971	330820	10573696	4933402J07Rik	RIKEN cDNA 4933402J07 gene	0.00437286	0.0975964	8	3.60732
MUS	12	ENSMUSG00000013158	71046	10574872	4933405L10Rik	RIKEN cDNA 4933405L10 gene	0.000355299	0.0383641	10	0.615719
MUS	12	ENSMUSG00000042525	71248	10601978	4933428M09Rik	RIKEN cDNA 4933428M09 gene	0.00170051	0.0646998	10	0.34731
MUS	12	ENSMUSG00000072066	211378	10409990	6720489N17Rik	RIKEN cDNA 6720489N17 gene	0.00272087	0.0813512	10	3.39928
MUS	12	ENSMUSG00000022347	117586	10428921	A1bg	alpha-1-B glycoprotein	0.00205711	0.0725314	8	1.48973
MUS	12	ENSMUSG00000056014	243308	10526848	A430033K04Rik	RIKEN cDNA A430033K04 gene	0.00160148	0.0636657	8	0.963744
MUS	12	ENSMUSG00000060530	239410	10424060	A930017M01Rik	Smg-5 homolog, nonsense mediated mRNA decay factor pseudogene	0.000110187	0.0233626	10	0.62395
MUS	12	ENSMUSG00000029408	56325	10533734	Abcb9	ATP-binding cassette, sub-family B (MDR/TAP), member 9	0.00160175	0.0636657	8	0.423914
MUS	12	ENSMUSG00000028127	19299	10501832	Abcd3	ATP-binding cassette, sub-family D (ALD), member 3	0.000403846	0.0408886	12	1.84654
MUS	12	ENSMUSG00000026842	11350	10471201	Abl1	c-abl oncogene 1, non-receptor tyrosine kinase	0.000286424	0.0351593	8	8.81953
MUS	12	ENSMUSG00000029095	231148	10521415	Ablim2	actin-binding LIM protein 2	0.00222549	0.0725314	10	46.1376
MUS	12	ENSMUSG00000042895	223513	10428370	Abra	actin-binding Rho activating protein	0.00153501	0.0636657	8	1.5902
MUS	12	ENSMUSG00000032724	99382	10474181	Abtb2	ankyrin repeat and BTB (POZ) domain containing 2	4.84e-05	0.0170894	8	0.474993
MUS	12	ENSMUSG00000062908	11364	10502951	Acadm	acyl-Coenzyme A dehydrogenase, medium chain	0.00285043	0.0817734	10	9.43305
MUS	12	ENSMUSG00000049076	78618	10438980	Acap2	ArfGAP with coiled-coil, ankyrin repeat and PH domains 2	0.00262572	0.0796282	12	2.2701
MUS	12	ENSMUSG00000020333	216739	10376096	Acsl6	acyl-CoA synthetase long-chain family member 6	0.00421876	0.0956893	12	12.4295
MUS	12	ENSMUSG00000030972	272428	10556701	Acsm5	acyl-CoA synthetase medium-chain family member 5	0.00353704	0.0900593	12	0.229126
MUS	12	ENSMUSG00000054555	11489	10568668	Adam12	a disintegrin and metallopeptidase domain 12 (meltrin alpha)	0.00221198	0.0725314	4	0.696446
MUS	12	ENSMUSG00000022893	11504	10440522	Adamts1	a disintegrin-like and metallopeptidase (reprolysin type) with thrombospondin type 1 motif, 1	0.00119143	0.0568255	8	4.94076
MUS	12	ENSMUSG00000058145	233332	10554061	Adamts17	a disintegrin-like and metallopeptidase (reprolysin type) with thrombospondin type 1 motif, 17	0.00344966	0.0891979	10	16.0959
MUS	12	ENSMUSG00000070469	269959	10554599	Adamtsl3	ADAMTS-like 3	0.00277715	0.0816372	8	2.0817
MUS	12	ENSMUSG00000031949	30947	10581926	Adat1	adenosine deaminase, tRNA-specific 1	3.63e-05	0.0166089	12	0.366451
MUS	12	ENSMUSG00000056492	224792	10445268	Adgrf5	adhesion G protein-coupled receptor F5	0.00422997	0.0956893	10	25.1965
MUS	12	ENSMUSG00000061577	382045	10574246	Adgrg5	adhesion G protein-coupled receptor G5	0.00272087	0.0813512	10	0.799105
MUS	12	ENSMUSG00000031489	11556	10577973	Adrb3	adrenergic receptor, beta 3	0.0015588	0.0636657	6	1.23669
MUS	12	ENSMUSG00000050103	319660	10395414	Agmo	alkylglycerol monooxygenase	0.0027793	0.0816372	10	0.57217
MUS	12	ENSMUSG00000073731	100165	10510022	AI507597	expressed sequence AI507597	0.0020794	0.0725314	10	0.958494
MUS	12	ENSMUSG00000002625	54194	10449854	Akap8l	A kinase (PRKA) anchor protein 8-like	0.000803193	0.0519463	12	4.29011
MUS	12	ENSMUSG00000031023	57373	10556208	Akip1	A kinase (PRKA) interacting protein 1	0.000736261	0.0502826	8	2.20948
MUS	12	ENSMUSG00000001642	11677	10385236	Akr1b3	aldo-keto reductase family 1, member B3 (aldose reductase)	0.00445173	0.0984149	10	5.27438
MUS	12	ENSMUSG00000020256	216188	10371332	Aldh1l2	aldehyde dehydrogenase 1 family, member L2	0.000826603	0.0519463	10	1.90735
MUS	12	ENSMUSG00000039887	66789	10495651	Alg14	asparagine-linked glycosylation 14	0.0025005	0.0773229	10	6.88344
MUS	12	ENSMUSG00000036632	66248	10492078	Alg5	asparagine-linked glycosylation 5 (dolichyl-phosphate beta-glucosyltransferase)	0.00124323	0.0578759	10	8.8105
MUS	12	ENSMUSG00000042831	233065	10551865	Alkbh6	alkB homolog 6	0.000300063	0.0357059	10	1.47199
MUS	12	ENSMUSG00000002661	66400	10446214	Alkbh7	alkB homolog 7	0.0042149	0.0956893	10	1.30118
MUS	12	ENSMUSG00000021986	72125	10415714	Amer2	APC membrane recruitment 2	0.000313702	0.0362202	8	27.8251
MUS	12	ENSMUSG00000014355	17222	10487513	Anapc1	anaphase promoting complex subunit 1	0.00140999	0.0629763	10	2.02916
MUS	12	ENSMUSG00000029176	52206	10521863	Anapc4	anaphase promoting complex subunit 4	0.00147639	0.0636657	10	1.42394
MUS	12	ENSMUSG00000074771	319196	10476497	Ankef1	ankyrin repeat and EF-hand domain containing 1	0.00264632	0.0797417	12	1.48245
MUS	12	ENSMUSG00000040351	70797	10527896	Ankib1	ankyrin repeat and IBR domain containing 1	0.000152714	0.0276104	10	2.34291
MUS	12	ENSMUSG00000041870	68420	10524588	Ankrd13a	ankyrin repeat domain 13a	0.00404298	0.0947453	10	2.80424
MUS	12	ENSMUSG00000034867	245886	10552210	Ankrd27	ankyrin repeat domain 27 (VPS9 domain)	0.00404298	0.0947453	10	1.18613
MUS	12	ENSMUSG00000020481	76389	10374043	Ankrd36	ankyrin repeat domain 36	0.00333792	0.0871121	8	1.28585
MUS	12	ENSMUSG00000040183	140577	10511901	Ankrd6	ankyrin repeat domain 6	0.000997084	0.0560749	8	0.593451
MUS	12	ENSMUSG00000015749	66471	10494322	Anp32e	acidic (leucine-rich) nuclear phosphoprotein 32 family, member E	0.00235803	0.0739197	8	5.50345
MUS	12	ENSMUSG00000033420	69538	10545974	Antxr1	anthrax toxin receptor 1	0.00333824	0.0871121	8	4.47586
MUS	12	ENSMUSG00000029207	11787	10530287	Apbb2	amyloid beta (A4) precursor protein-binding, family B, member 2	1.44e-05	0.014635	10	3.97309
MUS	12	ENSMUSG00000005871	11789	10454655	Apc	adenomatosis polyposis coli	0.000522282	0.0442952	10	2.29356
MUS	12	ENSMUSG00000026542	20219	10360328	Apcs	serum amyloid P-component	0.000462831	0.0421664	10	5.53219
MUS	12	ENSMUSG00000030051	72103	10546031	Aplf	aprataxin and PNKP like factor	0.0028575	0.0817734	12	1.62518
MUS	12	ENSMUSG00000037010	30878	10604375	Apln	apelin	0.00437286	0.0975964	8	2.1625
MUS	12	ENSMUSG00000040383	11834	10485989	Aqr	aquarius	2.94e-05	0.0163088	10	4.04113
MUS	12	ENSMUSG00000044147	11845	10396108	Arf6	ADP-ribosylation factor 6	5.17e-06	0.0100547	10	50.5859
MUS	12	ENSMUSG00000030766	70497	10567702	Arhgap17	Rho GTPase activating protein 17	0.000327341	0.0365291	10	56.2315
MUS	12	ENSMUSG00000036591	71435	10480381	Arhgap21	Rho GTPase activating protein 21	0.00298	0.0819604	8	14.5126
MUS	12	ENSMUSG00000031355	11856	10603182	Arhgap6	Rho GTPase activating protein 6	0.000490638	0.0431817	10	1.98036
MUS	12	ENSMUSG00000032875	207212	10565935	Arhgef17	Rho guanine nucleotide exchange factor (GEF) 17	0.00353704	0.0900593	12	4.16905
MUS	12	ENSMUSG00000036885	622434	10492341	Arhgef26	Rho guanine nucleotide exchange factor (GEF) 26	0.00295277	0.0819604	8	0.713641
MUS	12	ENSMUSG00000025234	23806	10594161	Arih1	ariadne RBR E3 ubiquitin protein ligase 1	0.00110599	0.0560749	8	2.30119
MUS	12	ENSMUSG00000036093	75423	10482687	Arl5a	ADP-ribosylation factor-like 5A	0.00398553	0.0947453	10	38.879
MUS	12	ENSMUSG00000042178	233912	10557951	Armc5	armadillo repeat containing 5	0.000864175	0.0519463	10	0.676022
MUS	12	ENSMUSG00000039043	70420	10564849	Arpin	actin-related protein 2/3 complex inhibitor	0.000146074	0.0276104	8	9.97979
MUS	12	ENSMUSG00000007656	59046	10587104	Arpp19	cAMP-regulated phosphoprotein 19	0.000365925	0.0391489	8	4.41807
MUS	12	ENSMUSG00000060216	216869	10377804	Arrb2	arrestin, beta 2	0.000514001	0.043752	10	2.03745
MUS	12	ENSMUSG00000031982	68865	10576482	Arv1	ARV1 homolog, fatty acid homeostasis modulator	0.00221198	0.0725314	10	0.522202
MUS	12	ENSMUSG00000013662	67979	10467091	Atad1	ATPase family, AAA domain containing 1	0.000100481	0.0229756	10	1.61913
MUS	12	ENSMUSG00000037204	68118	10427045	Atg101	autophagy related 101	0.00162965	0.0636657	8	0.558138
MUS	12	ENSMUSG00000037526	100504663	10419343	Atg14	autophagy related 14	0.00204533	0.0725314	10	1.72507
MUS	12	ENSMUSG00000026192	108147	10347193	Atic	5-aminoimidazole-4-carboxamide ribonucleotide formyltransferase/IMP cyclohydrolase	0.00404298	0.0947453	10	1.8935
MUS	12	ENSMUSG00000026463	381290	10357833	Atp2b4	ATPase, Ca++ transporting, plasma membrane 4	0.00109204	0.0560749	8	0.904981
MUS	12	ENSMUSG00000005553	11944	10552008	Atp4a	ATPase, H+/K+ exchanging, gastric, alpha polypeptide	0.00392422	0.0947453	8	0.405179
MUS	12	ENSMUSG00000054894	68055	10396112	Atp5s	ATP synthase, H+ transporting, mitochondrial F0 complex, subunit S	0.000864175	0.0519463	10	14.8332
MUS	12	ENSMUSG00000031007	70495	10598664	Atp6ap2	ATPase, H+ transporting, lysosomal accessory protein 2	0.000110187	0.0233626	8	3.06823
MUS	12	ENSMUSG00000019210	11973	10547521	Atp6v1e1	ATPase, H+ transporting, lysosomal V1 subunit E1	0.00223127	0.0725314	12	1.2615
MUS	12	ENSMUSG00000033792	11977	10601360	Atp7a	ATPase, Cu++ transporting, alpha polypeptide	0.00113953	0.0560749	12	1.4723
MUS	12	ENSMUSG00000027546	11981	10489985	Atp9a	ATPase, class II, type 9A	0.00170051	0.0646998	10	1.30166
MUS	12	ENSMUSG00000024566	50771	10459962	Atp9b	ATPase, class II, type 9B	0.000373131	0.039378	12	0.693216
MUS	12	ENSMUSG00000027312	11990	10476207	Atrn	attractin	0.0021383	0.0725314	8	87.1645
MUS	12	ENSMUSG00000074783	767814	10476347	AU019990	expressed sequence AU019990	0.00433209	0.0973385	8	1.31942
MUS	12	ENSMUSG00000029673	319974	10534168	Auts2	autism susceptibility candidate 2	0.00113963	0.0560749	10	1.43801
MUS	12	ENSMUSG00000041935	106064	10427428	AW549877	expressed sequence AW549877	3.08e-05	0.0163088	10	10.7552
MUS	12	ENSMUSG00000027165	68170	10485370	B230118H07Rik	RIKEN cDNA B230118H07 gene	0.00149	0.0636657	10	2.49305
MUS	12	ENSMUSG00000031803	72297	10579602	B3gnt3	UDP-GlcNAc:betaGal beta-1,3-N-acetylglucosaminyltransferase 3	0.00386719	0.0947453	10	0.779327
MUS	12	ENSMUSG00000024844	23825	10601471	Banf1	barrier to autointegration factor 1	0.00323913	0.0860434	8	1.54727
MUS	12	ENSMUSG00000037307	403171	10476653	Banf2	barrier to autointegration factor 2	0.00319346	0.0853161	10	1.2944
MUS	12	ENSMUSG00000039699	74481	10460767	Batf2	basic leucine zipper transcription factor, ATF-like 2	0.00153501	0.0636657	12	0.751001
MUS	12	ENSMUSG00000026851	227707	10558436	BC005624	cDNA sequence BC005624	0.000514001	0.043752	10	2.51831
MUS	12	ENSMUSG00000033722	207792	10358991	BC034090	cDNA sequence BC034090	0.00404298	0.0947453	8	0.439761
MUS	12	ENSMUSG00000042243	218275	10409840	BC051665	cDNA sequence BC051665	0.00298	0.0819604	10	1.05349
MUS	12	ENSMUSG00000032191	12049	10587208	Bcl2l10	Bcl2-like 10	0.00404298	0.0947453	10	13.6682
MUS	12	ENSMUSG00000028167	69772	10496251	Bdh2	3-hydroxybutyrate dehydrogenase, type 2	0.00246521	0.0766614	12	0.705558
MUS	12	ENSMUSG00000052819	212989	10580286	Best2	bestrophin 2	0.000254143	0.032748	12	0.897465
MUS	12	ENSMUSG00000030256	79362	10549276	Bhlhe41	basic helix-loop-helix family, member e41	0.000456904	0.04212	12	1.33082
MUS	12	ENSMUSG00000036568	210982	10451481	Bicral	BRD4 interacting chromatin remodeling complex associated protein like	0.00299149	0.0821797	8	1.67527
MUS	12	ENSMUSG00000057367	11797	10590799	Birc2	baculoviral IAP repeat-containing 2	0.00153501	0.0636657	10	0.732103
MUS	12	ENSMUSG00000067787	53619	10489190	Blcap	bladder cancer associated protein	0.00404298	0.0947453	8	1.6678
MUS	12	ENSMUSG00000005804	18457	10475525	Bloc1s6	biogenesis of lysosomal organelles complex-1, subunit 6, pallidin	0.00394519	0.0947453	10	2.66237
MUS	12	ENSMUSG00000034663	140780	10523468	Bmp2k	BMP2 inducible kinase	0.000100481	0.0229756	8	3.99233
[truncated: 1,028 more rows]
