# Supplementary material for: A Computational Analysis of Alternative Splicing across Mammalian Tissues Reveals Circadian and Ultradian Rhythms in Splicing Events
Source: Int J Mol Sci. 2019 Aug 15;20(16):3977. doi: 10.3390/ijms20163977 (PMC6721216; doi:10.3390/ijms20163977)
Supplement: Supplementary file 1 [file ijms-20-03977-s001.zip › ijms-558358 supplementary/Table_S4.xlsx]

## Sheet: rhythmic_FIRMAGene_scores_mouse
Period	ID	Description	GeneRatio	BgRatio	pvalue	p.adjust	geneID
12h	GO:0006913	nucleocytoplasmic transport	55/2143	307/23239	1.27718e-06	0.00368212	Dhx9/Rps15/Ppp1r12a/Pa2g4/Thoc5/Xbp1/Hsp90aa1/Nf1/Supt6/Psen1/Syk/Ipo5/Rbm26/Abra/Zc3h3/Poldip3/Mapk1/Mapk14/Cdkn1a/Ier3/Thoc6/Tsc2/Akap8l/Kpna2/Rab18/Phax/Frat1/Tsc1/Nup188/Chp1/Mavs/Cse1l/Rae1/Wipf1/Cry2/Nmd3/Lmna/Nol6/Oprd1/Cd36/Rita1/Pom121/Vhl/Tnpo3/Chchd4/1700123L14Rik/Camk1/Arntl/Ptpn5/Abce1/Nup133/Adam10/Cep57/Ddx25/Flna
12h	GO:0051169	nuclear transport	55/2143	307/23239	1.27718e-06	0.00368212	Dhx9/Rps15/Ppp1r12a/Pa2g4/Thoc5/Xbp1/Hsp90aa1/Nf1/Supt6/Psen1/Syk/Ipo5/Rbm26/Abra/Zc3h3/Poldip3/Mapk1/Mapk14/Cdkn1a/Ier3/Thoc6/Tsc2/Akap8l/Kpna2/Rab18/Phax/Frat1/Tsc1/Nup188/Chp1/Mavs/Cse1l/Rae1/Wipf1/Cry2/Nmd3/Lmna/Nol6/Oprd1/Cd36/Rita1/Pom121/Vhl/Tnpo3/Chchd4/1700123L14Rik/Camk1/Arntl/Ptpn5/Abce1/Nup133/Adam10/Cep57/Ddx25/Flna
12h	GO:1990845	adaptive thermogenesis	33/2143	152/23239	2.61793e-06	0.00378996	Stat6/Thra/Il13/Pemt/Nr1d1/Hcrt/Tshr/Lpin1/Syk/Abhd6/Ebf2/Prlr/Clic5/Apc/Cidea/Elovl3/Adrb1/Cebpb/Ehmt1/Notch1/Zbtb7b/Nrd1/Bmp8a/Kdm1a/Prdm16/Cd36/Ppargc1a/Phox2b/Pgam5/Kdm3a/Arntl/Adrb3/Fabp5
12h	GO:0120162	positive regulation of cold-induced thermogenesis	24/2143	95/23239	3.82889e-06	0.00378996	Stat6/Thra/Il13/Pemt/Hcrt/Tshr/Lpin1/Syk/Ebf2/Prlr/Apc/Elovl3/Adrb1/Cebpb/Ehmt1/Zbtb7b/Kdm1a/Prdm16/Cd36/Ppargc1a/Phox2b/Kdm3a/Adrb3/Fabp5
12h	GO:0106106	cold-induced thermogenesis	31/2143	141/23239	3.94377e-06	0.00378996	Stat6/Thra/Il13/Pemt/Nr1d1/Hcrt/Tshr/Lpin1/Syk/Abhd6/Ebf2/Prlr/Apc/Cidea/Elovl3/Adrb1/Cebpb/Ehmt1/Notch1/Zbtb7b/Nrd1/Kdm1a/Prdm16/Cd36/Ppargc1a/Phox2b/Pgam5/Kdm3a/Arntl/Adrb3/Fabp5
12h	GO:0120161	regulation of cold-induced thermogenesis	31/2143	141/23239	3.94377e-06	0.00378996	Stat6/Thra/Il13/Pemt/Nr1d1/Hcrt/Tshr/Lpin1/Syk/Abhd6/Ebf2/Prlr/Apc/Cidea/Elovl3/Adrb1/Cebpb/Ehmt1/Notch1/Zbtb7b/Nrd1/Kdm1a/Prdm16/Cd36/Ppargc1a/Phox2b/Pgam5/Kdm3a/Arntl/Adrb3/Fabp5
12h	GO:0070613	regulation of protein processing	20/2143	75/23239	1.00613e-05	0.00828766	Fcmr/Susd4/Cr1l/Rfx4/C1qbp/Serpinf2/F12/Ctla2a/Myh9/Meltf/Tnp2/Plgrkt/Chac1/Astl/Tmem59/Spon1/Hpn/Acp4/Angptl8/Birc2
12h	GO:1903317	regulation of protein maturation	20/2143	77/23239	1.54113e-05	0.0111077	Fcmr/Susd4/Cr1l/Rfx4/C1qbp/Serpinf2/F12/Ctla2a/Myh9/Meltf/Tnp2/Plgrkt/Chac1/Astl/Tmem59/Spon1/Hpn/Acp4/Angptl8/Birc2
12h	GO:0010498	proteasomal protein catabolic process	67/2143	436/23239	2.25401e-05	0.0144407	Edem3/Klhl20/Dnajb12/Ube2g2/Cdc34/Rnf217/Sgta/Fzr1/Os9/Xbp1/Arrb2/Rnf185/Rhbdf1/Rmnd5b/Arih2/Fbxl20/Nr1d1/Smurf2/Psma3/Psen1/Psme1/Clu/Psmb5/Ccar2/Pcbp2/Klhl22/Ufd1/Psmb3/Ltn1/Psmb8/Dlgap1/Socs5/Ubr2/Csnk1a1/Prpf19/Btrc/Ube2d3/Psmd14/Ubr3/Anapc1/Ddrgk1/Psma7/Gba/Psmb4/Psmd4/Rad23b/Ube2u/Rnf19b/Dvl1/Ube2j2/Maea/Anapc4/Ankib1/Rchy1/Vhl/Rmnd5a/Tmf1/Usp5/Arntl/Nop53/Herpud1/Birc2/Arih1/Pias1/Stt3b/Tb…
12h	GO:0051056	regulation of small GTPase mediated signal transduction	43/2143	250/23239	4.80968e-05	0.0227529	Prex2/Cdc42bpa/Bcr/Nf1/Obscn/Arf6/Ralgapa1/Spry2/Abra/Tiam1/Syngap1/Rgl2/Tsc2/Rasal3/Arhgap26/Pdgfrb/Cdh2/Kank1/Abl1/Arfgef2/Notch1/Ralgps1/Dennd1a/Dgkz/Ralgapa2/Ssx2ip/Cavin4/Arhgef39/Auts2/Sh2b2/Dgki/Plekhg6/Arhgdib/Arhgef17/Prag1/Lpar2/Dlc1/Sipa1l2/Arpp19/Arhgap42/Kank2/Cgnl1/Gpr174
12h	GO:0031589	cell-substrate adhesion	52/2143	322/23239	4.84162e-05	0.0227529	Fzd7/Bves/Spock2/Itgb2/Cd63/Mink1/Nf1/Alox15/C1qbp/Srcin1/Pecam1/Nid1/Ecm2/Carmil1/Dbn1/Spock1/Rasa1/Itga1/Plau/Triobp/Itga5/St6gal1/Meltf/Tiam1/Onecut2/Kank1/Slk/Rhod/Sorbs1/Tsc1/Abl1/Hoxd3/Itga8/Notch1/Itgb6/Hsd17b12/Npy2r/Efna1/Pip5k1a/Vcam1/Cd36/Rac1/Mkln1/Zyx/Antxr1/Akip1/Itgal/Ccl25/Dlc1/Tecta/Arhgap6/Flna
12h	GO:0051604	protein maturation	48/2143	290/23239	4.96331e-05	0.0227529	Fcmr/Susd4/Cr1l/Rfx4/C1qbp/Serpinf2/Psen1/F12/Ctla2a/Plau/Tspan14/Myh9/Naa60/Meltf/Crebbp/Tnp2/Capn1/Plgrkt/Yme1l1/Chac1/Astl/Tasp1/Tmem59/Zmpste24/Lias/Adamts3/Nfu1/Chchd4/Klk13/Klk1b27/Klk1b16/Klk1b24/Pcsk6/Spon1/Hpn/Chst8/Acp4/F7/Casp3/Lonp2/Vps35/Casp12/Angptl8/Pcsk7/Ciao2a/Adam10/Birc2/Atp6ap2
12h	GO:0030111	regulation of Wnt signaling pathway	47/2143	283/23239	5.42923e-05	0.0227529	Fzd7/Tmem198/Apc2/Csnk1g2/Rnf146/Foxo3/Gli1/Usp34/Thra/Psen1/Lect2/Nfatc4/Amer2/Ccar2/Ctnnd2/Cby1/Tiam1/Mapk14/Tsc2/Mdfi/Apc/Csnk1a1/Ccny/Cdh2/Mcc/Kank1/Tnks2/Frat1/Btrc/Nrarp/Abl1/Stk4/Notch1/Ankrd6/Cdk14/Wnt11/Arntl/Dkk3/Dkk4/Cyld/Wwox/Vps35/Yap1/Ppp2r3a/Atp6ap2/Tbl1x/Med12
12h	GO:0016485	protein processing	40/2143	228/23239	5.52446e-05	0.0227529	Fcmr/Susd4/Cr1l/Rfx4/C1qbp/Serpinf2/Psen1/F12/Ctla2a/Plau/Myh9/Meltf/Tnp2/Capn1/Plgrkt/Yme1l1/Chac1/Astl/Tmem59/Zmpste24/Adamts3/Klk13/Klk1b27/Klk1b16/Klk1b24/Pcsk6/Spon1/Hpn/Chst8/Acp4/F7/Casp3/Lonp2/Vps35/Casp12/Angptl8/Pcsk7/Adam10/Birc2/Atp6ap2
12h	GO:0006644	phospholipid metabolic process	54/2143	343/23239	7.05555e-05	0.0257834	Fam126b/Pip5k1c/Fig4/Fabp3/Chpt1/Acsl6/Pemt/Alox15/Mboat2/Sh3yl1/Sptlc1/Abhd6/Fitm1/Mtmr6/Atg14/Fdft1/Gpaa1/Pnpla3/Synj1/Adgrf5/Pla2g7/Socs5/Pdgfrb/Csf1r/Plcb3/Pip5k1b/Fgf7/Plcg1/Dgkz/Dpm1/Pld1/Pmvk/Pi4kb/Lrat/Pip5k1a/Pla2g2c/Serinc2/Pla2g1b/Pdgfa/Rac1/Flt1/Pgap2/Cd81/Mboat7/Cln8/Plpp5/Lpcat2/Smpd3/Apoa5/Fabp5/Pigb/Mtmr1/Htr2c/Mecp2
12h	GO:0001659	temperature homeostasis	33/2143	177/23239	7.16435e-05	0.0257834	Stat6/Thra/Il13/Pemt/Nr1d1/Hcrt/Tshr/Lpin1/Syk/Abhd6/Ebf2/Prlr/Apc/Cidea/Elovl3/Adrb1/Cebpb/Mc3r/Ehmt1/Notch1/Zbtb7b/Nrd1/Kdm1a/Prdm16/Cd36/Ppargc1a/Phox2b/Pgam5/Kdm3a/Arntl/Adrb3/Fabp5/Apln
12h	GO:0060828	regulation of canonical Wnt signaling pathway	38/2143	216/23239	7.87499e-05	0.0257834	Fzd7/Tmem198/Apc2/Csnk1g2/Rnf146/Foxo3/Gli1/Usp34/Thra/Psen1/Amer2/Ccar2/Ctnnd2/Cby1/Mapk14/Apc/Csnk1a1/Ccny/Cdh2/Mcc/Kank1/Tnks2/Frat1/Btrc/Nrarp/Stk4/Notch1/Ankrd6/Cdk14/Wnt11/Arntl/Dkk3/Dkk4/Cyld/Vps35/Yap1/Ppp2r3a/Tbl1x
12h	GO:0046486	glycerolipid metabolic process	51/2143	320/23239	8.04892e-05	0.0257834	Fam126b/Insig2/Pip5k1c/Fig4/Fabp3/Chpt1/Acsl6/Pemt/Alox15/Sh3yl1/Lpin1/Abhd6/Mtmr6/Atg14/Gpaa1/Pnpla3/Synj1/Abhd16a/Pla2g7/Socs5/Pdgfrb/Csf1r/Cpt1a/Plcb3/Pip5k1b/Fgf7/Pck1/Dgkz/Dpm1/Pld1/Pi4kb/Lrat/Pip5k1a/Serinc2/Pla2g1b/Cd36/Pdgfa/Cav3/Dgki/Pgap2/Cyp2e1/Mboat7/Lpl/Lpcat2/Ddhd2/Apoa5/Fabp5/Pigb/Mtmr1/Htr2c/Mecp2
12h	GO:0097164	ammonium ion metabolic process	31/2143	164/23239	8.96788e-05	0.0272152	Pnkd/Kdsr/Moxd1/Fabp3/Chpt1/Akr1b3/Pemt/Dmgdh/Sptlc1/Pla2g7/Acer1/Cpt1a/Fgf7/Smox/Bbox1/Gba/Bche/Lrat/Npr1/Acadm/Pla2g1b/Chrna7/Lpcat2/Vps35/Smpd3/Apoa5/Fabp5/Atp7a/Htr2c/Mecp2/Sat1
12h	GO:0043161	proteasome-mediated ubiquitin-dependent protein catabolic process	57/2143	374/23239	0.000111655	0.0321903	Edem3/Klhl20/Ube2g2/Cdc34/Rnf217/Sgta/Fzr1/Os9/Arrb2/Rnf185/Rmnd5b/Arih2/Fbxl20/Smurf2/Psma3/Psen1/Clu/Psmb5/Ccar2/Pcbp2/Klhl22/Psmb3/Ltn1/Psmb8/Socs5/Ubr2/Csnk1a1/Btrc/Ube2d3/Psmd14/Ubr3/Anapc1/Ddrgk1/Psma7/Gba/Psmb4/Psmd4/Rad23b/Ube2u/Rnf19b/Dvl1/Ube2j2/Maea/Anapc4/Ankib1/Rchy1/Rmnd5a/Usp5/Arntl/Nop53/Herpud1/Birc2/Arih1/Pias1/Stt3b/Tbl1x/Siah1b
12h	GO:0072594	establishment of protein localization to organelle	57/2143	378/23239	0.000148966	0.0390564	Terf1/Tram1/Gnptab/Sgta/Xbp1/Hspd1/Hsp90aa1/Nf1/Psen1/Vti1b/Syk/Ipo5/Samm50/Nipbl/Abra/Mapk1/Mapk14/Cdkn1a/Tsc2/Kpna2/Lars/Nup188/Chp1/Mavs/Chmp4b/Cse1l/Cubn/Cry2/Tomm34/Pex2/Mgarp/Ssr3/Lmna/Lrrc7/Oprd1/Pex14/Dnaja1/Fis1/Cd36/Pom121/Lrwd1/Agk/Cct7/Vhl/Ift122/Tnpo3/Sec61a1/Chchd4/1700123L14Rik/Arntl/Ptpn5/Lonp2/Nup133/Timm29/Cep57/Lamp2/Flna
12h	GO:0000075	cell cycle checkpoint	32/2143	176/23239	0.000149019	0.0390564	Terf1/Gigyf2/Nabp1/Tiprl/Fzr1/Thoc5/Rpl26/Xrcc3/Hus1b/Top2b/Ccar2/Mtbp/Klhl22/Mapk14/Cdkn1a/Ier3/Ppp1r10/Cdc5l/Apc/Prpf19/Atf2/Dgkz/Ints3/Nbn/Taok3/Kntc1/Trrap/Hormad1/Ticrr/Nop53/Usp28/Tipin
12h	GO:0060070	canonical Wnt signaling pathway	44/2143	272/23239	0.000170697	0.0419373	Fzd7/Tmem198/Apc2/Csnk1g2/Rnf146/Foxo3/Gli1/Usp34/Thra/Psen1/Amer2/Gata4/Ccar2/Ctnnd2/Cby1/Mgat3/Mapk14/Fzd8/Apc/Csnk1a1/Ccny/Cdh2/Mcc/Kank1/Tnks2/Frat1/Btrc/Nrarp/Stk4/Notch1/Dvl1/Ankrd6/Cdk14/Wnt11/Arntl/Dkk3/Dkk4/Cyld/Vps35/Yap1/Ppp2r3a/Tbl1x/Med12/Uty
12h	GO:0000266	mitochondrial fission	12/2143	40/23239	0.000175891	0.0419373	Mief2/Inf2/Lpin1/Dnm1l/Slc25a46/Mtfr1/Fis1/Ppargc1a/Gimap3/Tmem135/Ddhd2/Vps35
12h	GO:0071404	cellular response to low-density lipoprotein particle stimulus	7/2143	15/23239	0.000185524	0.0419373	Itgb2/Syk/Socs5/Cd36/Cd9/Cd81/Lpl
12h	GO:0017038	protein import	38/2143	225/23239	0.000189103	0.0419373	Xbp1/Hspd1/Hsp90aa1/Nf1/Psen1/Syk/Clu/Ipo5/Samm50/Abra/Mapk1/Mapk14/Cdkn1a/Tsc2/Kpna2/Nup188/Chp1/Mavs/Cse1l/Cubn/Cry2/Pex2/Lmna/Oprd1/Pex14/Cd36/Pom121/Agk/Vhl/Tnpo3/Chchd4/1700123L14Rik/Arntl/Ptpn5/Nup133/Timm29/Cep57/Flna
12h	GO:0007264	small GTPase mediated signal transduction	67/2143	468/23239	0.000198526	0.0422265	Prex2/Rab7b/Cdc42bpa/Rab36/Bcr/Rab34/Nf1/Obscn/Pecam1/Dock4/Arf6/Rhob/Ralgapa1/Rab24/Rhobtb3/Spry2/Abra/Tiam1/Syngap1/Rgl2/Tsc2/Rasal3/Cdc42ep3/Rab18/Arhgap26/Pdgfrb/Cdh2/Rab27b/Kank1/Adrb1/Rhod/Cdc42ep2/Arl3/Abl1/Arhgap1/Arfgef2/Notch1/Ralgps1/Dennd1a/Nckap1/Dgkz/Ralgapa2/Ssx2ip/Cavin4/Arhgef39/Ift22/G3bp2/Auts2/Sh2b2/Rac1/Dgki/Plekhg6/Arhgdib/Arhgef17/Lat/Prag1/Lpar2/Dlc1/Sipa1l2/Usp28/Arpp19/A…
12h	GO:0006405	RNA export from nucleus	18/2143	78/23239	0.000210283	0.0422265	Dhx9/Rps15/Pa2g4/Thoc5/Supt6/Rbm26/Zc3h3/Poldip3/Thoc6/Akap8l/Phax/Tsc1/Rae1/Nmd3/Nol6/Abce1/Nup133/Ddx25
12h	GO:0097193	intrinsic apoptotic signaling pathway	46/2143	291/23239	0.000212378	0.0422265	Ackr3/Ivns1abp/Il19/Map3k5/Bclaf1/Xbp1/Hint1/Rpl26/Hnrnpk/Jmy/Ercc6/Nfatc4/Clu/Ccar2/Grina/Rrm2b/Dnm1l/Eaf2/Cdkn1a/Ier3/Cyp1b1/Cd74/Scn2a/Chac1/Cebpb/Nbn/Txndc12/E2f2/Casp9/Kdm1a/Trp73/Armc10/Dnaja1/Fis1/Pdx1/Vdac2/Taf6/Casp3/Cyld/Herpud1/Wwox/Casp12/Usp28/Dapk2/Bcl2l10/Cdkn2d
12h	GO:0006650	glycerophospholipid metabolic process	37/2143	219/23239	0.000226326	0.0434998	Fam126b/Pip5k1c/Fig4/Fabp3/Chpt1/Pemt/Alox15/Sh3yl1/Mtmr6/Gpaa1/Pnpla3/Synj1/Pla2g7/Socs5/Pdgfrb/Csf1r/Plcb3/Pip5k1b/Fgf7/Dgkz/Dpm1/Pld1/Pi4kb/Lrat/Pip5k1a/Serinc2/Pla2g1b/Pdgfa/Pgap2/Mboat7/Lpcat2/Apoa5/Fabp5/Pigb/Mtmr1/Htr2c/Mecp2
12h	GO:0045732	positive regulation of protein catabolic process	35/2143	204/23239	0.000243815	0.0453495	Apc2/Rnf217/Sgta/Fzr1/Rhbdd3/Xbp1/Hsp90aa1/Arih2/Smurf2/Gga3/Psen1/Clu/Crebrf/Ier3/Socs5/Apc/Csnk1a1/Ddrgk1/Gba/Nrd1/Rnf19b/Dvl1/Ankib1/Rchy1/Usp5/Cd81/Nop53/Herpud1/Vps35/Vps11/Arih1/Pias1/Snx1/Ppp2r3a/Ccdc22
12h	GO:0061008	hepaticobiliary system development	24/2143	121/23239	0.000253399	0.0456593	Cflar/Cited2/E2f7/Gli1/Rhbdd3/Xbp1/Nf1/Ezh1/Arf6/Plau/Nipbl/Mkl2/Man2a1/Igf2r/Gfer/Onecut2/Cebpb/Pck1/Notch1/Acadm/Zmpste24/Pdx1/Ceacam1/Hpn
12h	GO:0051236	establishment of RNA localization	28/2143	151/23239	0.000267717	0.0467775	Terf1/Stau2/Dhx9/Rps15/Pa2g4/Thoc5/Supt6/Rbm26/Zc3h3/Poldip3/Thoc6/Akap8l/Rftn1/Phax/Tsc1/Nup188/Kif5c/Rae1/Nmd3/Magoh/Nol6/Htt/G3bp2/Pom121/Magohb/Abce1/Nup133/Ddx25
12h	GO:0032436	positive regulation of proteasomal ubiquitin-dependent protein catabolic process	18/2143	80/23239	0.000294155	0.0498851	Rnf217/Sgta/Arih2/Psen1/Clu/Socs5/Csnk1a1/Ddrgk1/Gba/Rnf19b/Dvl1/Ankib1/Rchy1/Usp5/Nop53/Herpud1/Arih1/Pias1
24h	GO:0008202	steroid metabolic process	52/2134	286/23239	1.3802e-06	0.00780262	Apoa2/Hdlbp/Prox1/Lss/Igf1/Sgpl1/Sirt1/Adora2b/Npc1l1/Dhrs11/Pctp/Med1/Nr1d1/Akr1c13/Akr1c21/Hmgcr/Kcnma1/Ephx2/Cyp2d22/Sult4a1/Stard4/Lrp5/Cyp17a1/Dhrs9/Pank2/Il1a/Tiparp/Pmvk/Ywhah/Cyp7b1/Hsd3b2/Hsd3b3/Ddx20/Angptl3/Ttc39b/Pcsk9/Ppargc1a/Gfi1/Akr1d1/Cyp2b10/Hsd3b7/Slc27a5/Lipe/Dgat2/Dkk3/Msmo1/Tecr/Lcat/Apoa1/Apoa4/Scap/Apoc3
24h	GO:1901615	organic hydroxy compound metabolic process	72/2134	452/23239	2.71726e-06	0.00780262	Mogat1/D2hgdh/Apoa2/Itpkb/Akr1b3/Hdlbp/Ppip5k2/Bcl2/Prox1/Lss/Iyd/Sirt1/Pnmt/Sphk1/Npc1l1/Pctp/Med1/Nr1d1/Galk1/Tpo/Dio2/Slc6a3/Plpp1/Hmgcr/Wnt5a/Kcnma1/Ephx2/Pde1b/Cyp2d22/Pgp/Sncaip/Stard4/Chka/Lrp5/Myof/Dbh/Pank2/Ntsr1/Inpp5e/Zeb2/Duoxa1/Dpm1/Pmvk/Cyp7b1/Acer2/Angptl3/Ttc39b/Pcsk9/Dio1/Plb1/Napepld/Gfi1/Akr1d1/Hsd3b7/Slc27a5/Lipe/Dgat2/Inppl1/Dkk3/Crym/Hand2/Msmo1/Cyp4f18/Lcat/Apoa1/Apoa4/Drd2…
24h	GO:0032386	regulation of intracellular transport	68/2134	445/23239	2.06548e-05	0.0332114	Rab23/Map2/Fcer1g/Sar1a/Mrln/Reep6/Igf1/Sirt1/Cdk1/Rab21/Xpo1/Adora2b/Mapt/Nefh/Arhgap44/Derl2/Med1/Prkd1/Cplx2/Actn2/Tnnc1/Adra1a/Rims2/Rnf139/Lrrk2/Adipoq/Riok2/Xpo5/Akap8l/Hsp90ab1/Reep2/Rbm27/Ms4a2/Vps18/Hnf4a/Pkig/Napb/Bcl2l1/Hsp90aa1/Ect2/Pdcd10/Trim46/Sec24b/Sh3glb1/Lyn/Fgr/Pcsk9/Plk3/Rufy3/Stx1a/Cplx1/Sirt4/Smo/Edem1/Grm8/Mapk3/Inpp5f/Rap1a/Fes/Use1/Nol3/Drd2/Cryab/Uaca/Setd2/Dnajc13/Agtr…
24h	GO:0042180	cellular ketone metabolic process	35/2134	183/23239	2.31318e-05	0.0332114	Lpgat1/Akr1b3/Kdsr/Coq8a/Prox1/Sirt1/C1qtnf2/Gip/Nr1d1/Hmgcr/Kcnma1/Oxct1/Adipoq/Cyp4f40/Stard4/Acsl5/Cyp17a1/Dhrs9/Pank2/Hnf4a/Kyat1/Coq5/Cyp2w1/Ppargc1a/Sirt4/Cyp2b10/Nr1h2/Dgat2/Dkk3/Cacna1a/Ido1/Cyp4f18/Apoa4/Elovl5/Scap
24h	GO:0042632	cholesterol homeostasis	20/2134	82/23239	3.90715e-05	0.0386245	Apoa2/Pla2g12b/Sirt1/Npc1l1/Nr1d1/Ephx2/Washc5/Abcg5/Lrp5/Hnf4a/Cyp7b1/Angptl3/Ttc39b/Pcsk9/Nr1h2/Dgat2/Lcat/Apoa1/Apoa4/Apoc3
24h	GO:0006694	steroid biosynthetic process	30/2134	152/23239	4.68329e-05	0.0386245	Prox1/Lss/Igf1/Sirt1/Adora2b/Npc1l1/Dhrs11/Med1/Nr1d1/Akr1c21/Hmgcr/Stard4/Cyp17a1/Il1a/Pmvk/Cyp7b1/Hsd3b2/Hsd3b3/Ddx20/Ppargc1a/Gfi1/Akr1d1/Hsd3b7/Slc27a5/Dkk3/Msmo1/Tecr/Apoa1/Apoa4/Scap
24h	GO:0055092	sterol homeostasis	20/2134	83/23239	4.70785e-05	0.0386245	Apoa2/Pla2g12b/Sirt1/Npc1l1/Nr1d1/Ephx2/Washc5/Abcg5/Lrp5/Hnf4a/Cyp7b1/Angptl3/Ttc39b/Pcsk9/Nr1h2/Dgat2/Lcat/Apoa1/Apoa4/Apoc3

## Sheet: phase-shifted_isoform_pairs_bab
Period	ID	Description	GeneRatio	BgRatio	pvalue	p.adjust	geneID
12h	GO:0048193	Golgi vesicle transport	17/267	340/15137	0.00011661	0.186782	DNM2/KIFAP3/TBC1D14/TRAPPC4/RACK1/KLC1/RAB6A/CUL3/NBAS/SNAP23/TRAPPC6B/CTAGE1/MON2/ANK3/VPS35L/VPS54/COPZ2
12h	GO:0060271	cilium assembly	17/267	352/15137	0.000176619	0.186782	DNAAF2/DNM2/TCTN1/KIFAP3/IFT122/TTC26/IFT88/TBC1D30/WDR35/WDPCP/SEPT9/MKS1/AVIL/VDAC3/YWHAE/PTPDC1/CEP78
12h	GO:0010970	transport along microtubule	10/267	141/15137	0.000200409	0.186782	KIFAP3/IFT122/TTC26/IFT88/TRIM46/RAB6A/BLOC1S6/WDR35/ARHGAP21/UBB
12h	GO:0099111	microtubule-based transport	10/267	141/15137	0.000200409	0.186782	KIFAP3/IFT122/TTC26/IFT88/TRIM46/RAB6A/BLOC1S6/WDR35/ARHGAP21/UBB
12h	GO:0044782	cilium organization	17/267	367/15137	0.000288321	0.214972	DNAAF2/DNM2/TCTN1/KIFAP3/IFT122/TTC26/IFT88/TBC1D30/WDR35/WDPCP/SEPT9/MKS1/AVIL/VDAC3/YWHAE/PTPDC1/CEP78
12h	GO:0030705	cytoskeleton-dependent intracellular transport	10/267	159/15137	0.000524861	0.308774	KIFAP3/IFT122/TTC26/IFT88/TRIM46/RAB6A/BLOC1S6/WDR35/ARHGAP21/UBB
12h	GO:0035735	intraciliary transport involved in cilium assembly	5/267	39/15137	0.00057978	0.308774	KIFAP3/IFT122/TTC26/IFT88/WDR35
12h	GO:0099072	regulation of postsynaptic membrane neurotransmitter receptor levels	6/267	64/15137	0.000906454	0.38941	DLG1/DNM2/USP46/VPS35/SYNJ1/YWHAE
12h	GO:0031503	protein-containing complex localization	13/267	267/15137	0.000940099	0.38941	DLG1/DNM2/KIFAP3/IFT122/TTC26/USP46/IFT88/NUP58/VPS35/WDR35/SYNJ1/TERF1/TSC1
24h	GO:0008380	RNA splicing	62/887	395/15137	8.679e-13	4.24316e-09	GTF2F1/PRPF3/PPIE/CSTF2/THOC2/SNRNP70/SUGP2/NUP98/DAZAP1/RBM19/SNRNP200/CPSF7/RBFOX2/THOC5/PPWD1/RBM7/HNRNPUL1/SRRM1/HNRNPA1/WDR33/DDX41/HNRNPH1/TSEN2/RBM10/PQBP1/NONO/DDX39A/DDX17/FASTK/ZCCHC8/DHX35/SNW1/ZNF638/TARDBP/PRMT5/POLR2E/RBM5/CACTIN/ACIN1/AQR/LUC7L/POLR2H/RBM4B/DDX5/SF1/DDX42/PPIG/SRSF5/RBM39/DHX8/HNRNPA2B1/PRPF40A/NSRP1/RBM17/SON/POLR2A/PRPF6/PCBP2/SNRPG/ZBTB8OS/CIRBP/RBM3
24h	GO:0006397	mRNA processing	67/887	458/15137	2.88509e-12	7.0526e-09	GTF2F1/PRPF3/PPIE/CSTF2/THOC2/SNRNP70/SUGP2/NUP98/DAZAP1/RBM19/SNRNP200/CPSF7/RBFOX2/THOC5/PPWD1/RBM7/HNRNPUL1/CDK11A/CDK11B/ZFP36L1/SRRM1/HNRNPA1/WDR33/CPSF6/DDX41/PAF1/HNRNPH1/TSEN2/RBM10/PQBP1/NONO/DDX39A/DDX17/ZCCHC8/APP/DHX35/SNW1/TARDBP/PRMT5/POLR2E/XRN2/RBM5/CACTIN/NELFE/ACIN1/AQR/LUC7L/POLR2H/RBM4B/DDX5/SF1/DDX42/SRSF5/RBM39/DHX8/HNRNPA2B1/PRPF40A/NSRP1/RBM17/SON/POLR2A/PRPF6/PCBP2/SNRPG/…
24h	GO:0000377	RNA splicing, via transesterification reactions with bulged adenosine as nucleophile	50/887	310/15137	5.50948e-11	6.73396e-08	GTF2F1/PRPF3/PPIE/CSTF2/SNRNP70/NUP98/DAZAP1/RBM19/SNRNP200/CPSF7/RBFOX2/PPWD1/RBM7/HNRNPUL1/SRRM1/HNRNPA1/WDR33/DDX41/HNRNPH1/RBM10/PQBP1/DDX39A/DDX17/ZCCHC8/DHX35/SNW1/PRMT5/POLR2E/RBM5/CACTIN/AQR/LUC7L/POLR2H/RBM4B/DDX5/SF1/DDX42/SRSF5/DHX8/HNRNPA2B1/PRPF40A/NSRP1/RBM17/SON/POLR2A/PRPF6/PCBP2/SNRPG/CIRBP/RBM3
24h	GO:0000398	mRNA splicing, via spliceosome	50/887	310/15137	5.50948e-11	6.73396e-08	GTF2F1/PRPF3/PPIE/CSTF2/SNRNP70/NUP98/DAZAP1/RBM19/SNRNP200/CPSF7/RBFOX2/PPWD1/RBM7/HNRNPUL1/SRRM1/HNRNPA1/WDR33/DDX41/HNRNPH1/RBM10/PQBP1/DDX39A/DDX17/ZCCHC8/DHX35/SNW1/PRMT5/POLR2E/RBM5/CACTIN/AQR/LUC7L/POLR2H/RBM4B/DDX5/SF1/DDX42/SRSF5/DHX8/HNRNPA2B1/PRPF40A/NSRP1/RBM17/SON/POLR2A/PRPF6/PCBP2/SNRPG/CIRBP/RBM3
24h	GO:0000375	RNA splicing, via transesterification reactions	50/887	313/15137	7.85499e-11	7.68061e-08	GTF2F1/PRPF3/PPIE/CSTF2/SNRNP70/NUP98/DAZAP1/RBM19/SNRNP200/CPSF7/RBFOX2/PPWD1/RBM7/HNRNPUL1/SRRM1/HNRNPA1/WDR33/DDX41/HNRNPH1/RBM10/PQBP1/DDX39A/DDX17/ZCCHC8/DHX35/SNW1/PRMT5/POLR2E/RBM5/CACTIN/AQR/LUC7L/POLR2H/RBM4B/DDX5/SF1/DDX42/SRSF5/DHX8/HNRNPA2B1/PRPF40A/NSRP1/RBM17/SON/POLR2A/PRPF6/PCBP2/SNRPG/CIRBP/RBM3
24h	GO:0050684	regulation of mRNA processing	27/887	126/15137	3.25977e-09	2.65617e-06	SNRNP70/NUP98/DAZAP1/RBM19/CPSF7/RBFOX2/RBM7/CDK11A/CDK11B/ZFP36L1/HNRNPA1/CPSF6/PAF1/RBM10/DDX17/SNW1/RBM5/NELFE/RBM4B/DDX5/SRSF5/HNRNPA2B1/NSRP1/RBM17/SON/CIRBP/RBM3
24h	GO:0048193	Golgi vesicle transport	47/887	340/15137	3.42669e-08	2.3933e-05	SPTBN1/CD55/DNM2/KIF3A/DCTN2/TFG/COPA/ANK2/COG4/TBC1D14/SORT1/RAB1A/PITPNB/SCAMP3/TRAPPC4/MPPE1/GAK/SNX2/KLC2/RACK1/DCTN1/KLC1/TMED3/SNX1/ARFGAP2/SEC31A/AP4M1/NBAS/COPG1/TRAPPC6B/GOSR2/TAPBP/BCAP29/MCFD2/ERGIC1/OPTN/KIF1C/KIF5A/SGSM2/GOLGA5/RAB31/PPP6C/DYNC1I2/SPTAN1/DCTN3/ARFGAP1/AP1AR
24h	GO:0048024	regulation of mRNA splicing, via spliceosome	20/887	89/15137	1.54694e-07	8.68896e-05	SNRNP70/NUP98/DAZAP1/RBM19/RBFOX2/RBM7/HNRNPA1/RBM10/DDX17/SNW1/RBM5/RBM4B/DDX5/SRSF5/HNRNPA2B1/NSRP1/RBM17/SON/CIRBP/RBM3
24h	GO:0043484	regulation of RNA splicing	24/887	123/15137	1.59952e-07	8.68896e-05	SNRNP70/NUP98/DAZAP1/RBM19/RBFOX2/RBM7/HNRNPA1/HNRNPH1/RBM10/PQBP1/DDX17/FASTK/SNW1/RBM5/RBM4B/DDX5/SRSF5/HNRNPA2B1/NSRP1/RBM17/SON/POLR2A/CIRBP/RBM3
24h	GO:1903311	regulation of mRNA metabolic process	36/887	241/15137	2.04033e-07	9.97516e-05	SNRNP70/NUP98/DAZAP1/RBM19/SERBP1/CPSF7/RBFOX2/YTHDF3/UPF1/RBM7/PABPC4/CDK11A/CDK11B/ZFP36L1/HNRNPA1/DCP1A/CPSF6/PAF1/RBM10/DDX17/PUM1/SNW1/TARDBP/RBM5/NBAS/NELFE/RBM4B/DDX5/SRSF5/HNRNPA2B1/NSRP1/RBM17/SON/PCBP4/CIRBP/RBM3
24h	GO:0006890	retrograde vesicle-mediated transport, Golgi to ER	16/887	80/15137	1.31882e-05	0.00549912	KIF3A/COPA/COG4/RAB1A/PITPNB/KLC2/KLC1/TMED3/ARFGAP2/NBAS/COPG1/TAPBP/ERGIC1/KIF1C/KIF5A/ARFGAP1
24h	GO:0006403	RNA localization	30/887	220/15137	1.34975e-05	0.00549912	TGFBR2/RANBP17/PARP11/THOC2/NUP98/THOC5/UPF1/ZFP36L1/SRRM1/HNRNPA1/WDR33/LTV1/TCP1/CPSF6/NXF1/NUP205/CKAP5/DDX39A/NUP153/FLOT1/CCT4/NUP107/SRSF5/HNRNPA2B1/PRPF6/NUP88/CCT2/TSC1/CHTOP/ENY2
24h	GO:0050657	nucleic acid transport	26/887	184/15137	2.67743e-05	0.00934997	TGFBR2/RANBP17/PARP11/THOC2/NUP98/THOC5/UPF1/ZFP36L1/SRRM1/HNRNPA1/WDR33/LTV1/CPSF6/NXF1/NUP205/CKAP5/DDX39A/NUP153/FLOT1/NUP107/SRSF5/HNRNPA2B1/NUP88/TSC1/CHTOP/ENY2
24h	GO:0050658	RNA transport	26/887	184/15137	2.67743e-05	0.00934997	TGFBR2/RANBP17/PARP11/THOC2/NUP98/THOC5/UPF1/ZFP36L1/SRRM1/HNRNPA1/WDR33/LTV1/CPSF6/NXF1/NUP205/CKAP5/DDX39A/NUP153/FLOT1/NUP107/SRSF5/HNRNPA2B1/NUP88/TSC1/CHTOP/ENY2

## Sheet: phase_shifted_isoform_pairs_CRC
Cell line	Period	ID	Description	GeneRatio	BgRatio	pvalue	p.adjust	geneID
SW480	24h	GO:0032799	low-density lipoprotein receptor particle metabolic process	4/180	21/12119	0.000231164	0.58577	ANXA2/HNRNPK/AP2A2/CNPY2
SW480	24h	GO:0010988	regulation of low-density lipoprotein particle clearance	3/180	11/12119	0.000487024	0.61706	ANXA2/HNRNPK/CNPY2
SW480	24h	GO:0034383	low-density lipoprotein particle clearance	4/180	30/12119	0.000953707	0.674556	ANXA2/HNRNPK/AP2A2/CNPY2
SW480	24h	GO:1901264	carbohydrate derivative transport	5/180	58/12119	0.00165765	0.674556	ABCD1/GUK1/PLEKHA8/SLC35A3/SLC33A1
SW480	24h	GO:0010984	regulation of lipoprotein particle clearance	3/180	17/12119	0.00187964	0.674556	ANXA2/HNRNPK/CNPY2
SW480	24h	GO:0061640	cytoskeleton-dependent cytokinesis	6/180	88/12119	0.00195555	0.674556	SEPT10/USP8/STMN1/DCTN3/CHMP4A/SEPT4
SW480	24h	GO:0034063	stress granule assembly	3/180	18/12119	0.00223109	0.674556	DDX3X/ATXN2L/DYNC1H1
SW480	24h	GO:0048025	negative regulation of mRNA splicing, via spliceosome	3/180	18/12119	0.00223109	0.674556	HNRNPK/U2AF2/HNRNPL
SW480	24h	GO:0097006	regulation of plasma lipoprotein particle levels	5/180	63/12119	0.00239582	0.674556	ANXA2/ZDHHC8/HNRNPK/AP2A2/CNPY2
SW480	24h	GO:0098781	ncRNA transcription	6/180	100/12119	0.00371795	0.67624	POLR2H/SRRT/SPIN1/INTS10/MARS/INTS2
SW480	24h	GO:0034381	plasma lipoprotein particle clearance	4/180	44/12119	0.00402053	0.67624	ANXA2/HNRNPK/AP2A2/CNPY2
SW480	24h	GO:0035666	TRIF-dependent toll-like receptor signaling pathway	3/180	22/12119	0.00403114	0.67624	RPS27A/CASP8/IRF3
SW480	24h	GO:0048013	ephrin receptor signaling pathway	5/180	72/12119	0.00428555	0.67624	SRC/AP2A2/ACTG1/DNM1/TIAM1
SW480	24h	GO:0006418	tRNA aminoacylation for protein translation	4/180	45/12119	0.00436241	0.67624	PPA2/LARS/CARS2/MARS
SW480	24h	GO:0033119	negative regulation of RNA splicing	3/180	23/12119	0.00458569	0.67624	HNRNPK/U2AF2/HNRNPL
SW480	24h	GO:0000910	cytokinesis	7/180	139/12119	0.00468091	0.67624	SEPT10/USP8/BCL2L1/STMN1/DCTN3/CHMP4A/SEPT4
SW620	24h	GO:0034248	regulation of cellular amide metabolic process	10/67	344/12119	1.75287e-05	0.0242019	GSAP/TARBP2/RBM4/EIF4A2/PABPC1/CELF1/ZNF598/MIF4GD/RPL26/CIRBP
SW620	24h	GO:0006417	regulation of translation	9/67	297/12119	3.4698e-05	0.0242019	TARBP2/RBM4/EIF4A2/PABPC1/CELF1/ZNF598/MIF4GD/RPL26/CIRBP
SW620	24h	GO:0034250	positive regulation of cellular amide metabolic process	6/67	121/12119	5.31018e-05	0.0246923	GSAP/TARBP2/PABPC1/MIF4GD/RPL26/CIRBP
SW620	24h	GO:0048024	regulation of mRNA splicing, via spliceosome	5/67	82/12119	8.71719e-05	0.0304012	DDX17/RBM4/CELF1/SRSF2/CIRBP
SW620	24h	GO:0006397	mRNA processing	10/67	453/12119	0.000176746	0.0344363	DDX17/RBM4/GTF2H4/FIP1L1/PABPC1/CCAR2/CELF1/HNRNPC/SRSF2/CIRBP
SW620	24h	GO:0000381	regulation of alternative mRNA splicing, via spliceosome	4/67	52/12119	0.000189194	0.0344363	DDX17/RBM4/CELF1/SRSF2
SW620	24h	GO:0010608	posttranscriptional regulation of gene expression	10/67	460/12119	0.000200162	0.0344363	TARBP2/RBM4/EIF4A2/PABPC1/CELF1/HNRNPC/ZNF598/MIF4GD/RPL26/CIRBP
SW620	24h	GO:0045727	positive regulation of translation	5/67	102/12119	0.000244405	0.0344363	TARBP2/PABPC1/MIF4GD/RPL26/CIRBP
SW620	24h	GO:0000377	RNA splicing, via transesterification reactions with bulged adenosine as nucleophile	8/67	308/12119	0.000281594	0.0344363	DDX17/RBM4/FIP1L1/PABPC1/CELF1/HNRNPC/SRSF2/CIRBP
SW620	24h	GO:0000398	mRNA splicing, via spliceosome	8/67	308/12119	0.000281594	0.0344363	DDX17/RBM4/FIP1L1/PABPC1/CELF1/HNRNPC/SRSF2/CIRBP
SW620	24h	GO:0000375	RNA splicing, via transesterification reactions	8/67	311/12119	0.000300617	0.0344363	DDX17/RBM4/FIP1L1/PABPC1/CELF1/HNRNPC/SRSF2/CIRBP
SW620	24h	GO:0008380	RNA splicing	9/67	395/12119	0.000303937	0.0344363	DDX17/RBM4/FIP1L1/PABPC1/CCAR2/CELF1/HNRNPC/SRSF2/CIRBP
SW620	24h	GO:1903311	regulation of mRNA metabolic process	7/67	237/12119	0.000320912	0.0344363	DDX17/RBM4/PABPC1/CELF1/HNRNPC/SRSF2/CIRBP
SW620	24h	GO:0000380	alternative mRNA splicing, via spliceosome	4/67	62/12119	0.000374018	0.0372682	DDX17/RBM4/CELF1/SRSF2
SW620	24h	GO:0043484	regulation of RNA splicing	5/67	116/12119	0.000443462	0.041242	DDX17/RBM4/CELF1/SRSF2/CIRBP
SW620	24h	GO:0050684	regulation of mRNA processing	5/67	119/12119	0.000498584	0.0434703	DDX17/RBM4/CELF1/SRSF2/CIRBP
SW620	24h	GO:0048255	mRNA stabilization	3/67	30/12119	0.000589306	0.0483577	PABPC1/HNRNPC/CIRBP
