# Supplementary material for: A Computational Analysis of Alternative Splicing across Mammalian Tissues Reveals Circadian and Ultradian Rhythms in Splicing Events
Source: Int J Mol Sci. 2019 Aug 15;20(16):3977. doi: 10.3390/ijms20163977 (PMC6721216; doi:10.3390/ijms20163977)
Supplement: Supplementary file 1 [file ijms-20-03977-s001.zip › ijms-558358 supplementary/Table_S5.xlsx]

## Sheet: 24-h phase-shifted pairs
Tissue	Period	Ensembl gene ID	Gene name	Description	Gene biotype	Ensembl transcript ID 1	Ensembl transcript ID 2	Transcript name 1	Transcript name 2	RAIN p-value 1	RAIN p-value 2	Relative amplitude 1	Relative amplitude 2	Phase 1	Phase 2	Mean log2 CPM 1	Mean log2 CPM 2	robustDODR p-value	robustDODR q-value
ADC	24	ENSPANG00000021847	C1orf43	chromosome 1 open reading frame 43 [Source:HGNC Symbol;Acc:HGNC:29876]	protein_coding	ENSPANT00000006051	ENSPANT00000058088	C1orf43-202	C1orf43-204	0.0354048	0.00246557	1.17361	0.81062	5.89021	17.0075	2.6821	1.90666	6.3097e-05	0.0012499
ADC	24	ENSPANG00000016058	CAST	calpastatin [Source:HGNC Symbol;Acc:HGNC:1515]	protein_coding	ENSPANT00000013493	ENSPANT00000048580	CAST-201	CAST-208	0.00139086	0.0328505	0.566174	0.488156	19.3696	3.06153	5.74583	5.07664	0.0025741	0.0159493
ADC	24	ENSPANG00000017724	CNOT4	CCR4-NOT transcription complex subunit 4 [Source:HGNC Symbol;Acc:HGNC:7880]	protein_coding	ENSPANT00000026968	ENSPANT00000041816	CNOT4-202	CNOT4-205	0.0429527	0.000374502	0.330616	0.558025	6.23981	18.0354	3.14692	3.58721	0.00189166	0.0120593
ADC	24	ENSPANG00000000576	DNAJC13	DnaJ heat shock protein family (Hsp40) member C13 [Source:HGNC Symbol;Acc:HGNC:30343]	protein_coding	ENSPANT00000008460	ENSPANT00000031028	DNAJC13-203	DNAJC13-201	0.00455211	0.0150977	0.694235	0.644793	18.5611	8.18744	6.14097	4.88268	6.54795e-05	0.0012499
ADC	24	ENSPANG00000011690	EXOC3	exocyst complex component 3 [Source:HGNC Symbol;Acc:HGNC:30378]	protein_coding	ENSPANT00000017137	ENSPANT00000044987	EXOC3-201	EXOC3-204	0.000739583	0.00153336	0.45281	0.414344	4.8555	16.7822	5.60265	5.19619	7.79793e-05	0.0013276
ADC	24	ENSPANG00000002499	FAM160A2	family with sequence similarity 160 member A2 [Source:HGNC Symbol;Acc:HGNC:25378]	protein_coding	ENSPANT00000011343	ENSPANT00000011344	FAM160A2-202	FAM160A2-201	0.000362799	0.0134038	1.31816	1.2827	4.4604	15.3845	1.3945	-1.11512	1.26169e-06	0.000107243
ADC	24	ENSPANG00000002499	FAM160A2	family with sequence similarity 160 member A2 [Source:HGNC Symbol;Acc:HGNC:25378]	protein_coding	ENSPANT00000011344	ENSPANT00000056990	FAM160A2-201	FAM160A2-203	0.0134038	0.00442639	1.2827	0.667724	15.3845	4.44202	-1.11512	3.23188	0.000206681	0.00229146
ADC	24	ENSPANG00000020185	GGA3	golgi associated, gamma adaptin ear containing, ARF binding protein 3 [Source:HGNC Symbol;Acc:HGNC:17079]	protein_coding	ENSPANT00000019033	ENSPANT00000049278	GGA3-203	GGA3-205	7.56185e-05	0.0236596	1.10934	0.870333	5.75619	23.2581	1.22416	0.337042	0.000355934	0.00324154
ADC	24	ENSPANG00000014390	NAA10	N(alpha)-acetyltransferase 10, NatA catalytic subunit [Source:NCBI gene;Acc:100137255]	protein_coding	ENSPANT00000018647	ENSPANT00000045436	NAA10-201	NAA10-203	0.00283928	0.00928415	0.793644	0.710331	5.96908	17.0749	5.86303	3.20605	0.000110518	0.00161041
ADC	24	ENSPANG00000019366	NELFE	negative elongation factor complex member E [Source:HGNC Symbol;Acc:HGNC:13974]	protein_coding	ENSPANT00000025253	ENSPANT00000038607	NELFE-201	NELFE-202	0.00279421	0.0345568	1.03237	1.03305	5.91538	17.0099	3.84634	0.755587	6.61713e-05	0.0012499
ADC	24	ENSPANG00000024295	NUP88	nucleoporin 88 [Source:HGNC Symbol;Acc:HGNC:8067]	protein_coding	ENSPANT00000023516	ENSPANT00000052602	NUP88-202	NUP88-201	0.0128231	0.000704778	0.402467	0.512037	2.80487	14.6683	5.25046	3.26877	0.000225358	0.00239443
ADC	24	ENSPANG00000024222	PEX6	peroxisomal biogenesis factor 6 [Source:HGNC Symbol;Acc:HGNC:8859]	protein_coding	ENSPANT00000022474	ENSPANT00000041796	PEX6-201	PEX6-202	3.40445e-05	0.0323812	0.903213	0.692415	5.24917	15.4582	2.63723	2.43311	4.06705e-05	0.00113213
ADC	24	ENSPANG00000024222	PEX6	peroxisomal biogenesis factor 6 [Source:HGNC Symbol;Acc:HGNC:8859]	protein_coding	ENSPANT00000041796	ENSPANT00000047393	PEX6-202	PEX6-203	0.0323812	0.00440986	0.692415	0.917151	15.4582	5.94481	2.43311	3.50479	0.000481031	0.00374309
ADC	24	ENSPANG00000022565	PKIG	cAMP-dependent protein kinase inhibitor gamma [Source:HGNC Symbol;Acc:HGNC:9019]	protein_coding	ENSPANT00000011762	ENSPANT00000031959	PKIG-202	PKIG-201	0.00315476	0.0382834	0.643771	0.754401	4.93786	16.4061	4.82767	3.56478	0.0015743	0.0104272
ADC	24	ENSPANG00000014926	PNKP	polynucleotide kinase 3'-phosphatase [Source:HGNC Symbol;Acc:HGNC:9154]	protein_coding	ENSPANT00000028529	ENSPANT00000040783	PNKP-201	PNKP-204	0.0233655	0.00428806	1.22232	1.23666	4.62355	15.132	1.14913	-0.571554	3.70874e-07	3.78292e-05
ADC	24	ENSPANG00000018011	POLR2E	RNA polymerase II subunit E [Source:HGNC Symbol;Acc:HGNC:9192]	protein_coding	ENSPANT00000017456	ENSPANT00000032111	POLR2E-202	POLR2E-201	0.00164371	0.00720408	0.883173	0.951111	5.25384	16.5414	4.88461	0.633694	2.2773e-05	0.000725889
ADC	24	ENSPANG00000026350	RSRC2	arginine and serine rich coiled-coil 2 [Source:HGNC Symbol;Acc:HGNC:30559]	protein_coding	ENSPANT00000006142	ENSPANT00000058060	RSRC2-201	RSRC2-202	3.84873e-05	0.00944601	0.495449	0.668518	23.7978	13.8026	4.95003	4.69945	4.43973e-05	0.00113213
ADC	24	ENSPANG00000021153	SH2B1	SH2B adaptor protein 1 [Source:HGNC Symbol;Acc:HGNC:30417]	protein_coding	ENSPANT00000018912	ENSPANT00000040090	SH2B1-203	SH2B1-201	0.0183329	0.0010999	1.43669	0.751895	16.0558	5.0755	-2.33058	4.10863	9.95986e-05	0.00149398
ADC	24	ENSPANG00000008691	SREBF2	sterol regulatory element binding transcription factor 2 [Source:HGNC Symbol;Acc:HGNC:11290]	protein_coding	ENSPANT00000019035	ENSPANT00000043623	SREBF2-201	SREBF2-203	0.000739583	0.00665832	0.467044	0.402943	4.10958	20.3688	6.06812	5.25736	0.00116101	0.00800153
ADC	24	ENSPANG00000009180	TOP1MT	DNA topoisomerase I mitochondrial [Source:HGNC Symbol;Acc:HGNC:29787]	protein_coding	ENSPANT00000026879	ENSPANT00000037287	TOP1MT-201	TOP1MT-202	0.00644001	0.00143501	0.718968	1.15424	6.44485	18.2644	2.46634	0.170812	1.08618e-05	0.000615504
ADC	24	ENSPANG00000030015	TUBA1B	tubulin alpha 1b [Source:HGNC Symbol;Acc:HGNC:18809]	protein_coding	ENSPANT00000036960	ENSPANT00000046930	TUBA1B-205	TUBA1B-201	0.0122956	0.00105472	1.16881	1.11422	5.37928	16.0003	0.220391	3.50179	0.000431957	0.00362361
ADC	24	ENSPANG00000024193		transmembrane protein 256 [Source:NCBI gene;Acc:100997532]	protein_coding	ENSPANT00000023323	ENSPANT00000041664			0.00217861	0.00735049	1.12169	1.02969	6.51493	17.0192	1.77856	1.89277	1.55707e-05	0.000661755
ADC	24	ENSPANG00000024256		thioredoxin domain containing 17 [Source:NCBI gene;Acc:101008354]	protein_coding	ENSPANT00000023395	ENSPANT00000037872			0.000716723	0.0238186	0.325498	0.622832	12.5326	7.11704	1.34246	1.28322	0.00822383	0.0403284
ADC	24	ENSPANG00000033814		ENY2, transcription and export complex 2 subunit [Source:NCBI gene;Acc:101019188]	protein_coding	ENSPANT00000042297	ENSPANT00000047535			0.0010999	0.0130145	1.02538	1.18123	5.14958	17.0596	2.66306	1.49481	7.80943e-05	0.0013276
ADC	24	ENSPANG00000035007		zinc finger protein 561 [Source:NCBI gene;Acc:101009979]	protein_coding	ENSPANT00000037225	ENSPANT00000041568			0.000764504	0.0257622	0.277622	0.280592	18.502	13.1692	4.09754	0.763826	0.00525562	0.0278912
ADM	24	ENSPANG00000020556	ACOT8	acyl-CoA thioesterase 8 [Source:HGNC Symbol;Acc:HGNC:15919]	protein_coding	ENSPANT00000006759	ENSPANT00000040057	ACOT8-201	ACOT8-202	0.000149387	0.0218627	1.12719	0.628603	4.8597	12.8049	3.48174	2.15787	0.000668743	0.00513913
ADM	24	ENSPANG00000009797	BDH1	3-hydroxybutyrate dehydrogenase 1 [Source:HGNC Symbol;Acc:HGNC:1027]	protein_coding	ENSPANT00000009905	ENSPANT00000058373	BDH1-201	BDH1-202	0.00240459	8.41561e-05	0.571857	0.903983	13.7217	4.76664	2.503	2.20664	0.000503346	0.00436637
ADM	24	ENSPANG00000015474	CALM3	calmodulin 3 [Source:HGNC Symbol;Acc:HGNC:1449]	protein_coding	ENSPANT00000045053	ENSPANT00000049012	CALM3-204	CALM3-202	0.00896197	0.00036865	0.318038	0.399209	15.5993	6.40628	6.5276	5.41126	2.7679e-05	0.000817918
ADM	24	ENSPANG00000020528	CD47	CD47 molecule [Source:HGNC Symbol;Acc:HGNC:1682]	protein_coding	ENSPANT00000010296	ENSPANT00000047362	CD47-202	CD47-201	0.0324876	0.000356947	0.541747	0.462991	22.2143	16.8239	4.37233	5.39115	0.00801047	0.0409046
ADM	24	ENSPANG00000022838	CIAO1	cytosolic iron-sulfur assembly component 1 [Source:HGNC Symbol;Acc:HGNC:14280]	protein_coding	ENSPANT00000028040	ENSPANT00000051766	CIAO1-201	CIAO1-202	0.00466979	0.048183	0.437346	0.725671	6.28094	18.0726	5.22089	1.36765	0.00467928	0.0259298
ADM	24	ENSPANG00000000483	CRADD	CASP2 and RIPK1 domain containing adaptor with death domain [Source:HGNC Symbol;Acc:HGNC:2340]	protein_coding	ENSPANT00000021655	ENSPANT00000049273	CRADD-201	CRADD-203	0.00641155	0.00209095	0.5628	0.511225	5.81868	15.248	1.82517	2.99743	0.0019112	0.0117612
ADM	24	ENSPANG00000024488	DDR1	discoidin domain receptor tyrosine kinase 1 [Source:HGNC Symbol;Acc:HGNC:2730]	protein_coding	ENSPANT00000005610	ENSPANT00000034387	DDR1-201	DDR1-205	0.00261369	0.0278881	1.06166	1.33782	2.9172	13.435	1.78145	-0.15831	6.55065e-05	0.00130909
ADM	24	ENSPANG00000035305	DEPDC5	DEP domain containing 5 [Source:NCBI gene;Acc:100137542]	protein_coding	ENSPANT00000044848	ENSPANT00000055464	DEPDC5-201	DEPDC5-205	0.00746716	0.000752559	0.854588	0.487902	16.4962	7.0141	1.53598	5.00014	1.39626e-05	0.000718076
ADM	24	ENSPANG00000019815	DIS3L2	DIS3 like 3'-5' exoribonuclease 2 [Source:HGNC Symbol;Acc:HGNC:28648]	protein_coding	ENSPANT00000012529	ENSPANT00000053811	DIS3L2-201	DIS3L2-202	0.00440986	0.0110257	0.571204	0.504416	4.79888	15.92	3.69641	3.52212	6.00488e-05	0.00123529
ADM	24	ENSPANG00000014011	DMAC2	distal membrane arm assembly complex 2 [Source:HGNC Symbol;Acc:HGNC:25496]	protein_coding	ENSPANT00000003238	ENSPANT00000032931	DMAC2-201	DMAC2-204	0.000586613	0.0233869	0.8899	0.921366	3.82289	15.0337	2.49832	1.51998	7.71079e-05	0.00142353
ADM	24	ENSPANG00000023194	DRG1	developmentally regulated GTP binding protein 1 [Source:NCBI gene;Acc:100137232]	protein_coding	ENSPANT00000003959	ENSPANT00000033940	DRG1-201	DRG1-202	0.00283928	0.00306462	0.509145	0.778905	6.59936	18.2051	5.35152	4.62651	0.000350639	0.00359617
ADM	24	ENSPANG00000019983	EVL	Enah/Vasp-like [Source:HGNC Symbol;Acc:HGNC:20234]	protein_coding	ENSPANT00000036971	ENSPANT00000056845	EVL-202	EVL-205	0.0319119	0.00102805	0.561094	0.47384	5.23832	14.6873	2.31729	2.44827	0.00151567	0.00987316
ADM	24	ENSPANG00000019983	EVL	Enah/Vasp-like [Source:HGNC Symbol;Acc:HGNC:20234]	protein_coding	ENSPANT00000054282	ENSPANT00000056845	EVL-203	EVL-205	7.19595e-05	0.00102805	0.592285	0.47384	6.88326	14.6873	3.55102	2.44827	0.000399809	0.00376314
ADM	24	ENSPANG00000016422	FADS3	fatty acid desaturase 3 [Source:NCBI gene;Acc:100126750]	protein_coding	ENSPANT00000006377	ENSPANT00000008756	FADS3-202	FADS3-201	0.000674932	0.00143501	1.26426	0.800581	15.1224	5.13403	-0.0270655	5.03397	0.000162481	0.00235902
ADM	24	ENSPANG00000016422	FADS3	fatty acid desaturase 3 [Source:NCBI gene;Acc:100126750]	protein_coding	ENSPANT00000006377	ENSPANT00000018780	FADS3-202	FADS3-204	0.000674932	0.00311295	1.26426	1.03469	15.1224	5.14273	-0.0270655	2.66604	8.10744e-06	0.000586726
ADM	24	ENSPANG00000015955	FLOT1	flotillin 1 [Source:HGNC Symbol;Acc:HGNC:3757]	protein_coding	ENSPANT00000008444	ENSPANT00000047971	FLOT1-201	FLOT1-203	0.000229253	0.00446576	0.623745	0.773221	5.92183	12.8971	8.50258	3.31256	0.00688628	0.0364568
ADM	24	ENSPANG00000025048	GMPR	guanosine monophosphate reductase [Source:HGNC Symbol;Acc:HGNC:4376]	protein_coding	ENSPANT00000007835	ENSPANT00000043173	GMPR-201	GMPR-202	0.0145751	0.0021258	0.704169	0.674808	5.15063	16.435	2.5815	3.63758	0.000434975	0.00393604
ADM	24	ENSPANG00000003597	HSD17B10	hydroxysteroid 17-beta dehydrogenase 10 [Source:HGNC Symbol;Acc:HGNC:4800]	protein_coding	ENSPANT00000022265	ENSPANT00000039417	HSD17B10-201	HSD17B10-202	0.00223035	0.0261794	0.83643	1.03612	5.13618	17.0915	5.3417	0.585901	2.9235e-05	0.000817918
ADM	24	ENSPANG00000016455	INTS3	integrator complex subunit 3 [Source:HGNC Symbol;Acc:HGNC:26153]	protein_coding	ENSPANT00000011511	ENSPANT00000031171	INTS3-206	INTS3-202	0.00242515	0.00389119	0.955667	0.996504	5.27676	16.3826	0.87913	3.00932	2.01175e-05	0.00079563
ADM	24	ENSPANG00000025491	KIF17	kinesin family member 17 [Source:HGNC Symbol;Acc:HGNC:19167]	protein_coding	ENSPANT00000005016	ENSPANT00000048022	KIF17-201	KIF17-202	0.00408298	0.00442639	1.23035	0.796186	4.59595	14.2315	0.881927	1.46892	0.00154661	0.00994248
ADM	24	ENSPANG00000008631	KLHDC4	kelch domain containing 4 [Source:HGNC Symbol;Acc:HGNC:25272]	protein_coding	ENSPANT00000032012	ENSPANT00000050461	KLHDC4-201	KLHDC4-202	0.0275756	0.00172455	0.670423	0.874945	15.8756	4.76304	0.697756	1.67702	0.0017624	0.0110342
ADM	24	ENSPANG00000011691	MECP2	methyl-CpG binding protein 2 [Source:HGNC Symbol;Acc:HGNC:6990]	protein_coding	ENSPANT00000017877	ENSPANT00000033881	MECP2-203	MECP2-205	0.0120575	0.00262725	0.612581	0.515628	4.5487	14.2128	3.14576	-0.293424	4.89667e-05	0.00113729
ADM	24	ENSPANG00000021905	MGST3	microsomal glutathione S-transferase 3 [Source:HGNC Symbol;Acc:HGNC:7064]	protein_coding	ENSPANT00000049580	ENSPANT00000055633	MGST3-202	MGST3-201	0.00401918	0.0160751	0.486509	0.386399	5.72083	16.7644	0.0212278	5.39604	0.00364089	0.0208051
ADM	24	ENSPANG00000022273	MKS1	Meckel syndrome, type 1 [Source:HGNC Symbol;Acc:HGNC:7121]	protein_coding	ENSPANT00000002170	ENSPANT00000052248	MKS1-201	MKS1-203	0.0010999	0.00121257	0.812962	1.00897	5.9786	17.5986	3.41246	1.49998	8.50821e-07	0.000187094
ADM	24	ENSPANG00000015884	NASP	nuclear autoantigenic sperm protein [Source:HGNC Symbol;Acc:HGNC:7644]	protein_coding	ENSPANT00000017499	ENSPANT00000035272	NASP-201	NASP-206	0.0203652	0.00480919	0.472494	0.582143	22.8202	13.4415	1.47457	1.47218	0.00770799	0.0396411
ADM	24	ENSPANG00000019366	NELFE	negative elongation factor complex member E [Source:HGNC Symbol;Acc:HGNC:13974]	protein_coding	ENSPANT00000025253	ENSPANT00000038607	NELFE-201	NELFE-202	2.18206e-05	0.000953892	1.38812	0.758495	4.1276	15.0048	3.31429	3.18574	2.36144e-05	0.000817918
ADM	24	ENSPANG00000026473	NFYC	nuclear transcription factor Y subunit gamma [Source:HGNC Symbol;Acc:HGNC:7806]	protein_coding	ENSPANT00000032846	ENSPANT00000041370	NFYC-204	NFYC-203	0.00289249	0.030504	0.557843	0.282017	5.52193	14.51	3.97797	4.51951	0.000670942	0.00513913
ADM	24	ENSPANG00000012132	NXF1	nuclear RNA export factor 1 [Source:HGNC Symbol;Acc:HGNC:8071]	protein_coding	ENSPANT00000047547	ENSPANT00000058815	NXF1-203	NXF1-202	0.0023349	0.00676747	0.737825	0.712326	4.98346	21.2272	5.27024	2.93651	0.00226196	0.0134596
ADM	24	ENSPANG00000023366	OPTN	optineurin [Source:HGNC Symbol;Acc:HGNC:17142]	protein_coding	ENSPANT00000021604	ENSPANT00000045816	OPTN-201	OPTN-202	0.0043213	0.00141293	0.441794	0.442373	16.8062	10.3819	7.12229	4.84404	0.000454651	0.00404135
ADM	24	ENSPANG00000010313	PCCB	propionyl-CoA carboxylase subunit beta [Source:HGNC Symbol;Acc:HGNC:8654]	protein_coding	ENSPANT00000051293	ENSPANT00000054131	PCCB-208	PCCB-209	0.00435722	0.030504	0.80362	0.690186	7.70574	16.9804	4.70604	2.83676	0.00113404	0.00800299
ADM	24	ENSPANG00000031687	PEBP1	phosphatidylethanolamine binding protein 1 [Source:HGNC Symbol;Acc:HGNC:8630]	protein_coding	ENSPANT00000031802	ENSPANT00000041663	PEBP1-201	PEBP1-202	0.00216065	0.0108208	0.42674	0.84395	16.5017	6.39436	8.67396	8.90649	0.000185943	0.00252601
ADM	24	ENSPANG00000023424	PFKFB3	6-phosphofructo-2-kinase/fructose-2,6-biphosphatase 3 [Source:HGNC Symbol;Acc:HGNC:8874]	protein_coding	ENSPANT00000052050	ENSPANT00000056305	PFKFB3-204	PFKFB3-203	0.00301955	0.0443072	0.744798	1.01319	17.5545	7.08204	0.531266	-0.390403	0.000531469	0.00443284
ADM	24	ENSPANG00000012687	PIGN	phosphatidylinositol glycan anchor biosynthesis class N [Source:HGNC Symbol;Acc:HGNC:8967]	protein_coding	ENSPANT00000006849	ENSPANT00000046281	PIGN-204	PIGN-207	0.0045304	0.0156348	0.879148	1.16449	18.5211	9.37896	2.94697	0.398557	0.00012533	0.00202045
ADM	24	ENSPANG00000023301	PSMF1	proteasome inhibitor subunit 1 [Source:HGNC Symbol;Acc:HGNC:9571]	protein_coding	ENSPANT00000003823	ENSPANT00000038269	PSMF1-201	PSMF1-202	3.34864e-05	0.00522738	0.533635	0.663693	16.2015	4.84078	3.2152	3.96983	8.81794e-05	0.00158723
ADM	24	ENSPANG00000000750	PTN	pleiotrophin [Source:HGNC Symbol;Acc:HGNC:9630]	protein_coding	ENSPANT00000055588	ENSPANT00000057167	PTN-203	PTN-204	0.000794775	0.0315321	1.12781	0.641812	2.26666	10.2806	3.7233	5.81772	0.0022042	0.0133363
ADM	24	ENSPANG00000018378	RERE	arginine-glutamic acid dipeptide repeats [Source:HGNC Symbol;Acc:HGNC:9965]	protein_coding	ENSPANT00000000229	ENSPANT00000053777	RERE-202	RERE-203	0.00109775	0.0137532	1.19884	0.640085	5.74969	17.0922	1.15571	2.90719	1.839e-06	0.000264816
ADM	24	ENSPANG00000008949	SIMC1	SUMO interacting motifs containing 1 [Source:HGNC Symbol;Acc:HGNC:24779]	protein_coding	ENSPANT00000039948	ENSPANT00000057638	SIMC1-201	SIMC1-202	0.00501198	0.00395498	0.600814	1.03955	13.2231	19.0775	6.84918	2.07829	0.000807781	0.00593472
ADM	24	ENSPANG00000012315	SLC3A2	solute carrier family 3 member 2 [Source:HGNC Symbol;Acc:HGNC:11026]	protein_coding	ENSPANT00000025236	ENSPANT00000043157	SLC3A2-203	SLC3A2-202	0.00108032	0.0131775	1.01292	0.598286	6.54706	13.2086	7.76686	7.5668	0.000844628	0.00608132
ADM	24	ENSPANG00000012315	SLC3A2	solute carrier family 3 member 2 [Source:HGNC Symbol;Acc:HGNC:11026]	protein_coding	ENSPANT00000043157	ENSPANT00000046987	SLC3A2-202	SLC3A2-201	0.0131775	0.00270408	0.598286	1.11776	13.2086	7.27671	7.5668	5.2448	0.00086202	0.00614509
ADM	24	ENSPANG00000016878	SNX1	sorting nexin 1 [Source:HGNC Symbol;Acc:HGNC:11172]	protein_coding	ENSPANT00000002116	ENSPANT00000020406	SNX1-202	SNX1-206	0.0010999	0.0476032	0.478647	0.248132	17.3928	5.84984	6.03776	5.80884	0.000163821	0.00235902
ADM	24	ENSPANG00000020043	SRP68	signal recognition particle 68 [Source:HGNC Symbol;Acc:HGNC:11302]	protein_coding	ENSPANT00000012961	ENSPANT00000043166	SRP68-201	SRP68-202	0.00026349	0.00283928	0.472494	0.770236	17.1504	5.50397	6.06909	4.78214	2.94602e-05	0.000817918
ADM	24	ENSPANG00000021012	STRADA	STE20-related kinase adaptor alpha [Source:HGNC Symbol;Acc:HGNC:30172]	protein_coding	ENSPANT00000032976	ENSPANT00000048588	STRADA-206	STRADA-203	0.0015454	0.00442639	0.706256	0.471185	13.0118	4.21555	0.958753	3.25763	0.00470196	0.0259298
ADM	24	ENSPANG00000022930	TAF15	TATA-box binding protein associated factor 15 [Source:HGNC Symbol;Acc:HGNC:11547]	protein_coding	ENSPANT00000020848	ENSPANT00000053276	TAF15-201	TAF15-202	0.00167066	0.0118662	0.707483	0.906797	5.43766	17.1317	5.78808	4.09719	0.000126278	0.00202045
ADM	24	ENSPANG00000025183	TAX1BP1	Tax1 binding protein 1 [Source:HGNC Symbol;Acc:HGNC:11575]	protein_coding	ENSPANT00000023615	ENSPANT00000023665	TAX1BP1-202	TAX1BP1-203	0.000159346	0.00689003	0.400105	0.378259	19.1266	10.2703	8.7921	5.63532	0.000737339	0.00558826
ADM	24	ENSPANG00000021601	TCF25	transcription factor 25 [Source:HGNC Symbol;Acc:HGNC:29181]	protein_coding	ENSPANT00000007937	ENSPANT00000047924	TCF25-201	TCF25-202	8.04971e-05	0.000131745	0.805041	0.714653	4.7216	16.5739	5.61967	2.80521	1.16402e-05	0.000644691
ADM	24	ENSPANG00000005129	TFG	TRK-fused gene [Source:HGNC Symbol;Acc:HGNC:11758]	protein_coding	ENSPANT00000009155	ENSPANT00000046077	TFG-201	TFG-203	0.0021955	0.0012732	0.925491	1.04731	5.24493	17.1685	3.98255	3.17818	1.52924e-05	0.000734036
ADM	24	ENSPANG00000005353	TMCO4	transmembrane and coiled-coil domains 4 [Source:HGNC Symbol;Acc:HGNC:27393]	protein_coding	ENSPANT00000020050	ENSPANT00000052179	TMCO4-202	TMCO4-201	0.00139086	0.0315321	0.72853	0.731625	6.76999	17.8705	1.82678	-0.711685	0.0026275	0.0153805
ADM	24	ENSPANG00000022517	TPD52L1	tumor protein D52 like 1 [Source:HGNC Symbol;Acc:HGNC:12006]	protein_coding	ENSPANT00000042325	ENSPANT00000043541	TPD52L1-203	TPD52L1-205	0.000397908	0.00288435	1.10616	0.795278	5.37948	10.7593	2.75348	3.04682	0.00471779	0.0259298
ADM	24	ENSPANG00000007412	TRIOBP	TRIO and F-actin binding protein [Source:HGNC Symbol;Acc:HGNC:17009]	protein_coding	ENSPANT00000016333	ENSPANT00000016334	TRIOBP-201	TRIOBP-202	0.00117323	0.000397908	0.96351	0.77591	9.39173	4.05084	0.725326	3.81429	0.000494037	0.00433789
ADM	24	ENSPANG00000030015	TUBA1B	tubulin alpha 1b [Source:HGNC Symbol;Acc:HGNC:18809]	protein_coding	ENSPANT00000033757	ENSPANT00000041523	TUBA1B-204	TUBA1B-207	0.011263	0.000717506	0.663282	1.0493	6.47218	14.343	8.36652	1.54895	0.000768902	0.00576676
ADM	24	ENSPANG00000030015	TUBA1B	tubulin alpha 1b [Source:HGNC Symbol;Acc:HGNC:18809]	protein_coding	ENSPANT00000041523	ENSPANT00000054187	TUBA1B-207	TUBA1B-208	0.000717506	0.000421315	1.0493	1.21637	14.343	4.00004	1.54895	1.29084	0.00121082	0.00830274
ADM	24	ENSPANG00000018088	XRN2	5'-3' exoribonuclease 2 [Source:HGNC Symbol;Acc:HGNC:12836]	protein_coding	ENSPANT00000004741	ENSPANT00000008576	XRN2-201	XRN2-202	0.00622016	0.000176775	0.485237	0.276251	1.24848	17.7538	2.31367	7.6269	0.000332243	0.00351787
ADM	24	ENSPANG00000014229	ZC3HC1	zinc finger C3HC-type containing 1 [Source:HGNC Symbol;Acc:HGNC:29913]	protein_coding	ENSPANT00000041295	ENSPANT00000045768	ZC3HC1-202	ZC3HC1-204	0.0042516	0.0441977	0.537409	1.04935	15.9109	5.34837	3.14045	-0.203664	5.87925e-06	0.000581361
ADM	24	ENSPANG00000014229	ZC3HC1	zinc finger C3HC-type containing 1 [Source:HGNC Symbol;Acc:HGNC:29913]	protein_coding	ENSPANT00000041295	ENSPANT00000056382	ZC3HC1-202	ZC3HC1-203	0.0042516	0.0319119	0.537409	0.749445	15.9109	4.73258	3.14045	2.41255	2.70119e-05	0.000817918
ADM	24	ENSPANG00000014845	ZNF384	zinc finger protein 384 [Source:HGNC Symbol;Acc:HGNC:11955]	protein_coding	ENSPANT00000001092	ENSPANT00000037240	ZNF384-201	ZNF384-202	0.0356668	0.000281353	1.3976	1.02554	15.8124	5.10156	-2.34688	2.92651	0.00129178	0.00869238
ADM	24	ENSPANG00000007279	ZNF506	zinc finger protein 506 [Source:HGNC Symbol;Acc:HGNC:23780]	protein_coding	ENSPANT00000009561	ENSPANT00000034223	ZNF506-202	ZNF506-203	0.000750621	0.0377315	0.58118	1.01908	18.8188	9.61021	4.96318	-0.648061	0.000274253	0.00313432
ADM	24	ENSPANG00000010337		NRDE-2, necessary for RNA interference, domain containing [Source:NCBI gene;Acc:101006200]	protein_coding	ENSPANT00000019601	ENSPANT00000021732			0.00246557	0.00395498	0.767324	0.878635	15.9198	4.46334	3.28832	3.27557	0.000300904	0.00328258
ADM	24	ENSPANG00000011150		glutamine amidotransferase like class 1 domain containing 3A [Source:NCBI gene;Acc:100997651]	protein_coding	ENSPANT00000015075	ENSPANT00000037234			0.00250914	0.0051032	0.881602	0.918013	3.99717	15.7712	3.0544	1.34546	3.62414e-05	0.000931923
ADM	24	ENSPANG00000015705		casein kinase 2 beta [Source:NCBI gene;Acc:101020422]	protein_coding	ENSPANT00000012136	ENSPANT00000034271			0.00303474	0.012985	0.798836	0.70991	5.60211	16.2932	5.64567	3.54233	0.000161855	0.00235902
ADM	24	ENSPANG00000015705		casein kinase 2 beta [Source:NCBI gene;Acc:101020422]	protein_coding	ENSPANT00000031144	ENSPANT00000034271			0.00312958	0.012985	0.850194	0.70991	4.79916	16.2932	5.04322	3.54233	0.000783182	0.00581331
ADM	24	ENSPANG00000016244		pyruvate kinase M1/2 [Source:NCBI gene;Acc:101008966]	protein_coding	ENSPANT00000003798	ENSPANT00000034840			0.00117323	0.00449555	0.717692	0.872022	18.1302	8.5594	7.07281	7.06722	0.000407674	0.00376314
ADM	24	ENSPANG00000016723		caseinolytic mitochondrial matrix peptidase chaperone subunit [Source:NCBI gene;Acc:101001182]	protein_coding	ENSPANT00000010690	ENSPANT00000054961			0.0012732	0.00428806	0.753281	1.03741	17.4262	7.00353	6.26558	1.37246	1.03941e-06	0.000187094
ADM	24	ENSPANG00000023027		zinc finger protein 207 [Source:NCBI gene;Acc:100998927]	protein_coding	ENSPANT00000039721	ENSPANT00000056460			0.0044607	0.00108032	1.00833	0.54484	4.91777	16.6278	3.63956	5.67334	0.000359617	0.00359617
ADM	24	ENSPANG00000023352		selenophosphate synthetase 1 [Source:NCBI gene;Acc:100998757]	protein_coding	ENSPANT00000021592	ENSPANT00000040491			0.000673351	0.00274914	0.772501	0.699526	5.68329	16.4199	4.16261	4.21324	4.26402e-06	0.000511682
AMY	24	ENSPANG00000025121	SMARCA2	SWI/SNF related, matrix associated, actin dependent regulator of chromatin, subfamily a, member 2 [Source:HGNC Symbol;Acc:HGNC:11098]	protein_coding	ENSPANT00000032762	ENSPANT00000059548	SMARCA2-201	SMARCA2-205	0.00116169	0.0144652	1.04068	0.908395	17.2777	11.2465	1.8867	0.582664	0.00241056	0.00321408
AMY	24	ENSPANG00000021403	TCOF1	treacle ribosome biogenesis factor 1 [Source:HGNC Symbol;Acc:HGNC:11654]	protein_coding	ENSPANT00000006628	ENSPANT00000051113	TCOF1-201	TCOF1-202	0.00388288	0.00535427	0.96979	1.30727	0.711221	11.2863	2.70895	0.465342	2.86284e-06	2.29027e-05
ANT	24	ENSPANG00000000200	ANKHD1-EIF4EBP3	ANKHD1-EIF4EBP3 readthrough [Source:HGNC Symbol;Acc:HGNC:33530]	protein_coding	ENSPANT00000015114	ENSPANT00000034891	ANKHD1-EIF4EBP3-204	ANKHD1-EIF4EBP3-203	0.00429334	0.00435722	0.395849	0.616878	22.9205	4.29357	3.57071	6.19422	0.00274519	0.0120102
ANT	24	ENSPANG00000013780	APLP2	amyloid beta precursor like protein 2 [Source:HGNC Symbol;Acc:HGNC:598]	protein_coding	ENSPANT00000003405	ENSPANT00000051610	APLP2-202	APLP2-206	0.00150124	0.00146367	0.164901	0.316508	17.8545	6.74427	9.55832	7.34002	0.00163822	0.00819109
ANT	24	ENSPANG00000003023	BRD8	bromodomain containing 8 [Source:HGNC Symbol;Acc:HGNC:19874]	protein_coding	ENSPANT00000002457	ENSPANT00000039675	BRD8-203	BRD8-205	0.00250599	0.0122956	0.720894	0.60849	5.88436	17.4729	3.61189	3.45751	0.000116416	0.00168644
ANT	24	ENSPANG00000022267	CLTC	clathrin heavy chain [Source:HGNC Symbol;Acc:HGNC:2092]	protein_coding	ENSPANT00000002489	ENSPANT00000039024	CLTC-201	CLTC-202	0.0280386	0.00111823	0.190807	0.345668	2.61694	19.614	8.80924	6.40353	0.00194498	0.00924465
ANT	24	ENSPANG00000020701	DDX5	DEAD-box helicase 5 [Source:HGNC Symbol;Acc:HGNC:2746]	protein_coding	ENSPANT00000042919	ENSPANT00000057531	DDX5-201	DDX5-206	0.000716723	0.00687662	0.527958	0.755664	18.6954	6.73915	7.53129	1.05699	2.98789e-05	0.00109303
ANT	24	ENSPANG00000017829	EIF2A	eukaryotic translation initiation factor 2A [Source:HGNC Symbol;Acc:HGNC:3254]	protein_coding	ENSPANT00000005697	ENSPANT00000054895	EIF2A-201	EIF2A-204	0.00036865	0.000764504	0.329619	0.624046	19.3073	8.27634	6.18293	5.25649	0.000389693	0.00357219
ANT	24	ENSPANG00000004657	FOXJ3	forkhead box J3 [Source:HGNC Symbol;Acc:HGNC:29178]	protein_coding	ENSPANT00000008379	ENSPANT00000039979	FOXJ3-201	FOXJ3-203	0.0143542	0.0045304	1.04738	0.80509	5.18211	0.484194	1.25704	1.78687	0.00185539	0.00892908
ANT	24	ENSPANG00000018787	GMPR2	guanosine monophosphate reductase 2 [Source:HGNC Symbol;Acc:HGNC:4377]	protein_coding	ENSPANT00000007301	ENSPANT00000043534	GMPR2-202	GMPR2-201	0.00130701	0.0225138	0.178837	0.178795	6.70766	14.2909	5.57729	4.45606	0.00157834	0.00799554
ANT	24	ENSPANG00000023250	KAT8	lysine acetyltransferase 8 [Source:HGNC Symbol;Acc:HGNC:17933]	protein_coding	ENSPANT00000000091	ENSPANT00000055990	KAT8-201	KAT8-202	0.00460009	0.0474499	0.490584	0.280642	18.1854	9.97539	3.40096	3.70065	0.00562715	0.0210335
ANT	24	ENSPANG00000024440	METTL21A	methyltransferase like 21A [Source:HGNC Symbol;Acc:HGNC:30476]	protein_coding	ENSPANT00000013847	ENSPANT00000033584	METTL21A-204	METTL21A-205	0.000225432	0.0144676	0.30611	0.594784	19.4359	11.3681	4.23882	-0.672799	0.00204321	0.00947756
ANT	24	ENSPANG00000010242	MOCOS	molybdenum cofactor sulfurase [Source:HGNC Symbol;Acc:HGNC:18234]	protein_coding	ENSPANT00000014447	ENSPANT00000033569	MOCOS-201	MOCOS-202	0.00790996	0.00279765	0.916458	1.1256	7.33994	17.9797	1.78686	1.34148	1.30422e-05	0.000922215
ANT	24	ENSPANG00000010268	MYH14	myosin heavy chain 14 [Source:HGNC Symbol;Acc:HGNC:23212]	protein_coding	ENSPANT00000007642	ENSPANT00000052415	MYH14-204	MYH14-203	0.0417077	7.56185e-05	1.81624	1.21161	16.9985	5.643	-2.13894	3.26674	3.40686e-05	0.00109303
ANT	24	ENSPANG00000023504	PHC1	polyhomeotic homolog 1 [Source:HGNC Symbol;Acc:HGNC:3182]	protein_coding	ENSPANT00000008900	ENSPANT00000038945	PHC1-201	PHC1-202	0.0240915	0.0023349	0.630433	0.780422	9.28311	18.9183	3.00471	5.1099	0.000612076	0.00435677
ANT	24	ENSPANG00000006422	PPP2R5C	protein phosphatase 2 regulatory subunit B'gamma [Source:HGNC Symbol;Acc:HGNC:9311]	protein_coding	ENSPANT00000023176	ENSPANT00000045858	PPP2R5C-203	PPP2R5C-205	0.0457539	0.000233074	0.2986	0.545631	2.59977	9.8354	3.77092	2.92647	0.00492688	0.0191601
ANT	24	ENSPANG00000012203	RACK1	receptor for activated C kinase 1 [Source:HGNC Symbol;Acc:HGNC:4399]	protein_coding	ENSPANT00000001843	ENSPANT00000045480	RACK1-201	RACK1-204	0.0133772	0.000362799	0.897815	0.494063	6.35456	17.1227	0.888016	6.82407	0.00218425	0.00990483
ANT	24	ENSPANG00000013608	RBM10	RNA binding motif protein 10 [Source:HGNC Symbol;Acc:HGNC:9896]	protein_coding	ENSPANT00000017490	ENSPANT00000037005	RBM10-201	RBM10-204	0.00230005	0.00517365	0.535972	0.944561	7.52738	16.2572	2.98493	1.2979	0.000110392	0.00168644
ANT	24	ENSPANG00000012050	RPL13A	ribosomal protein L13a [Source:HGNC Symbol;Acc:HGNC:10304]	protein_coding	ENSPANT00000010870	ENSPANT00000054782	RPL13A-201	RPL13A-202	0.0265429	0.00297448	1.26152	1.03665	19.7125	9.23228	7.33957	4.88263	0.000840852	0.00522142
ANT	24	ENSPANG00000009174	SORT1	sortilin 1 [Source:HGNC Symbol;Acc:HGNC:11186]	protein_coding	ENSPANT00000005008	ENSPANT00000050450	SORT1-202	SORT1-201	0.000706467	0.0127782	0.608749	0.343706	3.70942	15.1111	4.26097	5.0054	0.000405245	0.00362835
ANT	24	ENSPANG00000013991	TMEM106C	transmembrane protein 106C [Source:HGNC Symbol;Acc:HGNC:28775]	protein_coding	ENSPANT00000009414	ENSPANT00000044418	TMEM106C-201	TMEM106C-202	0.000362799	0.00408256	0.564683	0.524457	16.8817	12.0125	6.62172	1.93404	0.00055023	0.00414103
ANT	24	ENSPANG00000014073	TNS2	tensin 2 [Source:HGNC Symbol;Acc:HGNC:19737]	protein_coding	ENSPANT00000018206	ENSPANT00000044293	TNS2-202	TNS2-204	0.0407304	0.00414974	0.589941	1.01494	7.13271	17.9174	3.51421	1.00288	0.000633442	0.00435677
ANT	24	ENSPANG00000030015	TUBA1B	tubulin alpha 1b [Source:HGNC Symbol;Acc:HGNC:18809]	protein_coding	ENSPANT00000032476	ENSPANT00000054187	TUBA1B-210	TUBA1B-208	0.00141293	0.0474499	0.630862	1.06824	18.0448	10.9041	6.17463	2.75477	0.00114322	0.00619915
ANT	24	ENSPANG00000019533	UBR4	ubiquitin protein ligase E3 component n-recognin 4 [Source:HGNC Symbol;Acc:HGNC:30313]	protein_coding	ENSPANT00000019580	ENSPANT00000038819	UBR4-201	UBR4-202	0.004391	0.0387455	0.738447	0.497629	5.03605	16.9842	6.51607	2.08992	0.000898627	0.00529364
ANT	24	ENSPANG00000015828	WDR61	WD repeat domain 61 [Source:HGNC Symbol;Acc:HGNC:30300]	protein_coding	ENSPANT00000018981	ENSPANT00000048354	WDR61-202	WDR61-204	0.00421057	0.0128811	0.5049	0.670987	17.9882	23.3123	3.92655	3.24672	0.00183467	0.00892908
ANT	24	ENSPANG00000015828	WDR61	WD repeat domain 61 [Source:HGNC Symbol;Acc:HGNC:30300]	protein_coding	ENSPANT00000035902	ENSPANT00000049448	WDR61-203	WDR61-201	0.000901359	0.00310969	0.484117	0.647213	17.5965	11.7422	4.48072	3.74468	0.0103102	0.0357607
ANT	24	ENSPANG00000015828	WDR61	WD repeat domain 61 [Source:HGNC Symbol;Acc:HGNC:30300]	protein_coding	ENSPANT00000035902	ENSPANT00000048354	WDR61-203	WDR61-204	0.000901359	0.0128811	0.484117	0.670987	17.5965	23.3123	4.48072	3.24672	0.00331131	0.0140771
ANT	24	ENSPANG00000015828	WDR61	WD repeat domain 61 [Source:HGNC Symbol;Acc:HGNC:30300]	protein_coding	ENSPANT00000048354	ENSPANT00000049448	WDR61-204	WDR61-201	0.0128811	0.00310969	0.670987	0.647213	23.3123	11.7422	3.24672	3.74468	0.00180311	0.00889995
ANT	24	ENSPANG00000004607		ATP synthase peripheral stalk-membrane subunit b [Source:NCBI gene;Acc:101000308]	protein_coding	ENSPANT00000013448	ENSPANT00000052479			0.0141899	0.00460009	0.557902	0.755983	8.17655	18.9143	7.52317	6.75372	0.00547562	0.0206678
ANT	24	ENSPANG00000009405		nodal modulator 1 [Source:NCBI gene;Acc:101004086]	protein_coding	ENSPANT00000012138	ENSPANT00000058417			0.00494859	0.00612447	0.36113	0.499624	17.9683	7.53122	5.57298	4.36055	0.00201368	0.00945445
ANT	24	ENSPANG00000009640		protein phosphatase 1 regulatory subunit 7 [Source:NCBI gene;Acc:101017776]	protein_coding	ENSPANT00000012569	ENSPANT00000035643			0.00250914	0.0493852	0.476828	0.672206	6.56896	17.9238	3.64159	3.29457	0.000895358	0.00529364
ANT	24	ENSPANG00000011660		ribosomal protein S14 [Source:NCBI gene;Acc:101013804]	protein_coding	ENSPANT00000027592	ENSPANT00000052589			0.0123789	0.000362799	0.417369	0.581131	8.07176	17.071	6.47455	9.76465	0.00117157	0.0061998
ANT	24	ENSPANG00000019914		methylenetetrahydrofolate dehydrogenase, cyclohydrolase and formyltetrahydrofolate synthetase 1 [Source:NCBI gene;Acc:101014176]	protein_coding	ENSPANT00000021756	ENSPANT00000050090			0.00494859	0.0108208	0.242757	0.446487	3.85128	19.9673	5.97417	4.99388	0.000865477	0.00528903
ANT	24	ENSPANG00000021719		ribosomal protein L24 [Source:NCBI gene;Acc:101004856]	protein_coding	ENSPANT00000009163	ENSPANT00000052160			0.00139086	0.000415463	0.57215	0.763345	18.2932	10.641	9.11773	5.44449	0.000128303	0.00172465
ANT	24	ENSPANG00000025325		interleukin 11 receptor subunit alpha [Source:NCBI gene;Acc:101011618]	protein_coding	ENSPANT00000026389	ENSPANT00000032531			0.0286862	0.00283928	1.12391	0.566497	6.05945	16.5069	-1.66694	2.40823	0.000671633	0.00453647
ANT	24	ENSPANG00000025325		interleukin 11 receptor subunit alpha [Source:NCBI gene;Acc:101011618]	protein_coding	ENSPANT00000026389	ENSPANT00000032009			0.0286862	0.00223035	1.12391	0.623456	6.05945	17.2915	-1.66694	1.50552	0.000435888	0.00375189
ANT	24	ENSPANG00000026172		ubiquitin recognition factor in ER associated degradation 1 [Source:NCBI gene;Acc:100997599]	protein_coding	ENSPANT00000004953	ENSPANT00000034585			0.0355874	0.00283928	0.457593	0.53721	17.7028	6.19103	5.18239	2.57947	0.00473769	0.0190001
ANT	24	ENSPANG00000036121		RAB, member of RAS oncogene family like 2B [Source:NCBI gene;Acc:101011000]	protein_coding	ENSPANT00000039406	ENSPANT00000056900			0.00111823	0.0496001	0.413964	0.415074	18.7607	10.2867	4.02482	1.77712	0.0013596	0.00697928
AOR	24	ENSPANG00000024925	ALDH1A1	aldehyde dehydrogenase 1 family member A1 [Source:HGNC Symbol;Acc:HGNC:402]	protein_coding	ENSPANT00000040495	ENSPANT00000041815	ALDH1A1-204	ALDH1A1-202	0.00443888	0.0493852	0.738333	0.752423	7.40653	3.1538	1.24304	2.19425	0.0034717	0.040568
ARC	24	ENSPANG00000008955	C5orf34	chromosome 5 open reading frame 34 [Source:HGNC Symbol;Acc:HGNC:24738]	protein_coding	ENSPANT00000009012	ENSPANT00000041428	C5orf34-201	C5orf34-202	0.0305026	0.00288435	0.376813	0.285566	16.064	5.96969	4.2841	3.94536	8.8152e-05	0.000669956
ARC	24	ENSPANG00000017737	GALK2	galactokinase 2 [Source:HGNC Symbol;Acc:HGNC:4119]	protein_coding	ENSPANT00000037973	ENSPANT00000043626	GALK2-204	GALK2-201	0.00436611	0.0153905	0.810345	0.988119	17.5725	6.08116	2.95715	2.89408	4.19364e-05	0.000398396
ASC	24	ENSPANG00000021683	C8orf59	chromosome 8 open reading frame 59 [Source:HGNC Symbol;Acc:HGNC:32235]	protein_coding	ENSPANT00000008726	ENSPANT00000038683	C8orf59-201	C8orf59-202	0.00421014	0.0158199	0.26161	0.438475	17.4707	11.4102	5.54234	1.6625	0.00523213	0.0212555
ASC	24	ENSPANG00000020615	EIF3A	eukaryotic translation initiation factor 3 subunit A [Source:HGNC Symbol;Acc:HGNC:3271]	protein_coding	ENSPANT00000026470	ENSPANT00000058556	EIF3A-201	EIF3A-202	0.00288435	0.0413294	0.423507	0.255132	0.476994	17.7763	6.21092	6.89763	0.00182449	0.00948736
ASC	24	ENSPANG00000025684	ERP44	endoplasmic reticulum protein 44 [Source:HGNC Symbol;Acc:HGNC:18311]	protein_coding	ENSPANT00000027156	ENSPANT00000027157	ERP44-201	ERP44-202	0.00598977	0.00108157	1.29021	0.890522	7.95227	19.0749	4.75394	4.00012	0.00106075	0.00656657
ASC	24	ENSPANG00000011690	EXOC3	exocyst complex component 3 [Source:HGNC Symbol;Acc:HGNC:30378]	protein_coding	ENSPANT00000017137	ENSPANT00000044987	EXOC3-201	EXOC3-204	0.0333198	0.000740614	0.452665	0.605838	7.78792	18.4563	5.27385	4.94159	0.000179695	0.00183764
ASC	24	ENSPANG00000007274	HDAC6	histone deacetylase 6 [Source:HGNC Symbol;Acc:HGNC:14064]	protein_coding	ENSPANT00000019175	ENSPANT00000050520	HDAC6-201	HDAC6-202	0.000133978	0.00216065	1.00628	1.06908	6.59589	17.4559	2.77327	1.53915	4.91618e-07	6.39103e-05
ASC	24	ENSPANG00000028985	MRPL39	mitochondrial ribosomal protein L39 [Source:HGNC Symbol;Acc:HGNC:14027]	protein_coding	ENSPANT00000030961	ENSPANT00000043892	MRPL39-202	MRPL39-203	0.00297448	0.000267956	0.149885	0.292389	0.16507	19.3454	5.42495	6.93316	0.000194518	0.00183764
ASC	24	ENSPANG00000019366	NELFE	negative elongation factor complex member E [Source:HGNC Symbol;Acc:HGNC:13974]	protein_coding	ENSPANT00000025253	ENSPANT00000038607	NELFE-201	NELFE-202	0.0337125	0.000540784	0.859814	0.606233	7.16899	17.5268	4.29413	3.37103	0.000104477	0.00183764
ASC	24	ENSPANG00000012954	PAF1	PAF1 homolog, Paf1/RNA polymerase II complex component [Source:HGNC Symbol;Acc:HGNC:25459]	protein_coding	ENSPANT00000055533	ENSPANT00000056273	PAF1-201	PAF1-203	0.0041122	0.0371747	0.456952	0.271408	20.2597	8.75972	3.76342	5.82782	0.000611699	0.00497005
ASC	24	ENSPANG00000018293	PXYLP1	2-phosphoxylose phosphatase 1 [Source:HGNC Symbol;Acc:HGNC:26303]	protein_coding	ENSPANT00000006027	ENSPANT00000059236	PXYLP1-201	PXYLP1-202	0.0141899	0.00128559	0.749477	0.522767	7.4888	19.2322	0.701477	3.58003	1.25218e-05	0.000412071
ASC	24	ENSPANG00000011087	SLC18B1	solute carrier family 18 member B1 [Source:HGNC Symbol;Acc:HGNC:21573]	protein_coding	ENSPANT00000013173	ENSPANT00000023123	SLC18B1-201	SLC18B1-202	0.0329654	0.000221611	0.466262	0.449143	1.17283	19.9923	3.85334	6.16501	0.00694385	0.02655
ASC	24	ENSPANG00000001252	XRCC6	X-ray repair cross complementing 6 [Source:HGNC Symbol;Acc:HGNC:4055]	protein_coding	ENSPANT00000005890	ENSPANT00000056017	XRCC6-201	XRCC6-202	0.0276343	0.0044607	0.454505	0.881849	19.6101	9.18396	9.09228	5.47538	0.00177554	0.00948736
AXL	24	ENSPANG00000022457	CAMK2G	calcium/calmodulin dependent protein kinase II gamma [Source:HGNC Symbol;Acc:HGNC:1463]	protein_coding	ENSPANT00000018430	ENSPANT00000038052	CAMK2G-201	CAMK2G-205	0.00456471	0.0334306	0.582868	0.509505	5.5075	21.9878	2.6587	3.72752	0.00118011	0.00616277
AXL	24	ENSPANG00000008028	COPS5	COP9 signalosome subunit 5 [Source:HGNC Symbol;Acc:HGNC:2240]	protein_coding	ENSPANT00000019825	ENSPANT00000054902	COPS5-201	COPS5-203	0.0248517	0.00284507	0.104396	0.150461	14.3127	5.27146	6.38424	2.37035	0.00323513	0.0138228
AXL	24	ENSPANG00000006363	CREB3L4	cAMP responsive element binding protein 3 like 4 [Source:HGNC Symbol;Acc:HGNC:18854]	protein_coding	ENSPANT00000022947	ENSPANT00000022948	CREB3L4-203	CREB3L4-201	0.0023349	0.0132059	0.652042	0.809225	0.56899	11.3233	2.60896	0.126343	0.000157164	0.00126095
AXL	24	ENSPANG00000017673	DNAJC3	DnaJ heat shock protein family (Hsp40) member C3 [Source:HGNC Symbol;Acc:HGNC:9439]	protein_coding	ENSPANT00000020293	ENSPANT00000036990	DNAJC3-203	DNAJC3-201	0.0043213	0.0307172	0.763582	1.41102	18.8366	7.00035	3.71427	-0.282044	0.00227645	0.0101898
AXL	24	ENSPANG00000023194	DRG1	developmentally regulated GTP binding protein 1 [Source:NCBI gene;Acc:100137232]	protein_coding	ENSPANT00000003959	ENSPANT00000033940	DRG1-201	DRG1-202	0.00151013	0.00104548	0.245011	0.399165	7.72864	17.1338	5.57233	5.62692	8.5004e-05	0.00109696
AXL	24	ENSPANG00000016694	IKZF2	IKAROS family zinc finger 2 [Source:HGNC Symbol;Acc:HGNC:13177]	protein_coding	ENSPANT00000008659	ENSPANT00000055414	IKZF2-201	IKZF2-205	0.00207487	0.0264703	0.697427	0.482742	9.20569	14.5189	1.04911	0.0689003	0.0156037	0.0449886
AXL	24	ENSPANG00000029560	PCBP2	poly(rC) binding protein 2 [Source:HGNC Symbol;Acc:HGNC:8648]	protein_coding	ENSPANT00000034973	ENSPANT00000049964	PCBP2-204	PCBP2-203	3.51607e-05	0.0010999	0.211243	0.239954	16.9745	5.12469	8.0416	7.38526	1.17202e-05	0.000324202
AXL	24	ENSPANG00000029560	PCBP2	poly(rC) binding protein 2 [Source:HGNC Symbol;Acc:HGNC:8648]	protein_coding	ENSPANT00000034973	ENSPANT00000041422	PCBP2-204	PCBP2-206	3.51607e-05	0.0413294	0.211243	0.146425	16.9745	5.05797	8.0416	4.59548	0.000111142	0.00109696
AXL	24	ENSPANG00000021492	UBA3	ubiquitin like modifier activating enzyme 3 [Source:HGNC Symbol;Acc:HGNC:12470]	protein_coding	ENSPANT00000038123	ENSPANT00000055571	UBA3-204	UBA3-203	0.03731	0.000225432	0.602971	0.997808	8.17499	20.0403	1.17582	3.21929	1.72448e-05	0.000324202
AXL	24	ENSPANG00000007688		TBC1 domain family member 31 [Source:NCBI gene;Acc:101010989]	protein_coding	ENSPANT00000041795	ENSPANT00000057426			0.0185683	3.40445e-05	1.08847	1.27029	9.6095	19.091	0.320503	1.25128	0.000116698	0.00109696
BLA	24	ENSPANG00000012376	ADGRE5	adhesion G protein-coupled receptor E5 [Source:HGNC Symbol;Acc:HGNC:1711]	protein_coding	ENSPANT00000006737	ENSPANT00000037257	ADGRE5-201	ADGRE5-203	0.0122489	0.00442639	0.594081	0.533059	7.28123	12.1922	5.03904	4.52055	0.00600056	0.0210897
BLA	24	ENSPANG00000013805	ALDH5A1	aldehyde dehydrogenase 5 family member A1 [Source:HGNC Symbol;Acc:HGNC:408]	protein_coding	ENSPANT00000010153	ENSPANT00000054377	ALDH5A1-201	ALDH5A1-202	0.0219214	0.00428806	0.630875	1.15724	7.49625	18.3173	3.37532	-1.35754	3.75934e-05	0.000706051
BLA	24	ENSPANG00000000200	ANKHD1-EIF4EBP3	ANKHD1-EIF4EBP3 readthrough [Source:HGNC Symbol;Acc:HGNC:33530]	protein_coding	ENSPANT00000015114	ENSPANT00000024153	ANKHD1-EIF4EBP3-204	ANKHD1-EIF4EBP3-206	0.00161677	0.0238106	0.303627	0.41925	19.6586	9.0063	3.56212	1.56113	0.000615814	0.00373842
BLA	24	ENSPANG00000025530	CLIP4	CAP-Gly domain containing linker protein family member 4 [Source:HGNC Symbol;Acc:HGNC:26108]	protein_coding	ENSPANT00000008666	ENSPANT00000045597	CLIP4-201	CLIP4-204	0.00435722	0.0347276	0.727265	0.485808	20.9982	16.2021	3.44537	3.09574	0.0158256	0.0470852
BLA	24	ENSPANG00000018165	CNPPD1	cyclin Pas1/PHO80 domain containing 1 [Source:HGNC Symbol;Acc:HGNC:25220]	protein_coding	ENSPANT00000010404	ENSPANT00000042695	CNPPD1-202	CNPPD1-201	0.00535836	0.00426761	0.528948	0.342813	6.43651	12.6723	4.46456	2.56901	0.00100252	0.0053796
BLA	24	ENSPANG00000020003	CPNE1	copine 1 [Source:NCBI gene;Acc:100137483]	protein_coding	ENSPANT00000011812	ENSPANT00000032172	CPNE1-203	CPNE1-204	0.00147917	8.29364e-05	0.305058	0.229532	21.7583	10.7837	7.08948	6.65155	3.73023e-05	0.000706051
BLA	24	ENSPANG00000021299	CRTAC1	cartilage acidic protein 1 [Source:HGNC Symbol;Acc:HGNC:14882]	protein_coding	ENSPANT00000014221	ENSPANT00000047682	CRTAC1-201	CRTAC1-202	0.0388191	0.00158955	1.04521	0.825721	6.74855	14.6425	-0.641711	0.550009	0.00129522	0.00627762
BLA	24	ENSPANG00000015143	DDX17	DEAD-box helicase 17 [Source:HGNC Symbol;Acc:HGNC:2740]	protein_coding	ENSPANT00000011687	ENSPANT00000056888	DDX17-204	DDX17-205	0.0445741	0.00132844	0.565794	0.347367	8.82729	15.8616	4.4888	9.0877	0.00112192	0.00571419
BLA	24	ENSPANG00000005850	DTX4	deltex E3 ubiquitin ligase 4 [Source:HGNC Symbol;Acc:HGNC:29151]	protein_coding	ENSPANT00000006376	ENSPANT00000038533	DTX4-201	DTX4-202	4.08584e-05	0.0390867	0.782361	0.416482	6.68274	12.675	0.735861	2.40269	0.00550405	0.019808
BLA	24	ENSPANG00000014042	FAM169A	family with sequence similarity 169 member A [Source:HGNC Symbol;Acc:HGNC:29138]	protein_coding	ENSPANT00000016588	ENSPANT00000040396	FAM169A-201	FAM169A-202	0.0133772	0.000397908	0.767432	1.38927	1.40075	18.9937	2.68019	-1.21929	0.011478	0.0376957
BLA	24	ENSPANG00000024533	FGFR3	fibroblast growth factor receptor 3 [Source:HGNC Symbol;Acc:HGNC:3690]	protein_coding	ENSPANT00000029190	ENSPANT00000053192	FGFR3-203	FGFR3-204	0.0010999	0.000426824	0.946804	0.721812	7.26225	12.1271	2.46203	2.88627	0.00121955	0.00595894
BLA	24	ENSPANG00000024533	FGFR3	fibroblast growth factor receptor 3 [Source:HGNC Symbol;Acc:HGNC:3690]	protein_coding	ENSPANT00000048388	ENSPANT00000053192	FGFR3-202	FGFR3-204	0.000149387	0.000426824	0.954492	0.721812	7.32119	12.1271	3.03782	2.88627	0.000666739	0.00392853
BLA	24	ENSPANG00000019183	FGGY	FGGY carbohydrate kinase domain containing [Source:HGNC Symbol;Acc:HGNC:25610]	protein_coding	ENSPANT00000036518	ENSPANT00000056117	FGGY-201	FGGY-203	0.00113656	1.05109e-05	0.594366	0.874293	17.8196	9.24877	2.97823	1.75596	2.36705e-05	0.000646635
BLA	24	ENSPANG00000019183	FGGY	FGGY carbohydrate kinase domain containing [Source:HGNC Symbol;Acc:HGNC:25610]	protein_coding	ENSPANT00000044221	ENSPANT00000056117	FGGY-202	FGGY-203	0.0149343	1.05109e-05	0.46643	0.874293	14.2193	9.24877	4.65803	1.75596	0.00195429	0.0085732
BLA	24	ENSPANG00000011683	HSD17B4	hydroxysteroid 17-beta dehydrogenase 4 [Source:HGNC Symbol;Acc:HGNC:5213]	protein_coding	ENSPANT00000003295	ENSPANT00000045974	HSD17B4-201	HSD17B4-203	0.000156857	0.00247429	0.779572	0.569719	7.91356	19.5363	6.51744	7.62339	8.09528e-06	0.000399761
BLA	24	ENSPANG00000022414	LMBR1L	limb development membrane protein 1 like [Source:HGNC Symbol;Acc:HGNC:18268]	protein_coding	ENSPANT00000025982	ENSPANT00000034171	LMBR1L-202	LMBR1L-203	0.0021258	0.0474744	0.397242	0.676258	10.4113	21.6279	3.41233	0.965993	0.00020538	0.0018702
BLA	24	ENSPANG00000026182	LYSMD4	LysM domain containing 4 [Source:HGNC Symbol;Acc:HGNC:26571]	protein_coding	ENSPANT00000002202	ENSPANT00000033083	LYSMD4-202	LYSMD4-201	0.0359495	0.00288435	0.424964	0.346206	11.0506	19.0731	2.48516	2.19	0.00491953	0.0180283
BLA	24	ENSPANG00000021105	NDRG2	NDRG family member 2 [Source:HGNC Symbol;Acc:HGNC:14460]	protein_coding	ENSPANT00000008114	ENSPANT00000053110	NDRG2-202	NDRG2-204	0.03939	0.0044607	0.609963	0.883566	17.9373	7.37113	6.78249	4.32669	0.00075094	0.00433957
BLA	24	ENSPANG00000025304	NFX1	nuclear transcription factor, X-box binding 1 [Source:HGNC Symbol;Acc:HGNC:7803]	protein_coding	ENSPANT00000026054	ENSPANT00000035114	NFX1-201	NFX1-204	0.00442639	0.0121004	0.368633	0.401522	8.63384	18.7327	5.25891	4.40891	0.000142524	0.00161497
BLA	24	ENSPANG00000011171	OSBPL2	oxysterol binding protein like 2 [Source:HGNC Symbol;Acc:HGNC:15761]	protein_coding	ENSPANT00000006661	ENSPANT00000006662	OSBPL2-203	OSBPL2-202	0.000267956	0.00026349	0.704612	1.15184	18.1413	6.7285	4.26848	1.80089	3.59058e-06	0.00027475
BLA	24	ENSPANG00000011171	OSBPL2	oxysterol binding protein like 2 [Source:HGNC Symbol;Acc:HGNC:15761]	protein_coding	ENSPANT00000006661	ENSPANT00000041763	OSBPL2-203	OSBPL2-201	0.000267956	0.00753154	0.704612	0.456917	18.1413	7.39185	4.26848	3.54733	0.000107663	0.00132052
BLA	24	ENSPANG00000024222	PEX6	peroxisomal biogenesis factor 6 [Source:HGNC Symbol;Acc:HGNC:8859]	protein_coding	ENSPANT00000041796	ENSPANT00000047393	PEX6-202	PEX6-203	0.0215681	0.000356947	0.714296	0.916132	20.0444	8.08822	2.13921	1.75066	2.01912e-05	0.000577853
BLA	24	ENSPANG00000023504	PHC1	polyhomeotic homolog 1 [Source:HGNC Symbol;Acc:HGNC:3182]	protein_coding	ENSPANT00000008900	ENSPANT00000038945	PHC1-201	PHC1-202	0.00408058	0.0131775	0.428037	0.561307	9.6736	17.7705	6.59472	5.24411	0.000166399	0.00172424
BLA	24	ENSPANG00000024211	PHF23	PHD finger protein 23 [Source:HGNC Symbol;Acc:HGNC:28428]	protein_coding	ENSPANT00000039705	ENSPANT00000047000	PHF23-202	PHF23-204	0.0284699	0.00428806	0.450413	0.353155	9.67854	18.4589	2.75006	1.49019	0.00376011	0.0147701
BLA	24	ENSPANG00000026137	PIGT	phosphatidylinositol glycan anchor biosynthesis class T [Source:NCBI gene;Acc:100137517]	protein_coding	ENSPANT00000035324	ENSPANT00000037741	PIGT-205	PIGT-201	0.0481688	0.000233074	0.876231	0.751619	9.42128	15.8391	1.94952	3.6853	0.00285433	0.0119129
BLA	24	ENSPANG00000026137	PIGT	phosphatidylinositol glycan anchor biosynthesis class T [Source:NCBI gene;Acc:100137517]	protein_coding	ENSPANT00000037741	ENSPANT00000054246	PIGT-201	PIGT-203	0.000233074	0.00676747	0.751619	0.768405	15.8391	6.57381	3.6853	4.73612	0.000373444	0.00278312
BLA	24	ENSPANG00000033974	PSMB9	proteasome subunit beta 9 [Source:HGNC Symbol;Acc:HGNC:9546]	protein_coding	ENSPANT00000034206	ENSPANT00000057064	PSMB9-201	PSMB9-202	0.0408634	0.00449555	0.596021	0.366513	7.21698	17.4301	2.30075	2.7999	0.0014232	0.00668238
BLA	24	ENSPANG00000019273	RAPGEF2	Rap guanine nucleotide exchange factor 2 [Source:HGNC Symbol;Acc:HGNC:16854]	protein_coding	ENSPANT00000047719	ENSPANT00000052112	RAPGEF2-203	RAPGEF2-208	0.00401141	0.0490033	0.442537	0.741596	17.7528	6.96979	5.44681	2.85644	8.37623e-05	0.00114412
BLA	24	ENSPANG00000022411	RARG	retinoic acid receptor gamma [Source:HGNC Symbol;Acc:HGNC:9866]	protein_coding	ENSPANT00000004379	ENSPANT00000034065	RARG-202	RARG-203	0.00139086	0.0137532	0.733196	0.886568	7.95452	18.2982	4.09981	1.97693	1.7867e-05	0.000540437
BLA	24	ENSPANG00000018378	RERE	arginine-glutamic acid dipeptide repeats [Source:HGNC Symbol;Acc:HGNC:9965]	protein_coding	ENSPANT00000040790	ENSPANT00000057616	RERE-204	RERE-208	0.00338374	0.0327353	1.01653	1.02489	6.7156	12.0937	2.00557	0.671785	0.00640193	0.0220141
BLA	24	ENSPANG00000021153	SH2B1	SH2B adaptor protein 1 [Source:HGNC Symbol;Acc:HGNC:30417]	protein_coding	ENSPANT00000018912	ENSPANT00000040090	SH2B1-203	SH2B1-201	0.0103845	0.00216065	0.946939	0.746147	14.1714	7.4051	-1.07105	2.98546	0.00635822	0.0220141
BLA	24	ENSPANG00000000849	SLC39A9	solute carrier family 39 member 9 [Source:HGNC Symbol;Acc:HGNC:20182]	protein_coding	ENSPANT00000025719	ENSPANT00000046675	SLC39A9-202	SLC39A9-201	0.000716723	0.0172784	0.480985	0.295012	7.6087	18.8953	4.09016	4.3878	3.03373e-05	0.000682522
BLA	24	ENSPANG00000022449	SPAG9	sperm associated antigen 9 [Source:HGNC Symbol;Acc:HGNC:14524]	protein_coding	ENSPANT00000018349	ENSPANT00000039138	SPAG9-202	SPAG9-207	0.0324393	0.00126416	0.645677	0.723399	19.3932	0.796019	2.63867	2.7356	0.00745364	0.0253087
BLA	24	ENSPANG00000023623	SPECC1	sperm antigen with calponin homology and coiled-coil domains 1 [Source:HGNC Symbol;Acc:HGNC:30615]	protein_coding	ENSPANT00000057851	ENSPANT00000059144	SPECC1-203	SPECC1-204	0.0361275	0.00451165	0.513772	0.435096	19.4308	10.7797	4.0963	4.66816	0.000409764	0.00289727
BLA	24	ENSPANG00000023853	SRP54	signal recognition particle 54 [Source:HGNC Symbol;Acc:HGNC:11301]	protein_coding	ENSPANT00000013579	ENSPANT00000052131	SRP54-204	SRP54-201	0.00136878	0.0159559	0.242073	0.152974	21.7323	5.53338	6.72271	5.37151	0.00119629	0.00594189
BLA	24	ENSPANG00000011869	SRPX	sushi repeat containing protein X-linked [Source:HGNC Symbol;Acc:HGNC:11309]	protein_coding	ENSPANT00000048087	ENSPANT00000055962	SRPX-205	SRPX-204	0.0197194	0.0021258	0.751371	0.820864	17.776	7.6527	4.03511	5.4098	2.77761e-05	0.000682522
BLA	24	ENSPANG00000008521	TBC1D14	TBC1 domain family member 14 [Source:HGNC Symbol;Acc:HGNC:29246]	protein_coding	ENSPANT00000045524	ENSPANT00000054490	TBC1D14-204	TBC1D14-203	0.00422865	0.00435722	0.566112	0.292963	7.42473	15.8511	2.26157	5.14536	0.000118868	0.00140078
BLA	24	ENSPANG00000026454	THNSL2	threonine synthase like 2 [Source:HGNC Symbol;Acc:HGNC:25602]	protein_coding	ENSPANT00000053470	ENSPANT00000054859	THNSL2-202	THNSL2-204	0.0448202	0.0010999	0.614966	0.855289	10.6021	19.2185	1.04908	0.704441	6.54438e-05	0.000963075
BLA	24	ENSPANG00000005353	TMCO4	transmembrane and coiled-coil domains 4 [Source:HGNC Symbol;Acc:HGNC:27393]	protein_coding	ENSPANT00000020050	ENSPANT00000052179	TMCO4-202	TMCO4-201	0.000662313	0.0280595	0.712822	0.369984	8.39961	2.98517	1.68779	1.64184	0.0163852	0.0482722
BLA	24	ENSPANG00000015730	TMED3	transmembrane p24 trafficking protein 3 [Source:HGNC Symbol;Acc:HGNC:28889]	protein_coding	ENSPANT00000008808	ENSPANT00000054969	TMED3-204	TMED3-205	0.0041819	0.00466979	0.419825	0.454392	7.74794	18.3956	5.04951	2.72879	0.000339231	0.00261382
BLA	24	ENSPANG00000011893	TRAPPC4	trafficking protein particle complex 4 [Source:HGNC Symbol;Acc:HGNC:19943]	protein_coding	ENSPANT00000036555	ENSPANT00000056632	TRAPPC4-203	TRAPPC4-204	0.00117323	0.00622016	0.671773	0.373652	4.72277	21.2477	1.77419	2.99052	0.000170688	0.00173431
BLA	24	ENSPANG00000015710	TSC2	TSC complex subunit 2 [Source:HGNC Symbol;Acc:HGNC:12363]	protein_coding	ENSPANT00000049465	ENSPANT00000051845	TSC2-201	TSC2-203	0.0333198	0.00312958	1.12013	0.912809	13.81	7.41541	0.72449	3.93735	0.00467907	0.0172523
BLA	24	ENSPANG00000017621	UBAP2L	ubiquitin associated protein 2 like [Source:HGNC Symbol;Acc:HGNC:29877]	protein_coding	ENSPANT00000018420	ENSPANT00000042190	UBAP2L-204	UBAP2L-205	0.000961449	0.010669	0.479485	0.718135	7.99719	2.00338	4.87398	0.42546	0.0149178	0.0450534
BLA	24	ENSPANG00000010745	VPS11	VPS11, CORVET/HOPS core subunit [Source:HGNC Symbol;Acc:HGNC:14583]	protein_coding	ENSPANT00000021070	ENSPANT00000047434	VPS11-201	VPS11-202	2.18206e-05	0.000233074	0.650153	0.436185	6.60011	15.2396	4.67206	5.67625	1.79064e-05	0.000540437
BLA	24	ENSPANG00000010745	VPS11	VPS11, CORVET/HOPS core subunit [Source:HGNC Symbol;Acc:HGNC:14583]	protein_coding	ENSPANT00000040432	ENSPANT00000047434	VPS11-203	VPS11-202	0.00593308	0.000233074	0.297471	0.436185	7.20667	15.2396	3.72549	5.67625	0.000176029	0.00173431
BLA	24	ENSPANG00000025792	WEE1	WEE1 G2 checkpoint kinase [Source:HGNC Symbol;Acc:HGNC:12761]	protein_coding	ENSPANT00000005305	ENSPANT00000019120	WEE1-201	WEE1-202	0.0133772	2.44708e-06	0.290743	0.409143	2.06106	21.5128	4.80417	3.63875	0.013611	0.0430538
BLA	24	ENSPANG00000008030	YTHDF3	YTH N6-methyladenosine RNA binding protein 3 [Source:HGNC Symbol;Acc:HGNC:26465]	protein_coding	ENSPANT00000036021	ENSPANT00000057155	YTHDF3-201	YTHDF3-202	0.0023349	0.00204029	0.671647	0.53266	6.44224	0.76093	1.44473	0.130435	0.000646745	0.00384845
BLA	24	ENSPANG00000017248	ZNF595	zinc finger protein 595 [Source:HGNC Symbol;Acc:HGNC:27196]	protein_coding	ENSPANT00000031688	ENSPANT00000045804	ZNF595-202	ZNF595-201	0.000750621	0.00332916	0.494069	0.581451	3.86597	14.8185	3.70916	5.04008	3.06624e-05	0.000682522
BLA	24	ENSPANG00000010406		casein kinase 1 alpha 1 [Source:NCBI gene;Acc:101004678]	protein_coding	ENSPANT00000040990	ENSPANT00000045737			0.00266333	0.0103244	0.246023	0.200979	8.93135	20.0495	4.77648	9.53703	0.000761096	0.00435637
BLA	24	ENSPANG00000010542		GTPase IMAP family member 1 [Source:NCBI gene;Acc:101013415]	protein_coding	ENSPANT00000020299	ENSPANT00000034739			0.0347276	0.00106324	0.591885	0.688491	8.40915	13.4371	1.40854	1.85654	0.0131318	0.04198
BLA	24	ENSPANG00000017000		dystrobrevin beta [Source:NCBI gene;Acc:101011942]	protein_coding	ENSPANT00000017216	ENSPANT00000050882			0.00161677	0.011503	1.0612	1.09421	13.6612	7.33229	-0.637752	-0.833565	0.000389411	0.00281971
BLA	24	ENSPANG00000020259		DNA-directed RNA polymerases I and III subunit RPAC2 [Source:NCBI gene;Acc:103879121]	protein_coding	ENSPANT00000005206	ENSPANT00000011193			0.024185	0.00465719	0.234968	0.398021	11.4489	15.9419	4.92922	6.0591	0.0058623	0.0207249
BLA	24	ENSPANG00000020259		DNA-directed RNA polymerases I and III subunit RPAC2 [Source:NCBI gene;Acc:103879121]	protein_coding	ENSPANT00000011193	ENSPANT00000032814			0.00465719	0.00270408	0.398021	0.492682	15.9419	9.94667	6.0591	0.374273	0.000885642	0.00483882
BLA	24	ENSPANG00000020259		DNA-directed RNA polymerases I and III subunit RPAC2 [Source:NCBI gene;Acc:103879121]	protein_coding	ENSPANT00000011193	ENSPANT00000043558			0.00465719	0.00279421	0.398021	0.485527	15.9419	10.0375	6.0591	1.68671	0.000280832	0.0022504
BLA	24	ENSPANG00000021376		ligand-dependent corepressor [Source:NCBI gene;Acc:101013112]	protein_coding	ENSPANT00000051390	ENSPANT00000052091			0.0364942	0.00442639	1.09101	0.891042	8.34991	20.0809	-0.590755	1.77987	3.70836e-05	0.000706051
BLA	24	ENSPANG00000025523		mitochondrial ribosomal protein S28 [Source:NCBI gene;Acc:101009216]	protein_coding	ENSPANT00000054443	ENSPANT00000055131			0.00152332	0.00141293	0.302247	0.404791	13.6562	20.4629	5.55296	3.80313	0.00155429	0.00718558
BOM	24	ENSPANG00000011945	ARRB1	arrestin beta 1 [Source:HGNC Symbol;Acc:HGNC:711]	protein_coding	ENSPANT00000004676	ENSPANT00000047225	ARRB1-204	ARRB1-203	0.00130255	0.0405317	0.552857	0.669676	7.98587	3.12149	2.95217	4.66163	0.00703635	0.0263863
BOM	24	ENSPANG00000011945	ARRB1	arrestin beta 1 [Source:HGNC Symbol;Acc:HGNC:711]	protein_coding	ENSPANT00000004676	ENSPANT00000028584	ARRB1-204	ARRB1-201	0.00130255	0.0146265	0.552857	0.492098	7.98587	14.9996	2.95217	5.26541	0.000486309	0.00406984
BOM	24	ENSPANG00000015906	TOM1	target of myb1 membrane trafficking protein [Source:HGNC Symbol;Acc:HGNC:11982]	protein_coding	ENSPANT00000022096	ENSPANT00000036293	TOM1-201	TOM1-203	0.004391	0.00132463	0.632646	0.358186	5.20622	15.3242	2.75626	2.02557	0.000871094	0.00522656
CEC	24	ENSPANG00000018752	ABCC5	ATP binding cassette subfamily C member 5 [Source:HGNC Symbol;Acc:HGNC:56]	protein_coding	ENSPANT00000047978	ENSPANT00000052371	ABCC5-202	ABCC5-203	0.0244341	0.00442639	0.544419	0.666118	20.0096	9.61059	4.40296	0.409949	0.00748633	0.0237067
CEC	24	ENSPANG00000018770	ATXN2L	ataxin 2 like [Source:HGNC Symbol;Acc:HGNC:31326]	protein_coding	ENSPANT00000031822	ENSPANT00000052251	ATXN2L-204	ATXN2L-201	0.00136878	0.0173509	0.810304	1.34161	6.42976	17.1837	3.40758	-2.1874	0.00616186	0.0201223
CEC	24	ENSPANG00000016585	CLN6	CLN6, transmembrane ER protein [Source:HGNC Symbol;Acc:HGNC:2077]	protein_coding	ENSPANT00000003532	ENSPANT00000050561	CLN6-202	CLN6-206	0.0324876	0.00491052	0.249199	0.234173	6.20104	15.4618	3.27747	1.44286	0.0124326	0.0360889
CEC	24	ENSPANG00000020701	DDX5	DEAD-box helicase 5 [Source:HGNC Symbol;Acc:HGNC:2746]	protein_coding	ENSPANT00000028940	ENSPANT00000057531	DDX5-204	DDX5-206	0.00132844	0.0310544	0.18154	0.314184	17.7437	12.1235	9.4573	2.48637	0.0140885	0.0397906
CEC	24	ENSPANG00000025684	ERP44	endoplasmic reticulum protein 44 [Source:HGNC Symbol;Acc:HGNC:18311]	protein_coding	ENSPANT00000027156	ENSPANT00000027157	ERP44-201	ERP44-202	0.00501198	0.000225432	0.772515	0.817275	6.75296	18.3368	6.43711	6.12209	2.92798e-07	4.36585e-05
CEC	24	ENSPANG00000011690	EXOC3	exocyst complex component 3 [Source:HGNC Symbol;Acc:HGNC:30378]	protein_coding	ENSPANT00000017137	ENSPANT00000044987	EXOC3-201	EXOC3-204	0.000392057	0.00952064	0.354613	0.205183	6.38111	17.5173	5.02672	5.26766	5.66349e-05	0.000591834
CEC	24	ENSPANG00000025813	FBXW2	F-box and WD repeat domain containing 2 [Source:HGNC Symbol;Acc:HGNC:13608]	protein_coding	ENSPANT00000027633	ENSPANT00000046638	FBXW2-202	FBXW2-201	7.19595e-05	0.0337708	0.552065	1.04877	8.63707	19.5264	5.13578	3.21331	9.42891e-05	0.000703801
CEC	24	ENSPANG00000033373	GLRX2	glutaredoxin 2 [Source:HGNC Symbol;Acc:HGNC:16065]	protein_coding	ENSPANT00000033615	ENSPANT00000052985	GLRX2-202	GLRX2-201	0.0474499	0.00126416	1.21989	1.09709	7.77616	19.6316	-0.895629	0.954038	7.10951e-06	0.000183876
CEC	24	ENSPANG00000020835	GRK6	G protein-coupled receptor kinase 6 [Source:HGNC Symbol;Acc:HGNC:4545]	protein_coding	ENSPANT00000016635	ENSPANT00000051125	GRK6-201	GRK6-204	0.0139761	0.00216065	0.57662	0.990081	6.71064	18.0064	3.55444	-0.540832	9.02261e-05	0.000703801
CEC	24	ENSPANG00000011683	HSD17B4	hydroxysteroid 17-beta dehydrogenase 4 [Source:HGNC Symbol;Acc:HGNC:5213]	protein_coding	ENSPANT00000003295	ENSPANT00000045974	HSD17B4-201	HSD17B4-203	0.00026349	0.0467658	0.601595	0.42724	8.24964	18.9597	7.06718	7.54114	1.64871e-05	0.000313255
CEC	24	ENSPANG00000007204	LCK	LCK proto-oncogene, Src family tyrosine kinase [Source:HGNC Symbol;Acc:HGNC:6524]	protein_coding	ENSPANT00000038280	ENSPANT00000056079	LCK-204	LCK-203	0.0328505	0.00108157	0.503466	0.954987	18.6414	7.82289	1.17317	1.97157	0.000222299	0.00129057
CEC	24	ENSPANG00000032360	OTUB1	OTU deubiquitinase, ubiquitin aldehyde binding 1 [Source:HGNC Symbol;Acc:HGNC:23077]	protein_coding	ENSPANT00000049449	ENSPANT00000059464	OTUB1-203	OTUB1-201	0.004391	0.000267956	0.4046	0.574277	7.97238	19.6943	5.07912	4.18298	7.08424e-05	0.000616919
CEC	24	ENSPANG00000026137	PIGT	phosphatidylinositol glycan anchor biosynthesis class T [Source:NCBI gene;Acc:100137517]	protein_coding	ENSPANT00000037741	ENSPANT00000054246	PIGT-201	PIGT-203	0.00924648	0.000441542	0.740208	0.514551	17.8932	6.53783	3.10396	5.34387	6.99411e-05	0.000616919
CEC	24	ENSPANG00000017788	PLEKHG2	pleckstrin homology and RhoGEF domain containing G2 [Source:HGNC Symbol;Acc:HGNC:29515]	protein_coding	ENSPANT00000007815	ENSPANT00000039549	PLEKHG2-201	PLEKHG2-203	0.00176617	0.0393618	1.03017	0.651907	16.8901	6.18151	-0.834565	1.7493	0.000718386	0.00341008
CEC	24	ENSPANG00000020461	PREX1	phosphatidylinositol-3,4,5-trisphosphate dependent Rac exchange factor 1 [Source:HGNC Symbol;Acc:HGNC:32594]	protein_coding	ENSPANT00000006726	ENSPANT00000057696	PREX1-201	PREX1-202	0.014701	0.00436611	0.913265	1.29931	7.43638	18.6703	3.50182	-0.165252	3.30735e-05	0.000511158
CEC	24	ENSPANG00000022995	SLFN13	schlafen family member 13 [Source:HGNC Symbol;Acc:HGNC:26481]	protein_coding	ENSPANT00000020591	ENSPANT00000040151	SLFN13-202	SLFN13-203	0.00442639	0.000800341	0.38763	0.461143	20.7286	10.5483	5.79827	2.95255	0.000369279	0.00197895
CEC	24	ENSPANG00000004442	SUGP2	SURP and G-patch domain containing 2 [Source:HGNC Symbol;Acc:HGNC:18641]	protein_coding	ENSPANT00000008641	ENSPANT00000044055	SUGP2-201	SUGP2-202	0.0010999	0.0435752	0.334338	0.245831	7.01138	15.3704	4.89921	4.02517	0.000991795	0.0045062
CEC	24	ENSPANG00000009230	SZRD1	SUZ RNA binding domain containing 1 [Source:HGNC Symbol;Acc:HGNC:30232]	protein_coding	ENSPANT00000017337	ENSPANT00000031263	SZRD1-201	SZRD1-202	0.00451165	0.00395498	0.387535	0.54491	17.6329	6.59429	1.80401	2.71788	5.59705e-05	0.000591834
CEC	24	ENSPANG00000009888	TMEM63A	transmembrane protein 63A [Source:HGNC Symbol;Acc:HGNC:29118]	protein_coding	ENSPANT00000021719	ENSPANT00000043851	TMEM63A-202	TMEM63A-201	0.00111823	0.0200275	0.456116	0.25726	14.6075	6.3997	4.12205	5.84963	4.0967e-05	0.000535131
CEC	24	ENSPANG00000009891	TOMM40L	translocase of outer mitochondrial membrane 40 like [Source:HGNC Symbol;Acc:HGNC:25756]	protein_coding	ENSPANT00000000339	ENSPANT00000057760	TOMM40L-201	TOMM40L-202	0.00790996	0.00460009	0.591599	0.43592	7.04664	19.0335	2.40001	2.14042	4.84292e-05	0.000591834
CEC	24	ENSPANG00000015710	TSC2	TSC complex subunit 2 [Source:HGNC Symbol;Acc:HGNC:12363]	protein_coding	ENSPANT00000051684	ENSPANT00000051845	TSC2-208	TSC2-203	0.0366048	0.0042189	0.480379	0.612938	16.6108	7.07876	1.21886	4.12501	0.00492247	0.0165935
CEC	24	ENSPANG00000025110		tight junction protein 2 [Source:NCBI gene;Acc:101027000]	protein_coding	ENSPANT00000025478	ENSPANT00000040602			0.00435722	0.0351969	0.930128	1.38753	20.2507	4.00899	5.21178	-3.76977	0.0140032	0.0397906
CER	24	ENSPANG00000025075	CEMIP2	cell migration inducing hyaluronidase 2 [Source:HGNC Symbol;Acc:HGNC:11869]	protein_coding	ENSPANT00000025272	ENSPANT00000056601	CEMIP2-201	CEMIP2-202	0.00442639	0.014701	0.834805	1.11681	3.07383	12.2167	3.18519	-0.0495482	8.79727e-05	0.000985294
CER	24	ENSPANG00000021705	PANK1	pantothenate kinase 1 [Source:HGNC Symbol;Acc:HGNC:8598]	protein_coding	ENSPANT00000045159	ENSPANT00000057904	PANK1-201	PANK1-204	0.000717506	0.0103845	0.480703	0.839444	5.30287	10.6101	3.0595	0.996486	0.00972288	0.0272241
CER	24	ENSPANG00000021634	SEPT11	septin 11 [Source:HGNC Symbol;Acc:HGNC:25589]	protein_coding	ENSPANT00000009838	ENSPANT00000032741	SEPT11-202	SEPT11-201	0.00126416	0.0209642	0.657205	0.444228	4.4624	15.5324	4.3054	5.30102	0.000506858	0.00236534
CER	24	ENSPANG00000017051	SETDB2	SET domain bifurcated 2 [Source:HGNC Symbol;Acc:HGNC:20263]	protein_coding	ENSPANT00000013259	ENSPANT00000031665	SETDB2-202	SETDB2-201	0.0206498	0.00258683	1.0369	0.627696	17.0181	5.79914	2.3262	4.84688	0.000321492	0.00163668
COR	24	ENSPANG00000018890	ADD1	adducin 1 [Source:HGNC Symbol;Acc:HGNC:243]	protein_coding	ENSPANT00000028646	ENSPANT00000028647	ADD1-201	ADD1-203	0.000931404	0.0350804	0.221458	0.367171	9.94272	16.1339	6.41763	4.67089	0.00855588	0.0239565
COR	24	ENSPANG00000018890	ADD1	adducin 1 [Source:HGNC Symbol;Acc:HGNC:243]	protein_coding	ENSPANT00000028646	ENSPANT00000045148	ADD1-201	ADD1-205	0.000931404	0.0310544	0.221458	0.269	9.94272	5.48064	6.41763	3.8376	0.00582896	0.0176444
COR	24	ENSPANG00000012208	ALDH7A1	aldehyde dehydrogenase 7 family member A1 [Source:HGNC Symbol;Acc:HGNC:877]	protein_coding	ENSPANT00000015117	ENSPANT00000033877	ALDH7A1-202	ALDH7A1-208	0.00258683	0.00297448	0.844524	1.17337	12.069	5.77949	-0.430708	0.105833	0.000680226	0.00322819
COR	24	ENSPANG00000000987	ANO10	anoctamin 10 [Source:HGNC Symbol;Acc:HGNC:25519]	protein_coding	ENSPANT00000016775	ENSPANT00000050565	ANO10-201	ANO10-204	0.00742732	0.0043213	0.337902	0.464494	8.53236	15.9467	4.44029	3.99622	0.00839742	0.0236309
COR	24	ENSPANG00000017639	AP4M1	adaptor related protein complex 4 subunit mu 1 [Source:HGNC Symbol;Acc:HGNC:574]	protein_coding	ENSPANT00000019512	ENSPANT00000047900	AP4M1-201	AP4M1-203	1.81838e-06	0.000836381	0.597443	0.754228	4.96161	16.5278	2.6981	0.859859	2.19938e-05	0.000456167
COR	24	ENSPANG00000017639	AP4M1	adaptor related protein complex 4 subunit mu 1 [Source:HGNC Symbol;Acc:HGNC:574]	protein_coding	ENSPANT00000038177	ENSPANT00000047900	AP4M1-204	AP4M1-203	0.00143501	0.000836381	0.618475	0.754228	6.60012	16.5278	-0.30745	0.859859	1.30379e-05	0.000382301
COR	24	ENSPANG00000008510	ASPH	aspartate beta-hydroxylase [Source:HGNC Symbol;Acc:HGNC:757]	protein_coding	ENSPANT00000010552	ENSPANT00000050800	ASPH-204	ASPH-208	0.00780674	0.00440986	0.318797	0.588522	1.35911	17.4418	5.2017	1.86188	7.72087e-05	0.000847781
COR	24	ENSPANG00000018770	ATXN2L	ataxin 2 like [Source:HGNC Symbol;Acc:HGNC:31326]	protein_coding	ENSPANT00000031822	ENSPANT00000036841	ATXN2L-204	ATXN2L-203	0.0041122	0.029764	0.575882	0.336765	6.45761	17.5142	6.28768	5.27133	1.22017e-05	0.000382301
COR	24	ENSPANG00000021100	BCL2L2-PABPN1	BCL2L2-PABPN1 readthrough [Source:HGNC Symbol;Acc:HGNC:42959]	protein_coding	ENSPANT00000023011	ENSPANT00000049935	BCL2L2-PABPN1-201	BCL2L2-PABPN1-204	0.0188678	2.44708e-06	0.298904	0.222278	5.69348	14.7204	5.28406	7.41621	7.39218e-07	9.59658e-05
COR	24	ENSPANG00000005285	C11orf80	chromosome 11 open reading frame 80 [Source:HGNC Symbol;Acc:HGNC:26197]	protein_coding	ENSPANT00000004789	ENSPANT00000041259	C11orf80-202	C11orf80-203	0.0161906	0.00442639	0.148042	0.14975	17.7609	8.9763	4.84033	4.12103	0.00139649	0.00546877
COR	24	ENSPANG00000024365	CAMKK1	calcium/calmodulin dependent protein kinase kinase 1 [Source:HGNC Symbol;Acc:HGNC:1469]	protein_coding	ENSPANT00000024021	ENSPANT00000045451	CAMKK1-203	CAMKK1-201	0.0140521	0.00283928	0.727134	1.04066	22.8028	4.74894	1.49001	2.14069	0.0131047	0.0341332
COR	24	ENSPANG00000024865	CDC25C	cell division cycle 25C [Source:HGNC Symbol;Acc:HGNC:1727]	protein_coding	ENSPANT00000021966	ENSPANT00000059247	CDC25C-201	CDC25C-202	0.0045304	0.0226465	0.488246	0.513833	22.9291	17.9808	0.497161	0.352896	0.0186925	0.0449261
COR	24	ENSPANG00000032449	CIRBP	cold inducible RNA binding protein [Source:HGNC Symbol;Acc:HGNC:1982]	protein_coding	ENSPANT00000034639	ENSPANT00000052186	CIRBP-205	CIRBP-202	0.00435722	0.00111823	0.569002	0.326649	8.10177	18.6598	4.18671	6.19954	0.000158105	0.00127154
COR	24	ENSPANG00000032449	CIRBP	cold inducible RNA binding protein [Source:HGNC Symbol;Acc:HGNC:1982]	protein_coding	ENSPANT00000050407	ENSPANT00000052186	CIRBP-203	CIRBP-202	0.0128039	0.00111823	0.512529	0.326649	8.42362	18.6598	2.62268	6.19954	0.00029062	0.00182862
COR	24	ENSPANG00000000893	CMIP	c-Maf inducing protein [Source:HGNC Symbol;Acc:HGNC:24319]	protein_coding	ENSPANT00000042807	ENSPANT00000043757	CMIP-201	CMIP-205	0.00343831	0.00289249	0.284549	0.389818	10.6382	15.935	7.83586	2.53246	0.000457165	0.00238504
COR	24	ENSPANG00000020003	CPNE1	copine 1 [Source:NCBI gene;Acc:100137483]	protein_coding	ENSPANT00000011812	ENSPANT00000032172	CPNE1-203	CPNE1-204	0.000159346	3.29283e-05	0.440555	0.321551	19.0185	8.67151	6.46876	7.05448	8.56837e-07	9.59658e-05
COR	24	ENSPANG00000000965	CUL4B	cullin 4B [Source:HGNC Symbol;Acc:HGNC:2555]	protein_coding	ENSPANT00000023040	ENSPANT00000045708	CUL4B-203	CUL4B-201	0.041887	0.00435722	0.309418	0.384131	17.194	23.467	4.83099	4.9585	0.0111584	0.0298834
COR	24	ENSPANG00000004647	DCTN2	dynactin subunit 2 [Source:HGNC Symbol;Acc:HGNC:2712]	protein_coding	ENSPANT00000017547	ENSPANT00000039087	DCTN2-203	DCTN2-204	0.0022652	0.0194668	0.17313	0.263252	14.2718	6.30379	6.78022	4.39711	0.00326005	0.0109978
COR	24	ENSPANG00000015036	DDX39A	DExD-box helicase 39A [Source:HGNC Symbol;Acc:HGNC:17821]	protein_coding	ENSPANT00000028577	ENSPANT00000033817	DDX39A-203	DDX39A-202	3.78349e-05	0.0276072	0.329213	0.375593	12.3604	4.2056	4.49302	3.76049	0.00120451	0.00483799
COR	24	ENSPANG00000015036	DDX39A	DExD-box helicase 39A [Source:HGNC Symbol;Acc:HGNC:17821]	protein_coding	ENSPANT00000028577	ENSPANT00000056923	DDX39A-203	DDX39A-204	3.78349e-05	0.00985514	0.329213	0.539701	12.3604	4.64528	4.49302	3.10935	0.000249524	0.00162481
COR	24	ENSPANG00000020701	DDX5	DEAD-box helicase 5 [Source:HGNC Symbol;Acc:HGNC:2746]	protein_coding	ENSPANT00000028940	ENSPANT00000032368	DDX5-204	DDX5-203	0.00612447	0.00332916	0.26283	0.431919	18.2807	8.97402	9.83633	8.18635	0.00035681	0.00195895
COR	24	ENSPANG00000017237	EIF4G3	eukaryotic translation initiation factor 4 gamma 3 [Source:HGNC Symbol;Acc:HGNC:3298]	protein_coding	ENSPANT00000044625	ENSPANT00000050585	EIF4G3-203	EIF4G3-202	0.0253719	0.000695428	0.426253	0.815928	12.5605	19.469	6.38369	5.39138	0.00056481	0.00279906
COR	24	ENSPANG00000023223	ERGIC1	endoplasmic reticulum-golgi intermediate compartment 1 [Source:HGNC Symbol;Acc:HGNC:29205]	protein_coding	ENSPANT00000031921	ENSPANT00000058709	ERGIC1-201	ERGIC1-203	0.00111823	0.0139716	0.282788	0.453676	9.60513	16.868	6.1895	2.62626	0.000594403	0.00291987
COR	24	ENSPANG00000014260	FANCI	FA complementation group I [Source:HGNC Symbol;Acc:HGNC:25568]	protein_coding	ENSPANT00000028931	ENSPANT00000050093	FANCI-202	FANCI-203	0.0301954	0.00108931	1.01164	1.27728	22.0003	11.1153	0.875511	0.533556	0.000192681	0.00145813
COR	24	ENSPANG00000001966	FCHSD2	FCH and double SH3 domains 2 [Source:HGNC Symbol;Acc:HGNC:29114]	protein_coding	ENSPANT00000007135	ENSPANT00000043734	FCHSD2-202	FCHSD2-205	0.0166599	0.00279421	0.629939	0.337839	21.0342	12.5806	2.61432	1.08967	0.0010602	0.00436553
COR	24	ENSPANG00000011910	GAK	cyclin G associated kinase [Source:HGNC Symbol;Acc:HGNC:4113]	protein_coding	ENSPANT00000026946	ENSPANT00000058461	GAK-202	GAK-201	0.00395498	0.0328505	0.597797	0.935861	15.3219	4.10064	4.74053	3.212	9.03317e-05	0.000897653
COR	24	ENSPANG00000014066	HAUS7	HAUS augmin like complex subunit 7 [Source:HGNC Symbol;Acc:HGNC:32979]	protein_coding	ENSPANT00000003491	ENSPANT00000016210	HAUS7-202	HAUS7-201	0.0021258	0.0351782	0.312067	0.236097	5.74587	11.2876	2.66514	4.08411	0.0135167	0.0348818
COR	24	ENSPANG00000004726	HMBS	hydroxymethylbilane synthase [Source:HGNC Symbol;Acc:HGNC:4982]	protein_coding	ENSPANT00000003157	ENSPANT00000050030	HMBS-201	HMBS-202	0.00487889	0.00257884	1.0716	0.892592	6.07884	16.8732	1.25289	2.10858	6.11389e-05	0.000778131
COR	24	ENSPANG00000014427	HNRNPAB	heterogeneous nuclear ribonucleoprotein A/B [Source:HGNC Symbol;Acc:HGNC:5034]	protein_coding	ENSPANT00000007505	ENSPANT00000049083	HNRNPAB-201	HNRNPAB-202	0.000190177	0.0252486	0.317749	0.326782	6.22857	17.9943	5.86674	6.27498	0.000211743	0.00154456
COR	24	ENSPANG00000011683	HSD17B4	hydroxysteroid 17-beta dehydrogenase 4 [Source:HGNC Symbol;Acc:HGNC:5213]	protein_coding	ENSPANT00000045974	ENSPANT00000051336	HSD17B4-203	HSD17B4-207	0.0132715	0.000221611	0.532714	0.298224	20.6598	15.2627	5.38617	6.03623	0.0208842	0.0487297
COR	24	ENSPANG00000014850	IGSF9	immunoglobulin superfamily member 9 [Source:HGNC Symbol;Acc:HGNC:18132]	protein_coding	ENSPANT00000046861	ENSPANT00000051711	IGSF9-201	IGSF9-203	0.000190177	0.0343155	0.944741	0.740118	5.93269	17.2284	5.77659	2.33334	8.09238e-06	0.000382301
COR	24	ENSPANG00000012838	IMMT	inner membrane mitochondrial protein [Source:HGNC Symbol;Acc:HGNC:6047]	protein_coding	ENSPANT00000018676	ENSPANT00000033871	IMMT-201	IMMT-202	8.04971e-05	0.000901359	0.448712	0.759418	21.082	9.47432	5.37323	3.90599	9.46342e-05	0.000897653
COR	24	ENSPANG00000014697	IRF3	interferon regulatory factor 3 [Source:HGNC Symbol;Acc:HGNC:6118]	protein_coding	ENSPANT00000031329	ENSPANT00000042660	IRF3-202	IRF3-204	0.0222871	0.00270408	0.241113	0.215877	11.6471	3.69627	5.15306	3.80623	0.000226167	0.00154456
COR	24	ENSPANG00000024889	ISCA1	iron-sulfur cluster assembly 1 [Source:HGNC Symbol;Acc:HGNC:28660]	protein_coding	ENSPANT00000024899	ENSPANT00000041362	ISCA1-202	ISCA1-201	0.00428806	0.0135349	0.382451	0.220041	6.7072	16.1338	1.6246	3.66971	0.000115469	0.00101035
COR	24	ENSPANG00000010611	ITM2B	integral membrane protein 2B [Source:HGNC Symbol;Acc:HGNC:6174]	protein_coding	ENSPANT00000024620	ENSPANT00000048179	ITM2B-201	ITM2B-202	0.00113656	3.78349e-05	0.254366	0.337904	12.487	7.12633	10.9959	7.44613	2.00853e-05	0.000432606
COR	24	ENSPANG00000023250	KAT8	lysine acetyltransferase 8 [Source:HGNC Symbol;Acc:HGNC:17933]	protein_coding	ENSPANT00000000091	ENSPANT00000036972	KAT8-201	KAT8-203	0.004391	0.0345429	0.410404	0.715339	13.0948	8.59007	4.27561	0.0115494	0.0177078	0.0434824
COR	24	ENSPANG00000018211	KCTD17	potassium channel tetramerization domain containing 17 [Source:HGNC Symbol;Acc:HGNC:25705]	protein_coding	ENSPANT00000029295	ENSPANT00000043136	KCTD17-202	KCTD17-203	0.000728668	0.00117323	0.600645	0.575497	5.36625	9.98249	2.78426	3.79644	0.000350551	0.00195895
COR	24	ENSPANG00000018211	KCTD17	potassium channel tetramerization domain containing 17 [Source:HGNC Symbol;Acc:HGNC:25705]	protein_coding	ENSPANT00000036705	ENSPANT00000043136	KCTD17-204	KCTD17-203	0.0263589	0.00117323	0.770908	0.575497	5.63656	9.98249	0.963961	3.79644	0.0106104	0.0285665
COR	24	ENSPANG00000018150	KIRREL1	kirre like nephrin family adhesion molecule 1 [Source:HGNC Symbol;Acc:HGNC:15734]	protein_coding	ENSPANT00000024883	ENSPANT00000053259	KIRREL1-202	KIRREL1-203	0.00660294	0.00465719	0.422464	0.41834	4.12715	20.5499	0.913119	1.36451	0.0177812	0.0434824
COR	24	ENSPANG00000016084	LAMB2	laminin subunit beta 2 [Source:HGNC Symbol;Acc:HGNC:6487]	protein_coding	ENSPANT00000006382	ENSPANT00000040330	LAMB2-201	LAMB2-202	0.00045626	0.0351969	0.467236	0.924328	5.94248	16.3438	7.62311	3.47887	0.000300668	0.00186424
COR	24	ENSPANG00000023602	LRP5	LDL receptor related protein 5 [Source:NCBI gene;Acc:100189542]	protein_coding	ENSPANT00000056265	ENSPANT00000058725	LRP5-204	LRP5-203	0.000267956	0.0423302	0.636708	0.894787	8.79223	3.72397	5.86504	4.16568	0.00205347	0.00746718
COR	24	ENSPANG00000023116	MCFD2	multiple coagulation factor deficiency 2 [Source:HGNC Symbol;Acc:HGNC:18451]	protein_coding	ENSPANT00000014416	ENSPANT00000043760	MCFD2-202	MCFD2-201	0.0112007	0.000267956	0.726527	0.621519	2.77274	20.6338	2.45712	2.17672	0.0038789	0.0127028
COR	24	ENSPANG00000008059	MEIS1	Meis homeobox 1 [Source:HGNC Symbol;Acc:HGNC:7000]	protein_coding	ENSPANT00000037407	ENSPANT00000041706	MEIS1-202	MEIS1-203	0.000374502	0.0126317	0.856468	0.533254	16.463	5.87771	5.39964	4.28762	7.10685e-05	0.0008304
COR	24	ENSPANG00000024332	MINK1	misshapen like kinase 1 [Source:HGNC Symbol;Acc:HGNC:17565]	protein_coding	ENSPANT00000034690	ENSPANT00000057613	MINK1-204	MINK1-202	0.0181754	0.00026349	0.322375	0.271072	7.22312	13.9804	5.44123	8.62047	0.00104727	0.00434425
COR	24	ENSPANG00000021706	MSL1	male specific lethal 1 homolog [Source:HGNC Symbol;Acc:HGNC:27905]	protein_coding	ENSPANT00000005355	ENSPANT00000040281	MSL1-201	MSL1-202	0.00136019	0.0013467	0.58344	0.359535	20.5744	12.2837	4.95206	4.61326	2.84864e-05	0.000531746
COR	24	ENSPANG00000026093	NISCH	nischarin [Source:HGNC Symbol;Acc:HGNC:18006]	protein_coding	ENSPANT00000021986	ENSPANT00000038862	NISCH-201	NISCH-203	7.31792e-05	0.0041819	0.438443	0.828913	6.38268	17.3682	6.90759	4.19527	0.000180752	0.00138659
COR	24	ENSPANG00000026093	NISCH	nischarin [Source:HGNC Symbol;Acc:HGNC:18006]	protein_coding	ENSPANT00000033912	ENSPANT00000038862	NISCH-204	NISCH-203	0.0188678	0.0041819	0.548761	0.828913	5.67185	17.3682	3.38772	4.19527	1.75926e-05	0.000413771
COR	24	ENSPANG00000020183	NRF1	nuclear respiratory factor 1 [Source:HGNC Symbol;Acc:HGNC:7996]	protein_coding	ENSPANT00000014441	ENSPANT00000035245	NRF1-202	NRF1-203	0.0207029	0.00146367	0.453535	0.869836	7.35098	17.556	3.92273	1.89497	0.000820229	0.00367463
COR	24	ENSPANG00000004511	NUP98	nucleoporin 98 [Source:HGNC Symbol;Acc:HGNC:8068]	protein_coding	ENSPANT00000007915	ENSPANT00000035861	NUP98-202	NUP98-203	0.0168945	0.00466979	0.56162	0.557814	18.7285	7.08298	2.30524	2.58792	0.0019178	0.0071598
COR	24	ENSPANG00000026232	OGDH	oxoglutarate dehydrogenase [Source:HGNC Symbol;Acc:HGNC:8124]	protein_coding	ENSPANT00000044723	ENSPANT00000055182	OGDH-204	OGDH-207	0.0044607	0.0150174	0.582566	0.83646	21.4369	4.88893	1.14056	3.8709	0.000783735	0.00354591
COR	24	ENSPANG00000001251	PMM1	phosphomannomutase 1 [Source:HGNC Symbol;Acc:HGNC:9114]	protein_coding	ENSPANT00000026983	ENSPANT00000041904	PMM1-201	PMM1-202	0.0021955	0.00225582	0.290621	0.46277	4.84965	13.4349	3.18429	1.99189	0.000240648	0.00158545
COR	24	ENSPANG00000019949	PRMT2	protein arginine methyltransferase 2 [Source:HGNC Symbol;Acc:HGNC:5186]	protein_coding	ENSPANT00000034209	ENSPANT00000035527	PRMT2-204	PRMT2-206	0.0129778	0.00441746	0.45606	0.4149	9.71778	19.9127	3.88331	4.67147	7.66357e-05	0.000847781
COR	24	ENSPANG00000015685	PTK2	protein tyrosine kinase 2 [Source:HGNC Symbol;Acc:HGNC:9611]	protein_coding	ENSPANT00000033848	ENSPANT00000059139	PTK2-209	PTK2-202	0.000577501	0.00141293	0.494013	0.561848	1.68093	19.5979	4.33181	5.67163	0.00255558	0.00900079
COR	24	ENSPANG00000015685	PTK2	protein tyrosine kinase 2 [Source:HGNC Symbol;Acc:HGNC:9611]	protein_coding	ENSPANT00000049863	ENSPANT00000059139	PTK2-201	PTK2-202	0.0319119	0.00141293	0.478524	0.561848	0.850614	19.5979	2.89845	5.67163	0.00876099	0.0242879
COR	24	ENSPANG00000008535	PTOV1	prostate tumor overexpressed 1 [Source:HGNC Symbol;Acc:HGNC:9632]	protein_coding	ENSPANT00000009429	ENSPANT00000010175	PTOV1-202	PTOV1-201	0.00612447	0.0044607	0.776336	0.568293	12.1761	4.54374	4.30086	5.20334	0.000364816	0.00198347
COR	24	ENSPANG00000009658	SBNO2	strawberry notch homolog 2 [Source:HGNC Symbol;Acc:HGNC:29158]	protein_coding	ENSPANT00000017464	ENSPANT00000056608	SBNO2-201	SBNO2-202	0.0172784	0.00469437	0.796322	0.944368	5.51036	16.9273	4.67535	2.33133	9.9383e-05	0.000897653
COR	24	ENSPANG00000011708	SCAMP3	secretory carrier membrane protein 3 [Source:HGNC Symbol;Acc:HGNC:10565]	protein_coding	ENSPANT00000017494	ENSPANT00000046364	SCAMP3-201	SCAMP3-202	0.000695428	0.0164252	0.440172	0.678182	5.1808	14.056	5.02134	3.2444	0.000861341	0.00373655
COR	24	ENSPANG00000017184	SEC31A	SEC31 homolog A, COPII coat complex component [Source:HGNC Symbol;Acc:HGNC:17052]	protein_coding	ENSPANT00000031188	ENSPANT00000035679	SEC31A-206	SEC31A-209	0.0151198	0.00494859	0.443129	0.277023	23.9301	13.0532	5.87663	6.08145	0.00407136	0.013179
COR	24	ENSPANG00000017184	SEC31A	SEC31 homolog A, COPII coat complex component [Source:HGNC Symbol;Acc:HGNC:17052]	protein_coding	ENSPANT00000035679	ENSPANT00000052184	SEC31A-209	SEC31A-208	0.00494859	0.00068439	0.277023	0.392384	13.0532	18.5208	6.08145	5.41523	0.00979879	0.0266375
COR	24	ENSPANG00000018110	SERF2	small EDRK-rich factor 2 [Source:NCBI gene;Acc:100137434]	protein_coding	ENSPANT00000003717	ENSPANT00000048634	SERF2-201	SERF2-203	0.00102805	0.0398402	0.247831	0.357542	12.7164	7.12955	3.70906	3.18964	0.00145806	0.00559258
COR	24	ENSPANG00000018300	SLC35E2B	solute carrier family 35 member E2B [Source:HGNC Symbol;Acc:HGNC:33941]	protein_coding	ENSPANT00000026824	ENSPANT00000036950	SLC35E2B-202	SLC35E2B-201	0.00428806	0.0042189	0.506913	0.525872	8.24335	20.2212	3.3692	1.12147	0.000170778	0.00134698
COR	24	ENSPANG00000016639	SPHK2	sphingosine kinase 2 [Source:HGNC Symbol;Acc:HGNC:18859]	protein_coding	ENSPANT00000004468	ENSPANT00000036934	SPHK2-201	SPHK2-202	0.00026349	0.0123789	0.659966	0.775299	9.37084	2.53164	1.39333	2.6938	0.000865733	0.00373655
COR	24	ENSPANG00000021012	STRADA	STE20-related kinase adaptor alpha [Source:HGNC Symbol;Acc:HGNC:30172]	protein_coding	ENSPANT00000036985	ENSPANT00000056759	STRADA-201	STRADA-210	0.0120575	0.0021955	0.537603	0.313387	5.68749	17.004	1.26382	2.41309	0.000849965	0.00373655
COR	24	ENSPANG00000004883	SYNE2	spectrin repeat containing nuclear envelope protein 2 [Source:HGNC Symbol;Acc:HGNC:17084]	protein_coding	ENSPANT00000024771	ENSPANT00000049199	SYNE2-206	SYNE2-201	0.0139716	0.00143501	0.187948	0.257773	22.5383	4.78329	9.17256	4.35758	0.011819	0.0312374
COR	24	ENSPANG00000022930	TAF15	TATA-box binding protein associated factor 15 [Source:HGNC Symbol;Acc:HGNC:11547]	protein_coding	ENSPANT00000020848	ENSPANT00000041008	TAF15-201	TAF15-203	0.00593308	0.000229253	0.120781	0.196403	5.06387	15.6506	7.48865	7.7412	7.53787e-05	0.000847781
COR	24	ENSPANG00000018086	TBC1D22A	TBC1 domain family member 22A [Source:HGNC Symbol;Acc:HGNC:1309]	protein_coding	ENSPANT00000043779	ENSPANT00000045962	TBC1D22A-204	TBC1D22A-206	0.0276343	4.02486e-05	0.643386	0.491269	17.0132	5.19082	2.18275	3.81805	0.00022277	0.00154456
COR	24	ENSPANG00000025430	TLN1	talin 1 [Source:HGNC Symbol;Acc:HGNC:11845]	protein_coding	ENSPANT00000026700	ENSPANT00000038445	TLN1-202	TLN1-201	0.00270408	0.0361554	0.276922	0.426678	7.21791	14.3004	8.38446	5.18421	0.000916492	0.00388815
COR	24	ENSPANG00000010676	TTC12	tetratricopeptide repeat domain 12 [Source:HGNC Symbol;Acc:HGNC:23700]	protein_coding	ENSPANT00000007913	ENSPANT00000059535	TTC12-202	TTC12-201	0.000236895	0.0276072	0.813048	0.580276	8.64689	18.9493	1.43479	3.23431	6.04738e-05	0.000778131
COR	24	ENSPANG00000021492	UBA3	ubiquitin like modifier activating enzyme 3 [Source:HGNC Symbol;Acc:HGNC:12470]	protein_coding	ENSPANT00000047129	ENSPANT00000053943	UBA3-201	UBA3-205	0.00136878	0.0361266	0.214839	0.40047	18.3282	23.2481	7.02832	4.56355	0.00976785	0.0266375
COR	24	ENSPANG00000013058		heterogeneous nuclear ribonucleoprotein H1 [Source:NCBI gene;Acc:101015711]	protein_coding	ENSPANT00000032054	ENSPANT00000058001			0.00466979	0.030504	0.400601	0.744891	6.75634	17.9756	2.32732	3.02165	0.000278999	0.00177545
COR	24	ENSPANG00000020259		DNA-directed RNA polymerases I and III subunit RPAC2 [Source:NCBI gene;Acc:103879121]	protein_coding	ENSPANT00000011193	ENSPANT00000032814			0.0128231	0.00108032	0.265649	0.268264	15.1001	7.15307	5.6905	0.820491	0.000553766	0.00276883
COR	24	ENSPANG00000020259		DNA-directed RNA polymerases I and III subunit RPAC2 [Source:NCBI gene;Acc:103879121]	protein_coding	ENSPANT00000011193	ENSPANT00000043558			0.0128231	0.00218306	0.265649	0.26273	15.1001	7.44302	5.6905	2.10356	0.000938628	0.00395212
COR	24	ENSPANG00000023027		zinc finger protein 207 [Source:NCBI gene;Acc:100998927]	protein_coding	ENSPANT00000039721	ENSPANT00000056460			0.0131775	0.004391	0.529095	1.05468	7.36672	18.0569	3.32538	3.29031	0.00214983	0.00771734
COR	24	ENSPANG00000024193		transmembrane protein 256 [Source:NCBI gene;Acc:100997532]	protein_coding	ENSPANT00000023323	ENSPANT00000041664			0.00910423	0.00036865	0.804391	0.460389	5.24454	16.7471	2.66958	3.94808	0.000158943	0.00127154
DEC	24	ENSPANG00000021674	ACTN4	actinin alpha 4 [Source:HGNC Symbol;Acc:HGNC:166]	protein_coding	ENSPANT00000003819	ENSPANT00000057787	ACTN4-201	ACTN4-206	0.00564599	0.00139272	1.26555	0.873827	15.9962	4.51564	0.823006	5.17576	0.000121403	0.00201529
DEC	24	ENSPANG00000021016	DCAF7	DDB1 and CUL4 associated factor 7 [Source:HGNC Symbol;Acc:HGNC:30915]	protein_coding	ENSPANT00000022502	ENSPANT00000044174	DCAF7-202	DCAF7-203	0.000739583	0.00108157	0.256981	0.332275	17.8357	10.5089	3.30095	0.361626	0.00438088	0.0191375
DEC	24	ENSPANG00000015868	ETFA	electron transfer flavoprotein subunit alpha [Source:HGNC Symbol;Acc:HGNC:3481]	protein_coding	ENSPANT00000042686	ENSPANT00000046862	ETFA-201	ETFA-202	0.00152332	0.00758384	0.43762	0.740076	20.8439	10.3021	7.6168	4.03359	0.000109672	0.00201529
DEC	24	ENSPANG00000011167	PCSK6	proprotein convertase subtilisin/kexin type 6 [Source:HGNC Symbol;Acc:HGNC:8569]	protein_coding	ENSPANT00000023807	ENSPANT00000055729	PCSK6-203	PCSK6-201	0.000276888	0.00924648	0.52531	0.412814	12.301	4.28033	3.10943	6.86554	0.000203223	0.00281125
DEC	24	ENSPANG00000011167	PCSK6	proprotein convertase subtilisin/kexin type 6 [Source:HGNC Symbol;Acc:HGNC:8569]	protein_coding	ENSPANT00000023807	ENSPANT00000043231	PCSK6-203	PCSK6-202	0.000276888	0.049103	0.52531	0.860827	12.301	18.3581	3.10943	4.0994	0.000739533	0.0051151
DEC	24	ENSPANG00000023247	PDE9A	phosphodiesterase 9A [Source:HGNC Symbol;Acc:HGNC:8795]	protein_coding	ENSPANT00000037066	ENSPANT00000040924	PDE9A-204	PDE9A-209	0.0131944	0.00338374	0.571832	0.809264	8.52026	2.29609	3.2958	2.14603	0.00180819	0.00993946
DEC	24	ENSPANG00000006258	PDIA6	protein disulfide isomerase family A member 6 [Source:HGNC Symbol;Acc:HGNC:30168]	protein_coding	ENSPANT00000024288	ENSPANT00000059071	PDIA6-201	PDIA6-202	0.00221944	0.0154866	0.780067	1.0678	0.165486	11.9778	6.0183	3.44468	0.000494573	0.00410496
DEC	24	ENSPANG00000010972	SCML1	Scm polycomb group protein like 1 [Source:HGNC Symbol;Acc:HGNC:10580]	protein_coding	ENSPANT00000001811	ENSPANT00000037044	SCML1-201	SCML1-202	0.0233655	0.00275065	0.606581	0.594683	22.2069	11.7425	3.96301	0.711906	0.000356447	0.00369814
DEC	24	ENSPANG00000019752	SCP2	sterol carrier protein 2 [Source:HGNC Symbol;Acc:HGNC:10606]	protein_coding	ENSPANT00000032159	ENSPANT00000049702	SCP2-205	SCP2-203	0.00139086	0.0277139	0.221839	0.240688	22.6642	15.9701	4.31951	7.31701	0.00267929	0.0130813
DEC	24	ENSPANG00000029954	VBP1	VHL binding protein 1 [Source:HGNC Symbol;Acc:HGNC:12662]	protein_coding	ENSPANT00000047151	ENSPANT00000053004	VBP1-201	VBP1-202	0.00113656	0.0281043	0.480742	0.384939	19.6505	9.67555	4.6795	2.93391	0.00190808	0.00993946
DEC	24	ENSPANG00000014229	ZC3HC1	zinc finger C3HC-type containing 1 [Source:HGNC Symbol;Acc:HGNC:29913]	protein_coding	ENSPANT00000045768	ENSPANT00000056382	ZC3HC1-204	ZC3HC1-203	0.00460009	0.0158199	1.09222	1.00514	7.95779	14.1665	0.372915	0.656704	0.00498057	0.0206694
DEC	24	ENSPANG00000006932		eukaryotic translation elongation factor 1 alpha 1 [Source:NCBI gene;Acc:101016039]	protein_coding	ENSPANT00000022191	ENSPANT00000042819			0.0209642	0.000362799	0.291658	0.339878	10.532	21.2703	12.3501	10.3288	0.0135236	0.046769
DMH	24	ENSPANG00000000841	AKAP9	A-kinase anchoring protein 9 [Source:HGNC Symbol;Acc:HGNC:379]	protein_coding	ENSPANT00000028988	ENSPANT00000047039	AKAP9-202	AKAP9-203	0.000151877	0.00881972	0.812353	1.07895	10.719	20.4407	5.13903	0.379542	0.00377192	0.0208817
DMH	24	ENSPANG00000017857	ANKRD6	ankyrin repeat domain 6 [Source:HGNC Symbol;Acc:HGNC:17280]	protein_coding	ENSPANT00000014387	ENSPANT00000033777	ANKRD6-201	ANKRD6-202	0.00414678	0.0128811	0.979932	0.740838	13.3707	2.62896	2.17167	2.43425	0.00103594	0.0104812
DMH	24	ENSPANG00000020520	BPTF	bromodomain PHD finger transcription factor [Source:HGNC Symbol;Acc:HGNC:3581]	protein_coding	ENSPANT00000023029	ENSPANT00000032291	BPTF-203	BPTF-201	0.0010999	0.0170957	0.997427	1.17746	8.03369	15.232	3.42316	1.47166	2.17409e-05	0.00361527
DMH	24	ENSPANG00000019050	DBNL	drebrin like [Source:HGNC Symbol;Acc:HGNC:2696]	protein_coding	ENSPANT00000048663	ENSPANT00000057023	DBNL-207	DBNL-201	0.00141293	0.016493	0.628737	0.400202	3.36273	22.0382	0.728467	4.03944	0.0126539	0.0483662
DMH	24	ENSPANG00000019050	DBNL	drebrin like [Source:HGNC Symbol;Acc:HGNC:2696]	protein_coding	ENSPANT00000052794	ENSPANT00000057023	DBNL-206	DBNL-201	0.00463387	0.016493	0.789058	0.400202	3.34632	22.0382	3.34199	4.03944	0.0055706	0.026267
DMH	24	ENSPANG00000023427	FBH1	F-box DNA helicase 1 [Source:HGNC Symbol;Acc:HGNC:13620]	protein_coding	ENSPANT00000021850	ENSPANT00000041238	FBH1-203	FBH1-204	0.00436611	0.00279421	0.449615	0.565193	1.37204	12.1608	5.56694	3.39423	0.00037496	0.00596157
DMH	24	ENSPANG00000011683	HSD17B4	hydroxysteroid 17-beta dehydrogenase 4 [Source:HGNC Symbol;Acc:HGNC:5213]	protein_coding	ENSPANT00000003295	ENSPANT00000045974	HSD17B4-201	HSD17B4-203	0.0141899	0.00301955	0.609831	0.502013	9.99811	16.1229	4.22326	5.95739	0.0135363	0.0495371
DMH	24	ENSPANG00000019037	HYAL3	hyaluronoglucosaminidase 3 [Source:HGNC Symbol;Acc:HGNC:5322]	protein_coding	ENSPANT00000028023	ENSPANT00000041262	HYAL3-202	HYAL3-201	0.00132844	0.0295425	0.539897	0.677112	1.55026	8.28534	2.25948	-0.857873	0.002364	0.0176786
DMH	24	ENSPANG00000019037	HYAL3	hyaluronoglucosaminidase 3 [Source:HGNC Symbol;Acc:HGNC:5322]	protein_coding	ENSPANT00000041262	ENSPANT00000058995	HYAL3-201	HYAL3-203	0.0295425	0.00132844	0.677112	0.535682	8.28534	1.58734	-0.857873	2.26013	0.00422214	0.0220063
DMH	24	ENSPANG00000024319	KIF1C	kinesin family member 1C [Source:HGNC Symbol;Acc:HGNC:6317]	protein_coding	ENSPANT00000023473	ENSPANT00000042219	KIF1C-201	KIF1C-202	0.00143501	0.0224015	0.40792	0.583189	3.45281	9.67245	5.74964	4.44065	0.000889293	0.0101972
DMH	24	ENSPANG00000003996	KIF3A	kinesin family member 3A [Source:NCBI gene;Acc:100137222]	protein_coding	ENSPANT00000052416	ENSPANT00000054906	KIF3A-202	KIF3A-201	0.00440986	0.0128811	0.382948	0.76091	18.6997	13.0236	5.42581	3.75885	0.00565461	0.026267
DMH	24	ENSPANG00000001813	MARCH6	membrane associated ring-CH-type finger 6 [Source:HGNC Symbol;Acc:HGNC:30550]	protein_coding	ENSPANT00000007185	ENSPANT00000056640	MARCH6-204	MARCH6-205	0.0022652	0.0337125	0.588705	0.655554	13.8075	2.51572	4.88276	3.09416	0.000680521	0.00854561
DMH	24	ENSPANG00000020361	MAX	MYC associated factor X [Source:HGNC Symbol;Acc:HGNC:6913]	protein_coding	ENSPANT00000049426	ENSPANT00000053820	MAX-205	MAX-202	0.00279421	0.0120575	0.623016	0.484187	13.1484	6.58685	1.23681	2.58626	0.00839148	0.0343651
DMH	24	ENSPANG00000024449	MTO1	mitochondrial tRNA translation optimization 1 [Source:NCBI gene;Acc:100137578]	protein_coding	ENSPANT00000007780	ENSPANT00000013003	MTO1-202	MTO1-201	0.00141293	0.0300988	0.49277	0.558864	18.1148	7.04583	4.6669	3.85235	0.000245094	0.00470584
DMH	24	ENSPANG00000001628	NDUFA13	NADH:ubiquinone oxidoreductase subunit A13 [Source:HGNC Symbol;Acc:HGNC:17194]	protein_coding	ENSPANT00000014278	ENSPANT00000036731	NDUFA13-201	NDUFA13-203	0.0423302	0.000154367	0.577085	0.918624	2.35409	23.8964	7.39632	1.0035	0.0107653	0.0420824
DMH	24	ENSPANG00000024222	PEX6	peroxisomal biogenesis factor 6 [Source:HGNC Symbol;Acc:HGNC:8859]	protein_coding	ENSPANT00000041796	ENSPANT00000047393	PEX6-202	PEX6-203	0.00216065	0.045503	0.314948	0.575045	13.0095	3.38619	4.77288	5.52471	0.00338012	0.0207168
DMH	24	ENSPANG00000024783	PLTP	phospholipid transfer protein [Source:HGNC Symbol;Acc:HGNC:9093]	protein_coding	ENSPANT00000032586	ENSPANT00000058510	PLTP-202	PLTP-201	0.00442639	0.0429527	0.422224	0.290732	3.89104	9.96889	5.1966	2.50303	0.00810747	0.0340118
DMH	24	ENSPANG00000013126	SDF4	stromal cell derived factor 4 [Source:HGNC Symbol;Acc:HGNC:24188]	protein_coding	ENSPANT00000009028	ENSPANT00000041917	SDF4-202	SDF4-203	0.00119156	7.43988e-05	0.430412	0.834118	1.75288	5.78241	6.21255	3.38747	0.00185025	0.0144656
DMH	24	ENSPANG00000024958	SYNE1	spectrin repeat containing nuclear envelope protein 1 [Source:HGNC Symbol;Acc:HGNC:17089]	protein_coding	ENSPANT00000031526	ENSPANT00000044795	SYNE1-205	SYNE1-204	0.0356662	0.000166816	0.734914	1.20122	11.7406	18.2605	5.00125	1.95576	0.00339029	0.0207168
DMH	24	ENSPANG00000004038	THOC2	THO complex 2 [Source:HGNC Symbol;Acc:HGNC:19073]	protein_coding	ENSPANT00000004720	ENSPANT00000039671	THOC2-201	THOC2-202	0.00068439	0.0425274	0.558909	0.301634	13.2808	19.9561	4.51163	5.44149	0.0101645	0.0406582
DMH	24	ENSPANG00000000733	TSN	translin [Source:HGNC Symbol;Acc:HGNC:12379]	protein_coding	ENSPANT00000006800	ENSPANT00000055260	TSN-202	TSN-201	0.00401877	0.0253719	0.502984	0.921494	16.7593	5.85129	4.92114	3.02578	0.00297414	0.0207168
DMH	24	ENSPANG00000023114	URGCP	upregulator of cell proliferation [Source:HGNC Symbol;Acc:HGNC:30890]	protein_coding	ENSPANT00000020565	ENSPANT00000050381	URGCP-202	URGCP-203	0.0042516	0.0310355	0.733502	0.518782	7.39493	13.6173	4.61333	0.436947	0.013909	0.0498407
DMH	24	ENSPANG00000011040	USF2	upstream transcription factor 2, c-fos interacting [Source:HGNC Symbol;Acc:HGNC:12594]	protein_coding	ENSPANT00000020496	ENSPANT00000043478	USF2-207	USF2-203	0.00254641	0.0474499	0.565758	0.718547	0.819301	4.84917	6.36372	3.69022	0.00594074	0.026267
DMH	24	ENSPANG00000011040	USF2	upstream transcription factor 2, c-fos interacting [Source:HGNC Symbol;Acc:HGNC:12594]	protein_coding	ENSPANT00000020496	ENSPANT00000058112	USF2-207	USF2-206	0.00254641	0.0303988	0.565758	0.640315	0.819301	7.46011	6.36372	3.38521	0.00303015	0.0207168
DUO	24	ENSPANG00000023426	ANKRD16	ankyrin repeat domain 16 [Source:HGNC Symbol;Acc:HGNC:23471]	protein_coding	ENSPANT00000032087	ENSPANT00000039687	ANKRD16-202	ANKRD16-203	0.00451165	0.0132059	0.759044	0.636471	15.0372	3.66816	0.811025	0.206354	0.000525301	0.00307187
DUO	24	ENSPANG00000033502	CHTOP	chromatin target of PRMT1 [Source:HGNC Symbol;Acc:HGNC:24511]	protein_coding	ENSPANT00000040803	ENSPANT00000058972	CHTOP-201	CHTOP-203	0.00243944	0.0122956	1.09035	0.662071	5.61775	17.6024	1.24522	0.719056	3.75382e-05	0.000713915
DUO	24	ENSPANG00000010870	CNOT9	CCR4-NOT transcription complex subunit 9 [Source:HGNC Symbol;Acc:HGNC:10445]	protein_coding	ENSPANT00000012055	ENSPANT00000034770	CNOT9-201	CNOT9-202	0.00247429	0.01674	0.480841	0.58302	5.56896	16.2299	3.66787	3.67893	0.000492574	0.00307187
DUO	24	ENSPANG00000032813	DCTN3	dynactin subunit 3 [Source:HGNC Symbol;Acc:HGNC:2713]	protein_coding	ENSPANT00000036514	ENSPANT00000037604	DCTN3-201	DCTN3-202	0.00297448	0.0337125	0.482178	0.687503	5.34894	16.1666	4.09993	3.01719	0.000514818	0.00307187
DUO	24	ENSPANG00000023194	DRG1	developmentally regulated GTP binding protein 1 [Source:NCBI gene;Acc:100137232]	protein_coding	ENSPANT00000003959	ENSPANT00000033940	DRG1-201	DRG1-202	0.0126317	0.00143501	0.502006	0.542889	6.92465	17.3571	5.17181	6.43381	0.00150638	0.00613966
DUO	24	ENSPANG00000025360	DYNC1I2	dynein cytoplasmic 1 intermediate chain 2 [Source:HGNC Symbol;Acc:HGNC:2964]	protein_coding	ENSPANT00000007313	ENSPANT00000057516	DYNC1I2-201	DYNC1I2-202	0.0042189	0.0124908	0.510942	0.391088	10.3418	20.9091	2.4316	4.97587	0.00266389	0.0103853
DUO	24	ENSPANG00000005206	EIF3H	eukaryotic translation initiation factor 3 subunit H [Source:HGNC Symbol;Acc:HGNC:3273]	protein_coding	ENSPANT00000016429	ENSPANT00000048469	EIF3H-203	EIF3H-201	0.0149343	0.00293991	0.414276	0.427147	15.7267	6.04055	8.26494	6.94795	0.00103437	0.0048815
DUO	24	ENSPANG00000010434	HNRNPA1	heterogeneous nuclear ribonucleoprotein A1 [Source:HGNC Symbol;Acc:HGNC:5031]	protein_coding	ENSPANT00000000432	ENSPANT00000014502	HNRNPA1-203	HNRNPA1-201	0.00414974	0.0168406	0.170523	0.33866	15.8792	6.32408	8.49856	5.89971	0.000411615	0.00295993
DUO	24	ENSPANG00000023296	HSPA14	heat shock protein family A (Hsp70) member 14 [Source:HGNC Symbol;Acc:HGNC:29526]	protein_coding	ENSPANT00000021600	ENSPANT00000051806	HSPA14-201	HSPA14-204	0.000151877	0.00924648	0.229556	0.330544	17.6648	7.08118	6.35927	1.47154	0.000341901	0.00270504
DUO	24	ENSPANG00000017411	ITPR3	inositol 1,4,5-trisphosphate receptor type 3 [Source:HGNC Symbol;Acc:HGNC:6182]	protein_coding	ENSPANT00000023131	ENSPANT00000026212	ITPR3-201	ITPR3-202	0.0280386	0.00108157	0.879327	1.40913	16.0019	4.86731	-2.61031	2.24857	0.00584831	0.0199139
DUO	24	ENSPANG00000017411	ITPR3	inositol 1,4,5-trisphosphate receptor type 3 [Source:HGNC Symbol;Acc:HGNC:6182]	protein_coding	ENSPANT00000026212	ENSPANT00000036166	ITPR3-202	ITPR3-203	0.00108157	0.0324876	1.40913	1.04833	4.86731	16.7978	2.24857	1.57913	0.000118013	0.00110101
DUO	24	ENSPANG00000008631	KLHDC4	kelch domain containing 4 [Source:HGNC Symbol;Acc:HGNC:25272]	protein_coding	ENSPANT00000021881	ENSPANT00000032012	KLHDC4-203	KLHDC4-201	0.00190238	0.000144408	1.13076	0.586855	4.90343	16.1307	1.83357	1.69192	0.000100237	0.00103707
DUO	24	ENSPANG00000021019	MAP3K3	mitogen-activated protein kinase kinase kinase 3 [Source:HGNC Symbol;Acc:HGNC:6855]	protein_coding	ENSPANT00000006075	ENSPANT00000033384	MAP3K3-203	MAP3K3-201	0.0015454	0.00456471	0.89558	0.594782	13.9943	5.01121	-0.0938315	2.73591	0.00078199	0.00389547
DUO	24	ENSPANG00000014437	MDH1	malate dehydrogenase 1 [Source:HGNC Symbol;Acc:HGNC:6970]	protein_coding	ENSPANT00000040893	ENSPANT00000058529	MDH1-207	MDH1-203	0.0284946	0.00242515	0.390228	0.643376	4.80252	15.7756	6.20635	5.25772	0.00396002	0.0140164
DUO	24	ENSPANG00000014437	MDH1	malate dehydrogenase 1 [Source:HGNC Symbol;Acc:HGNC:6970]	protein_coding	ENSPANT00000046855	ENSPANT00000058529	MDH1-202	MDH1-203	0.0284946	0.00242515	0.361495	0.643376	5.04494	15.7756	6.19469	5.25772	0.00294853	0.0113308
DUO	24	ENSPANG00000020562	PSMD12	proteasome 26S subunit, non-ATPase 12 [Source:HGNC Symbol;Acc:HGNC:9557]	protein_coding	ENSPANT00000022347	ENSPANT00000059389	PSMD12-201	PSMD12-202	0.00484018	0.0121004	0.366338	0.593781	18.5261	11.6189	6.8833	5.01052	0.00603649	0.0202977
DUO	24	ENSPANG00000012203	RACK1	receptor for activated C kinase 1 [Source:HGNC Symbol;Acc:HGNC:4399]	protein_coding	ENSPANT00000033470	ENSPANT00000042644	RACK1-206	RACK1-203	0.00910423	0.00026349	0.654556	1.0901	6.29589	17.8397	8.60111	4.29755	8.17416e-06	0.000348559
DUO	24	ENSPANG00000012203	RACK1	receptor for activated C kinase 1 [Source:HGNC Symbol;Acc:HGNC:4399]	protein_coding	ENSPANT00000042644	ENSPANT00000057577	RACK1-203	RACK1-207	0.00026349	0.000515132	1.0901	0.925436	17.8397	6.19854	4.29755	5.3077	6.3758e-06	0.000343018
DUO	24	ENSPANG00000007323	RETREG2	reticulophagy regulator family member 2 [Source:HGNC Symbol;Acc:HGNC:28450]	protein_coding	ENSPANT00000021722	ENSPANT00000041030	RETREG2-201	RETREG2-202	0.00466979	0.0361372	0.956938	0.788122	4.94813	16.4485	3.8572	1.51379	0.00332602	0.0120905
DUO	24	ENSPANG00000025520	SMAD2	SMAD family member 2 [Source:HGNC Symbol;Acc:HGNC:6768]	protein_coding	ENSPANT00000031672	ENSPANT00000050038	SMAD2-202	SMAD2-204	0.0413294	0.00414974	0.329682	0.654961	21.7227	15.9978	4.7324	3.28532	0.00386756	0.0138716
DUO	24	ENSPANG00000030164	SRP9	signal recognition particle 9 [Source:HGNC Symbol;Acc:HGNC:11304]	protein_coding	ENSPANT00000051213	ENSPANT00000054372	SRP9-201	SRP9-202	0.0261526	0.00428806	0.217374	0.387639	7.54433	17.6031	4.49772	4.35826	0.000269828	0.00219951
DUO	24	ENSPANG00000020689	UGP2	UDP-glucose pyrophosphorylase 2 [Source:HGNC Symbol;Acc:HGNC:12527]	protein_coding	ENSPANT00000006468	ENSPANT00000041068	UGP2-204	UGP2-205	0.0376983	0.00130701	0.903261	0.651842	10.0694	19.4221	3.76738	6.78264	0.00305793	0.0114248
DUO	24	ENSPANG00000022279	UNC5B	unc-5 netrin receptor B [Source:HGNC Symbol;Acc:HGNC:12568]	protein_coding	ENSPANT00000002365	ENSPANT00000043326	UNC5B-201	UNC5B-202	0.00306462	0.0335096	1.27417	0.785422	4.0273	15.6284	-0.755351	-0.0423032	0.000505429	0.00307187
DUO	24	ENSPANG00000004370		signal recognition particle 19 [Source:NCBI gene;Acc:101016186]	protein_coding	ENSPANT00000005145	ENSPANT00000053120			0.0021955	0.00509281	0.422843	0.40991	20.9605	15.6246	0.549557	2.74659	0.000953641	0.00458088
DUO	24	ENSPANG00000009190		coenzyme Q9 [Source:NCBI gene;Acc:101006640]	protein_coding	ENSPANT00000021089	ENSPANT00000043545			0.000752559	0.0126317	0.562188	1.03959	5.8168	15.8556	4.57143	0.685427	9.53582e-05	0.00103707
DUO	24	ENSPANG00000010406		casein kinase 1 alpha 1 [Source:NCBI gene;Acc:101004678]	protein_coding	ENSPANT00000018585	ENSPANT00000040990			0.0229489	0.00254641	1.31582	1.12355	17.9069	5.94028	-2.98412	0.544523	0.011727	0.0371124
DUO	24	ENSPANG00000016549		ribosomal protein S3 [Source:NCBI gene;Acc:101001709]	protein_coding	ENSPANT00000034753	ENSPANT00000043671			0.0238186	0.00117323	0.441987	0.366255	6.33061	17.4331	8.86829	8.99549	0.000441798	0.0029741
DUO	24	ENSPANG00000018819		coatomer protein complex subunit gamma 1 [Source:NCBI gene;Acc:101021659]	protein_coding	ENSPANT00000005862	ENSPANT00000005863			0.000728668	0.00786065	0.840238	0.555852	4.41735	16.1102	5.91961	5.01999	0.00123313	0.00538265
DUO	24	ENSPANG00000021128		methyltransferase like 2A [Source:NCBI gene;Acc:101015218]	protein_coding	ENSPANT00000035803	ENSPANT00000057659			0.000267956	0.0423302	0.321	0.474489	16.3466	23.4483	5.39562	-0.424484	0.000552013	0.0031561
HAB	24	ENSPANG00000032449	CIRBP	cold inducible RNA binding protein [Source:HGNC Symbol;Acc:HGNC:1982]	protein_coding	ENSPANT00000039304	ENSPANT00000052186	CIRBP-206	CIRBP-202	0.00214403	0.000704778	0.34361	0.293454	3.83882	20.9649	5.31681	5.91742	0.000100364	0.000642328
HAB	24	ENSPANG00000022521	EFEMP1	EGF containing fibulin extracellular matrix protein 1 [Source:HGNC Symbol;Acc:HGNC:3218]	protein_coding	ENSPANT00000007278	ENSPANT00000036375	EFEMP1-201	EFEMP1-202	0.0300347	0.00480919	0.85043	0.536024	8.8232	16.7291	5.20554	7.98512	0.0142559	0.0285119
HAB	24	ENSPANG00000006967	MRPS18A	mitochondrial ribosomal protein S18A [Source:HGNC Symbol;Acc:HGNC:14515]	protein_coding	ENSPANT00000008100	ENSPANT00000052782	MRPS18A-201	MRPS18A-202	0.00456471	0.0180638	0.35366	0.557362	6.43076	10.8837	4.78088	2.03549	0.0108411	0.0231276
HAB	24	ENSPANG00000020672	RBM4B	RNA binding motif protein 4B [Source:HGNC Symbol;Acc:HGNC:28842]	protein_coding	ENSPANT00000004791	ENSPANT00000052807	RBM4B-202	RBM4B-201	0.00132844	0.0324876	0.328336	0.55263	6.34145	17.8009	4.62431	2.59769	0.000237853	0.00120249
HAB	24	ENSPANG00000030015	TUBA1B	tubulin alpha 1b [Source:HGNC Symbol;Acc:HGNC:18809]	protein_coding	ENSPANT00000032476	ENSPANT00000054187	TUBA1B-210	TUBA1B-208	0.00401877	0.00718773	0.309499	0.401614	17.7827	6.21155	10.8476	11.2436	4.09502e-05	0.000427391
HAB	24	ENSPANG00000021154	ZNF76	zinc finger protein 76 [Source:HGNC Symbol;Acc:HGNC:13149]	protein_coding	ENSPANT00000018913	ENSPANT00000045007	ZNF76-201	ZNF76-202	0.00435722	0.0120575	0.759947	0.91789	7.65349	19.3578	3.54055	1.70791	2.18558e-05	0.000279754
HEA	24	ENSPANG00000006037	CPSF7	cleavage and polyadenylation specific factor 7 [Source:HGNC Symbol;Acc:HGNC:30098]	protein_coding	ENSPANT00000036994	ENSPANT00000043598	CPSF7-204	CPSF7-203	0.00343831	0.0323812	0.586593	0.375962	4.97535	11.843	4.34438	1.55381	0.000746972	0.00467054
HEA	24	ENSPANG00000024784	CTSA	cathepsin A [Source:HGNC Symbol;Acc:HGNC:9251]	protein_coding	ENSPANT00000007262	ENSPANT00000057313	CTSA-202	CTSA-203	0.00117323	0.0133166	0.805811	0.974332	4.82207	15.7268	5.42997	3.83989	2.60547e-05	0.000718988
HEA	24	ENSPANG00000005206	EIF3H	eukaryotic translation initiation factor 3 subunit H [Source:HGNC Symbol;Acc:HGNC:3273]	protein_coding	ENSPANT00000016429	ENSPANT00000048469	EIF3H-203	EIF3H-201	0.000196028	0.00449555	0.631243	0.687865	16.3596	4.72344	7.41954	6.51132	0.000125495	0.00138044
HEA	24	ENSPANG00000025773	FKBP15	FK506 binding protein 15 [Source:HGNC Symbol;Acc:HGNC:23397]	protein_coding	ENSPANT00000027566	ENSPANT00000034067	FKBP15-201	FKBP15-202	0.00598977	0.00132463	0.333179	0.483463	3.76617	13.4414	5.44927	3.85607	0.000160536	0.0016441
HEA	24	ENSPANG00000023684	FLII	FLII, actin remodeling protein [Source:HGNC Symbol;Acc:HGNC:3750]	protein_coding	ENSPANT00000047007	ENSPANT00000048547	FLII-203	FLII-204	0.0329654	0.00076166	0.676352	0.841158	12.2062	4.96905	4.1633	5.77071	0.00165347	0.0084669
HEA	24	ENSPANG00000005637	GOT2	glutamic-oxaloacetic transaminase 2 [Source:HGNC Symbol;Acc:HGNC:4433]	protein_coding	ENSPANT00000037933	ENSPANT00000039348	GOT2-203	GOT2-202	0.00709493	0.00157983	0.793373	1.1748	6.77726	17.6037	6.69485	1.57913	2.52119e-07	0.000149758
HEA	24	ENSPANG00000012838	IMMT	inner membrane mitochondrial protein [Source:HGNC Symbol;Acc:HGNC:6047]	protein_coding	ENSPANT00000018676	ENSPANT00000033871	IMMT-201	IMMT-202	0.000345244	0.0191673	0.270966	0.374633	18.2171	7.06212	7.6157	7.07544	0.00144219	0.00771767
HEA	24	ENSPANG00000015976	IP6K2	inositol hexakisphosphate kinase 2 [Source:HGNC Symbol;Acc:HGNC:17313]	protein_coding	ENSPANT00000009653	ENSPANT00000054562	IP6K2-203	IP6K2-204	7.68382e-05	0.0141758	0.74194	0.576798	5.94153	22.148	2.79526	4.17429	0.000726266	0.00463873
HEA	24	ENSPANG00000015976	IP6K2	inositol hexakisphosphate kinase 2 [Source:HGNC Symbol;Acc:HGNC:17313]	protein_coding	ENSPANT00000049394	ENSPANT00000054562	IP6K2-201	IP6K2-204	0.000716723	0.0141758	0.846192	0.576798	4.64986	22.148	0.59009	4.17429	7.14687e-05	0.00104569
HEA	24	ENSPANG00000026468	ISCU	iron-sulfur cluster assembly enzyme [Source:HGNC Symbol;Acc:HGNC:29882]	protein_coding	ENSPANT00000042600	ENSPANT00000054532	ISCU-204	ISCU-205	0.0309733	7.56185e-05	0.705389	0.740191	6.69442	16.4264	4.25602	5.06956	3.55665e-05	0.000786466
HEA	24	ENSPANG00000022911	MYOM2	myomesin 2 [Source:HGNC Symbol;Acc:HGNC:7614]	protein_coding	ENSPANT00000001000	ENSPANT00000052829	MYOM2-201	MYOM2-202	0.0372001	0.0021955	0.250544	0.233545	13.6772	6.86967	10.744	11.068	0.00433409	0.0185212
HEA	24	ENSPANG00000022780	NDUFA12	NADH:ubiquinone oxidoreductase subunit A12 [Source:HGNC Symbol;Acc:HGNC:23987]	protein_coding	ENSPANT00000051342	ENSPANT00000055546	NDUFA12-201	NDUFA12-203	0.0122757	0.000788395	0.399688	0.714293	16.155	5.21092	4.20184	4.10278	0.000169627	0.00167931
HEA	24	ENSPANG00000009690	NLRC4	NLR family CARD domain containing 4 [Source:HGNC Symbol;Acc:HGNC:16412]	protein_coding	ENSPANT00000000529	ENSPANT00000046181	NLRC4-201	NLRC4-202	0.00648892	0.00026051	0.751744	0.95442	8.04989	17.3081	0.725584	-0.506158	7.9072e-06	0.000494703
HEA	24	ENSPANG00000019216	PDHB	pyruvate dehydrogenase E1 beta subunit [Source:HGNC Symbol;Acc:HGNC:8808]	protein_coding	ENSPANT00000031420	ENSPANT00000034177	PDHB-202	PDHB-201	0.0045304	0.0317581	0.441576	0.295352	15.7108	6.01933	7.34651	8.25151	0.00022848	0.00199584
HEA	24	ENSPANG00000031687	PEBP1	phosphatidylethanolamine binding protein 1 [Source:HGNC Symbol;Acc:HGNC:8630]	protein_coding	ENSPANT00000031802	ENSPANT00000041663	PEBP1-201	PEBP1-202	0.00473949	0.00136878	0.643619	0.975309	11.4105	3.63987	3.70646	4.21566	0.000884659	0.00536212
HEA	24	ENSPANG00000009191	PHF1	PHD finger protein 1 [Source:HGNC Symbol;Acc:HGNC:8919]	protein_coding	ENSPANT00000035873	ENSPANT00000045020	PHF1-203	PHF1-202	3.18121e-05	0.0206647	0.490192	0.383006	7.91503	13.7368	4.73191	3.78	0.000944371	0.00557856
HEA	24	ENSPANG00000005642	PTTG1IP	PTTG1 interacting protein [Source:HGNC Symbol;Acc:HGNC:13524]	protein_coding	ENSPANT00000004967	ENSPANT00000043554	PTTG1IP-203	PTTG1IP-204	0.00679433	0.00117323	0.349693	0.48355	13.3315	2.37044	1.28739	3.08433	0.00019136	0.00180425
HEA	24	ENSPANG00000012203	RACK1	receptor for activated C kinase 1 [Source:HGNC Symbol;Acc:HGNC:4399]	protein_coding	ENSPANT00000010218	ENSPANT00000057577	RACK1-209	RACK1-207	0.0128231	0.000772698	1.10892	0.842142	9.48475	4.77734	0.628437	4.95666	0.00752005	0.0295822
HEA	24	ENSPANG00000021480	SORBS1	sorbin and SH3 domain containing 1 [Source:HGNC Symbol;Acc:HGNC:14565]	protein_coding	ENSPANT00000032799	ENSPANT00000053466	SORBS1-203	SORBS1-204	0.00473949	0.0143542	1.12128	0.696848	5.82934	16.1442	4.16446	6.87649	3.54461e-05	0.000786466
HEA	24	ENSPANG00000005495	SRP72	signal recognition particle 72 [Source:HGNC Symbol;Acc:HGNC:11303]	protein_coding	ENSPANT00000002330	ENSPANT00000048872	SRP72-201	SRP72-203	0.0339698	0.00442639	0.483645	0.606989	7.68678	19.0933	4.37827	4.27864	0.00191597	0.00948406
HEA	24	ENSPANG00000011893	TRAPPC4	trafficking protein particle complex 4 [Source:HGNC Symbol;Acc:HGNC:19943]	protein_coding	ENSPANT00000013354	ENSPANT00000056632	TRAPPC4-202	TRAPPC4-204	0.0188678	0.00414974	0.468869	0.379724	6.3202	17.2007	2.57889	3.31635	0.0003828	0.00286594
HEA	24	ENSPANG00000026037	TSC1	TSC complex subunit 1 [Source:HGNC Symbol;Acc:HGNC:12362]	protein_coding	ENSPANT00000028440	ENSPANT00000028441	TSC1-201	TSC1-202	0.00924648	0.0043213	0.700747	0.612675	14.9412	3.45486	2.42609	3.63881	0.000159121	0.0016441
HEA	24	ENSPANG00000017753	TSC22D1	TSC22 domain family member 1 [Source:HGNC Symbol;Acc:HGNC:16826]	protein_coding	ENSPANT00000031594	ENSPANT00000049123	TSC22D1-204	TSC22D1-205	0.011238	0.00128559	0.34353	0.385049	0.25731	16.4642	5.0489	3.68139	0.00566281	0.0229448
HEA	24	ENSPANG00000030015	TUBA1B	tubulin alpha 1b [Source:HGNC Symbol;Acc:HGNC:18809]	protein_coding	ENSPANT00000033757	ENSPANT00000041523	TUBA1B-204	TUBA1B-207	0.00167276	0.000706467	0.999049	0.907618	4.22165	12.2987	5.57858	2.97502	0.00106987	0.00611061
HEA	24	ENSPANG00000030015	TUBA1B	tubulin alpha 1b [Source:HGNC Symbol;Acc:HGNC:18809]	protein_coding	ENSPANT00000041523	ENSPANT00000054187	TUBA1B-207	TUBA1B-208	0.000706467	0.0403162	0.907618	1.41034	12.2987	2.95773	2.97502	0.382125	0.00039081	0.00286594
HEA	24	ENSPANG00000009731	ZFP36L1	ZFP36 ring finger protein like 1 [Source:HGNC Symbol;Acc:HGNC:1107]	protein_coding	ENSPANT00000015738	ENSPANT00000039232	ZFP36L1-201	ZFP36L1-202	0.00246557	0.0224015	1.01272	0.685679	4.2174	14.1922	0.812098	-0.028346	0.000134601	0.00145369
HEA	24	ENSPANG00000000544		cytokine induced apoptosis inhibitor 1 [Source:NCBI gene;Acc:101006971]	protein_coding	ENSPANT00000021092	ENSPANT00000055403			0.0306267	2.53295e-06	0.293424	0.303991	4.70994	15.5326	4.93437	4.36733	2.22762e-05	0.000661604
HEA	24	ENSPANG00000006668		NADH:ubiquinone oxidoreductase subunit B9 [Source:NCBI gene;Acc:101022237]	protein_coding	ENSPANT00000013078	ENSPANT00000034473			0.0190549	0.00451165	0.383161	0.272711	7.9497	13.8585	8.53771	8.01512	0.00491985	0.0205802
HEA	24	ENSPANG00000011414		cyclin L2 [Source:NCBI gene;Acc:101008188]	protein_coding	ENSPANT00000056614	ENSPANT00000056916			0.0077867	0.000166816	0.533296	0.730262	16.8419	6.28367	3.56881	3.92126	7.56245e-06	0.000494703
HEA	24	ENSPANG00000018784		casein kinase 2 alpha 1 [Source:NCBI gene;Acc:101002737]	protein_coding	ENSPANT00000043774	ENSPANT00000055451			0.0151462	0.00480919	0.917853	0.756784	5.69226	17.1412	2.91119	5.93201	9.56044e-05	0.00118042
HEA	24	ENSPANG00000024200		chromosome 16 C17orf49 homolog [Source:NCBI gene;Acc:101013303]	protein_coding	ENSPANT00000023391	ENSPANT00000052086			0.000397908	0.00414635	0.813179	0.637761	4.57009	11.5404	3.9719	1.71646	0.000577632	0.00392904
HIP	24	ENSPANG00000024816	GAPVD1	GTPase activating protein and VPS9 domains 1 [Source:HGNC Symbol;Acc:HGNC:23375]	protein_coding	ENSPANT00000036817	ENSPANT00000046109	GAPVD1-202	GAPVD1-201	0.0284946	0.000577447	0.582971	1.04582	18.9542	7.59314	5.97504	3.88162	0.000252079	0.00150341
HIP	24	ENSPANG00000002503	NUCB2	nucleobindin 2 [Source:HGNC Symbol;Acc:HGNC:8044]	protein_coding	ENSPANT00000006048	ENSPANT00000034624	NUCB2-201	NUCB2-202	0.00111823	0.0401315	0.68708	0.730251	18.3332	8.02127	5.24975	3.34687	0.000703704	0.00296561
HIP	24	ENSPANG00000007323	RETREG2	reticulophagy regulator family member 2 [Source:HGNC Symbol;Acc:HGNC:28450]	protein_coding	ENSPANT00000021722	ENSPANT00000041030	RETREG2-201	RETREG2-202	0.00130255	0.0251322	0.733683	1.15454	5.17286	16.369	5.4508	1.62409	0.000254816	0.00150341
HIP	24	ENSPANG00000018477	TP53BP1	tumor protein p53 binding protein 1 [Source:NCBI gene;Acc:100137429]	protein_coding	ENSPANT00000017850	ENSPANT00000035336	TP53BP1-202	TP53BP1-203	0.00289249	0.0237249	0.454601	0.298081	3.61685	14.5812	7.0114	7.52913	1.92725e-05	0.000330326
HIP	24	ENSPANG00000008000	UBE2D4	ubiquitin conjugating enzyme E2 D4 (putative) [Source:HGNC Symbol;Acc:HGNC:21647]	protein_coding	ENSPANT00000006515	ENSPANT00000054845	UBE2D4-201	UBE2D4-202	0.000380354	0.0271758	0.38314	0.734643	5.14153	15.3323	3.57281	1.38736	0.000120464	0.00118456
HIP	24	ENSPANG00000022065	ZNF365	zinc finger protein 365 [Source:HGNC Symbol;Acc:HGNC:18194]	protein_coding	ENSPANT00000003501	ENSPANT00000058471	ZNF365-202	ZNF365-201	0.0042189	0.0418147	0.614393	1.19678	5.02538	16.8924	3.99175	-0.152459	3.8523e-06	0.000227286
ILE	24	ENSPANG00000021674	ACTN4	actinin alpha 4 [Source:HGNC Symbol;Acc:HGNC:166]	protein_coding	ENSPANT00000003819	ENSPANT00000040708	ACTN4-201	ACTN4-205	0.0261526	0.0021258	0.909715	0.943276	3.29579	7.66403	2.61751	3.97878	0.00802215	0.0471345
ILE	24	ENSPANG00000023448	AKR1C4	aldo-keto reductase family 1 member C4 [Source:HGNC Symbol;Acc:HGNC:387]	protein_coding	ENSPANT00000032060	ENSPANT00000058221	AKR1C4-204	AKR1C4-203	0.0364942	0.00242515	0.926907	1.08009	14.4463	8.51457	6.01659	4.04459	0.00442817	0.0293837
ILE	24	ENSPANG00000011025	ANXA5	annexin A5 [Source:HGNC Symbol;Acc:HGNC:543]	protein_coding	ENSPANT00000044398	ENSPANT00000049557	ANXA5-204	ANXA5-205	0.00465719	0.00292942	0.555004	0.403398	7.52423	17.7707	4.70064	7.43105	0.00154393	0.0130858
ILE	24	ENSPANG00000019671	AQR	aquarius intron-binding spliceosomal factor [Source:HGNC Symbol;Acc:HGNC:29513]	protein_coding	ENSPANT00000017851	ENSPANT00000018526	AQR-202	AQR-201	0.00428806	0.0337125	1.01437	0.529598	18.6595	7.33088	4.68566	5.11358	7.81322e-05	0.00167046
ILE	24	ENSPANG00000020713	ATRNL1	attractin like 1 [Source:HGNC Symbol;Acc:HGNC:29063]	protein_coding	ENSPANT00000038297	ENSPANT00000054384	ATRNL1-203	ATRNL1-204	0.0252017	0.00216065	0.565968	1.02303	21.9438	17.1466	1.73106	-1.15752	0.00144357	0.0126998
ILE	24	ENSPANG00000017229	BTD	biotinidase [Source:HGNC Symbol;Acc:HGNC:1122]	protein_coding	ENSPANT00000005078	ENSPANT00000039767	BTD-201	BTD-202	0.000229253	0.0327353	0.786849	0.944503	8.70058	17.5848	5.0943	0.946633	5.9462e-05	0.00165304
ILE	24	ENSPANG00000008850	CDC16	cell division cycle 16 [Source:HGNC Symbol;Acc:HGNC:1720]	protein_coding	ENSPANT00000039890	ENSPANT00000048117	CDC16-201	CDC16-203	0.0045304	0.00910423	0.293599	0.462943	8.65786	19.1151	5.39962	6.17205	0.00570095	0.0366867
ILE	24	ENSPANG00000022838	CIAO1	cytosolic iron-sulfur assembly component 1 [Source:HGNC Symbol;Acc:HGNC:14280]	protein_coding	ENSPANT00000028040	ENSPANT00000051766	CIAO1-201	CIAO1-202	0.0233829	0.00153336	0.863837	0.949509	6.96356	15.8321	4.05076	1.17462	7.25076e-05	0.00167046
ILE	24	ENSPANG00000006879	COQ10B	coenzyme Q10B [Source:HGNC Symbol;Acc:HGNC:25819]	protein_coding	ENSPANT00000041530	ENSPANT00000058564	COQ10B-203	COQ10B-202	0.000662313	0.0175985	0.581592	0.909085	0.162328	18.0641	3.02473	2.20303	0.00443927	0.0293837
ILE	24	ENSPANG00000020003	CPNE1	copine 1 [Source:NCBI gene;Acc:100137483]	protein_coding	ENSPANT00000011812	ENSPANT00000032172	CPNE1-203	CPNE1-204	0.00113656	0.0355874	0.515362	0.465551	17.577	6.63976	6.41166	5.36868	0.000162478	0.00269919
ILE	24	ENSPANG00000005414	DFFA	DNA fragmentation factor subunit alpha [Source:HGNC Symbol;Acc:HGNC:2772]	protein_coding	ENSPANT00000024887	ENSPANT00000047598	DFFA-201	DFFA-202	0.0372001	0.00136878	0.570374	0.821957	8.62955	17.7864	2.99404	1.86995	2.57119e-05	0.00109836
ILE	24	ENSPANG00000025360	DYNC1I2	dynein cytoplasmic 1 intermediate chain 2 [Source:HGNC Symbol;Acc:HGNC:2964]	protein_coding	ENSPANT00000007313	ENSPANT00000048176	DYNC1I2-201	DYNC1I2-203	0.0361266	0.000179265	0.305763	0.373387	7.71673	18.963	3.21112	7.15633	0.000496898	0.00575574
ILE	24	ENSPANG00000025360	DYNC1I2	dynein cytoplasmic 1 intermediate chain 2 [Source:HGNC Symbol;Acc:HGNC:2964]	protein_coding	ENSPANT00000048176	ENSPANT00000057516	DYNC1I2-203	DYNC1I2-202	0.000179265	0.0337125	0.373387	0.438808	18.963	7.5	7.15633	4.95285	0.0017177	0.0143832
ILE	24	ENSPANG00000020963	EIF3L	eukaryotic translation initiation factor 3 subunit L [Source:HGNC Symbol;Acc:HGNC:18138]	protein_coding	ENSPANT00000039659	ENSPANT00000041937	EIF3L-203	EIF3L-204	0.00113656	0.00458442	0.968516	0.807883	7.75715	18.2947	5.84596	5.63998	4.92652e-05	0.00142664
ILE	24	ENSPANG00000025281	ELOVL1	ELOVL fatty acid elongase 1 [Source:HGNC Symbol;Acc:HGNC:14418]	protein_coding	ENSPANT00000005940	ENSPANT00000057597	ELOVL1-202	ELOVL1-203	0.0334432	0.00216065	0.589737	0.753428	8.81057	17.4582	6.04988	4.79746	0.00033954	0.0047196
ILE	24	ENSPANG00000015690	FAH	fumarylacetoacetate hydrolase [Source:HGNC Symbol;Acc:HGNC:3579]	protein_coding	ENSPANT00000018826	ENSPANT00000019606	FAH-202	FAH-204	0.00068439	0.00442639	0.429865	0.70231	18.6916	7.53159	6.96022	5.54572	0.000229245	0.00354056
ILE	24	ENSPANG00000011813	FAM118B	family with sequence similarity 118 member B [Source:HGNC Symbol;Acc:HGNC:26110]	protein_coding	ENSPANT00000025049	ENSPANT00000045013	FAM118B-201	FAM118B-204	0.00446576	0.0149019	0.640319	1.23689	16.0667	6.42371	4.33795	0.644962	0.000591311	0.00649726
ILE	24	ENSPANG00000019500	FAM98B	family with sequence similarity 98 member B [Source:HGNC Symbol;Acc:HGNC:26773]	protein_coding	ENSPANT00000011911	ENSPANT00000059468	FAM98B-202	FAM98B-201	0.00842028	0.00117323	0.492531	0.628203	7.70394	19.2531	2.3705	5.29934	0.000320683	0.00464323
ILE	24	ENSPANG00000005666	GADD45A	growth arrest and DNA damage inducible alpha [Source:HGNC Symbol;Acc:HGNC:4095]	protein_coding	ENSPANT00000044595	ENSPANT00000053257	GADD45A-202	GADD45A-203	0.015028	0.00414974	0.536432	0.766531	1.56649	6.75539	1.03283	0.125901	0.00227476	0.0173732
ILE	24	ENSPANG00000020185	GGA3	golgi associated, gamma adaptin ear containing, ARF binding protein 3 [Source:HGNC Symbol;Acc:HGNC:17079]	protein_coding	ENSPANT00000031595	ENSPANT00000054945	GGA3-201	GGA3-202	0.00494859	0.0481688	0.704669	0.493151	7.12626	17.0338	2.44274	1.31349	0.000958849	0.00912397
ILE	24	ENSPANG00000024490	GOLGA5	golgin A5 [Source:HGNC Symbol;Acc:HGNC:4428]	protein_coding	ENSPANT00000026144	ENSPANT00000036254	GOLGA5-201	GOLGA5-202	0.0010629	0.0170166	0.473867	0.329263	18.417	23.2112	5.34201	3.98851	0.00773139	0.0463217
ILE	24	ENSPANG00000021215	KMT5A	lysine methyltransferase 5A [Source:HGNC Symbol;Acc:HGNC:29489]	protein_coding	ENSPANT00000004553	ENSPANT00000044259	KMT5A-201	KMT5A-202	0.0331645	0.000740614	1.23113	0.8991	15.1568	4.55822	2.01044	3.14734	2.89514e-05	0.00109836
ILE	24	ENSPANG00000022414	LMBR1L	limb development membrane protein 1 like [Source:HGNC Symbol;Acc:HGNC:18268]	protein_coding	ENSPANT00000034171	ENSPANT00000035040	LMBR1L-203	LMBR1L-201	0.0170957	0.00106324	0.611082	0.663845	17.1558	6.75695	0.215825	3.79872	0.00291883	0.0211311
ILE	24	ENSPANG00000013979	NONO	non-POU domain containing octamer binding [Source:HGNC Symbol;Acc:HGNC:7871]	protein_coding	ENSPANT00000002240	ENSPANT00000046633	NONO-203	NONO-204	0.0048503	0.00130701	0.766806	0.709527	6.65403	17.9816	5.07013	4.05095	1.11779e-05	0.000924521
ILE	24	ENSPANG00000015139	NUP153	nucleoporin 153 [Source:NCBI gene;Acc:101016031]	protein_coding	ENSPANT00000000093	ENSPANT00000053113	NUP153-202	NUP153-203	0.00167066	0.0337125	1.06109	0.973402	19.3151	15.0072	2.86063	3.64749	0.00738097	0.0453018
ILE	24	ENSPANG00000004849	OS9	OS9, endoplasmic reticulum lectin [Source:HGNC Symbol;Acc:HGNC:16994]	protein_coding	ENSPANT00000033126	ENSPANT00000034750	OS9-205	OS9-202	0.0281043	0.00435722	0.560959	0.634809	18.1821	7.20581	3.36028	6.715	0.00178856	0.0146241
ILE	24	ENSPANG00000017804	OXR1	oxidation resistance 1 [Source:HGNC Symbol;Acc:HGNC:15822]	protein_coding	ENSPANT00000036649	ENSPANT00000051682	OXR1-209	OXR1-207	0.0467309	0.00108157	0.467288	0.579676	23.8387	17.5454	3.57132	4.50533	0.000334491	0.0047196
ILE	24	ENSPANG00000010313	PCCB	propionyl-CoA carboxylase subunit beta [Source:HGNC Symbol;Acc:HGNC:8654]	protein_coding	ENSPANT00000033476	ENSPANT00000054131	PCCB-207	PCCB-209	0.00297448	0.00515768	0.636892	0.982413	10.6246	17.9096	5.70941	1.84417	0.000413969	0.00515659
ILE	24	ENSPANG00000001639	PDS5A	PDS5 cohesin associated factor A [Source:HGNC Symbol;Acc:HGNC:29088]	protein_coding	ENSPANT00000018964	ENSPANT00000038222	PDS5A-202	PDS5A-203	0.00942458	0.00427393	0.907989	1.03871	18.3955	7.1549	5.29157	0.134136	0.000793868	0.00791036
ILE	24	ENSPANG00000001639	PDS5A	PDS5 cohesin associated factor A [Source:HGNC Symbol;Acc:HGNC:29088]	protein_coding	ENSPANT00000036237	ENSPANT00000038222	PDS5A-201	PDS5A-203	0.00108157	0.00427393	0.959435	1.03871	18.5885	7.1549	3.57679	0.134136	0.000163116	0.00269919
ILE	24	ENSPANG00000026137	PIGT	phosphatidylinositol glycan anchor biosynthesis class T [Source:NCBI gene;Acc:100137517]	protein_coding	ENSPANT00000032641	ENSPANT00000054246	PIGT-210	PIGT-203	0.0339698	0.00115489	0.868988	0.972729	17	7.25843	-0.299314	3.49999	4.38314e-05	0.00134395
ILE	24	ENSPANG00000000575	PPIE	peptidylprolyl isomerase E [Source:HGNC Symbol;Acc:HGNC:9258]	protein_coding	ENSPANT00000007371	ENSPANT00000034395	PPIE-205	PPIE-207	0.00214403	0.0366658	0.814688	0.704113	6.29516	17.532	4.15685	3.68719	0.000936355	0.00903843
ILE	24	ENSPANG00000000575	PPIE	peptidylprolyl isomerase E [Source:HGNC Symbol;Acc:HGNC:9258]	protein_coding	ENSPANT00000034395	ENSPANT00000053799	PPIE-207	PPIE-204	0.0366658	0.00223035	0.704113	0.981419	17.532	7.53968	3.68719	-0.00990673	0.000817265	0.00799999
ILE	24	ENSPANG00000010187	PPP2R1B	protein phosphatase 2 scaffold subunit Abeta [Source:HGNC Symbol;Acc:HGNC:9303]	protein_coding	ENSPANT00000044263	ENSPANT00000044680	PPP2R1B-202	PPP2R1B-205	0.0274017	0.00214403	0.626294	0.90201	8.70981	18.4834	2.55998	3.49468	0.000208091	0.0032869
ILE	24	ENSPANG00000006859	PSEN1	presenilin 1 [Source:HGNC Symbol;Acc:HGNC:9508]	protein_coding	ENSPANT00000013861	ENSPANT00000046134	PSEN1-203	PSEN1-201	0.0023349	0.0481688	0.755046	1.33882	19.0376	7.25375	5.17138	-0.562882	0.00212413	0.016403
ILE	24	ENSPANG00000016880	QRSL1	QRSL1, glutaminyl-tRNA amidotransferase subunit A [Source:HGNC Symbol;Acc:HGNC:21020]	protein_coding	ENSPANT00000007934	ENSPANT00000022748	QRSL1-201	QRSL1-203	0.0345568	0.000118982	1.19623	0.764943	5.99606	17.0971	-0.444266	5.49799	7.15737e-05	0.00167046
ILE	24	ENSPANG00000004461	RBBP7	RB binding protein 7, chromatin remodeling factor [Source:HGNC Symbol;Acc:HGNC:9890]	protein_coding	ENSPANT00000027737	ENSPANT00000033547	RBBP7-201	RBBP7-202	0.00456471	0.0166599	0.861604	1.15938	6.60223	18.2755	4.29359	2.98113	2.28065e-05	0.00109836
ILE	24	ENSPANG00000004795	RBM19	RNA binding motif protein 19 [Source:HGNC Symbol;Acc:HGNC:29098]	protein_coding	ENSPANT00000031904	ENSPANT00000058168	RBM19-202	RBM19-203	0.00250599	0.00972377	0.715076	1.18008	7.40431	19.0417	1.78609	-0.0453222	0.000418033	0.00515659
ILE	24	ENSPANG00000005903	SELENOS	selenoprotein S [Source:HGNC Symbol;Acc:HGNC:30396]	protein_coding	ENSPANT00000007386	ENSPANT00000055311	SELENOS-201	SELENOS-202	0.00115489	0.000244537	0.833364	0.566403	7.17206	18.7361	4.43578	5.13751	0.000352404	0.00480237
ILE	24	ENSPANG00000005201	SGO1	shugoshin 1 [Source:HGNC Symbol;Acc:HGNC:25088]	protein_coding	ENSPANT00000004080	ENSPANT00000055696	SGO1-201	SGO1-202	0.00315476	0.0339698	0.594463	0.694688	18.4808	10.6147	4.75361	0.947895	0.00748428	0.0453018
ILE	24	ENSPANG00000011042	SMARCA4	SWI/SNF related, matrix associated, actin dependent regulator of chromatin, subfamily a, member 4 [Source:HGNC Symbol;Acc:HGNC:11100]	protein_coding	ENSPANT00000012197	ENSPANT00000043873	SMARCA4-201	SMARCA4-202	0.00145709	0.00443888	1.07066	1.11438	4.24708	11	4.06234	1.44779	0.000106234	0.00194297
ILE	24	ENSPANG00000004068	SNRNP70	small nuclear ribonucleoprotein U1 subunit 70 [Source:HGNC Symbol;Acc:HGNC:11150]	protein_coding	ENSPANT00000003816	ENSPANT00000005293	SNRNP70-202	SNRNP70-201	0.00113656	0.0082927	0.878789	1.3147	13.3218	4.80841	3.31503	1.90643	2.61805e-05	0.00109836
ILE	24	ENSPANG00000016737	SNW1	SNW domain containing 1 [Source:HGNC Symbol;Acc:HGNC:16696]	protein_coding	ENSPANT00000015819	ENSPANT00000035603	SNW1-202	SNW1-201	0.00442639	0.0137532	0.397363	0.26667	19.569	9.25507	6.59429	5.5577	0.000639771	0.00673698
ILE	24	ENSPANG00000019945	SUCLG2	succinate-CoA ligase GDP-forming beta subunit [Source:HGNC Symbol;Acc:HGNC:11450]	protein_coding	ENSPANT00000037939	ENSPANT00000051909	SUCLG2-202	SUCLG2-203	0.00458442	0.00650725	0.849419	0.523799	7.84781	18.0942	5.81481	8.59031	0.000701607	0.00727786
ILE	24	ENSPANG00000012294	VPS45	vacuolar protein sorting 45 homolog [Source:HGNC Symbol;Acc:HGNC:14579]	protein_coding	ENSPANT00000001654	ENSPANT00000040781	VPS45-201	VPS45-203	0.000233074	0.00622016	0.667197	0.482548	18.1315	6.29151	5.33142	3.99162	0.000102187	0.00191947
ILE	24	ENSPANG00000016071	ZCCHC8	zinc finger CCHC-type containing 8 [Source:HGNC Symbol;Acc:HGNC:25265]	protein_coding	ENSPANT00000016278	ENSPANT00000045325	ZCCHC8-201	ZCCHC8-202	0.0141899	0.00497968	0.590254	0.529862	18.4764	7.85343	3.32167	2.79858	8.17201e-05	0.00167046
ILE	24	ENSPANG00000010485		RAB1A, member RAS oncogene family [Source:NCBI gene;Acc:100999260]	protein_coding	ENSPANT00000034351	ENSPANT00000043314			0.00408058	0.0340115	0.463714	0.820739	19.4641	15.2069	7.25379	3.48431	0.00749598	0.0453018
ILE	24	ENSPANG00000011414		cyclin L2 [Source:NCBI gene;Acc:101008188]	protein_coding	ENSPANT00000056614	ENSPANT00000056916			2.14569e-05	0.000229253	0.880292	0.729844	18.3814	7.04887	2.99228	3.87075	3.67356e-06	0.000510625
ILE	24	ENSPANG00000015705		casein kinase 2 beta [Source:NCBI gene;Acc:101020422]	protein_coding	ENSPANT00000012136	ENSPANT00000043186			0.0038274	0.037743	1.0025	0.537879	7.33319	12.6562	4.7998	3.28682	0.00186721	0.0150897
ILE	24	ENSPANG00000015705		casein kinase 2 beta [Source:NCBI gene;Acc:101020422]	protein_coding	ENSPANT00000043186	ENSPANT00000045008			0.037743	0.00221319	0.537879	0.841823	12.6562	19.9409	3.28682	1.67101	0.000410479	0.00515659
ILE	24	ENSPANG00000018768		serine and arginine rich splicing factor 3 [Source:NCBI gene;Acc:100998251]	protein_coding	ENSPANT00000010103	ENSPANT00000056834			0.00451165	0.0324876	0.607482	0.496433	7.34257	12.9671	4.63726	5.73352	0.0067492	0.0422585
ILE	24	ENSPANG00000019053		S-adenosyl-L-methionine-dependent tRNA 4-demethylwyosine synthase [Source:NCBI gene;Acc:101000797]	protein_coding	ENSPANT00000011015	ENSPANT00000057338			0.00428806	0.0310581	0.522568	0.798806	18.1806	9.00988	4.03539	1.98877	0.000796727	0.00791036
ILE	24	ENSPANG00000030252		ATP synthase peripheral stalk subunit d [Source:NCBI gene;Acc:101024769]	protein_coding	ENSPANT00000036387	ENSPANT00000047832			0.0023349	0.00463387	0.881974	0.501497	19.2076	7.96685	7.89471	9.11983	0.00073908	0.00755383
KIC	24	ENSPANG00000007033	ABCD4	ATP binding cassette subfamily D member 4 [Source:HGNC Symbol;Acc:HGNC:68]	protein_coding	ENSPANT00000004955	ENSPANT00000037682	ABCD4-201	ABCD4-202	0.00465715	0.00910423	0.564993	0.569686	3.56111	10.9832	3.55378	1.7517	0.00917187	0.0473042
KIC	24	ENSPANG00000021757	ABHD16A	abhydrolase domain containing 16A [Source:HGNC Symbol;Acc:HGNC:13921]	protein_coding	ENSPANT00000040278	ENSPANT00000040828	ABHD16A-201	ABHD16A-203	0.0015454	0.000862275	0.929216	1.23949	10.8697	2.976	1.23174	1.36377	0.000698925	0.00649742
KIC	24	ENSPANG00000013760	ACSL1	acyl-CoA synthetase long chain family member 1 [Source:HGNC Symbol;Acc:HGNC:3569]	protein_coding	ENSPANT00000015189	ENSPANT00000044187	ACSL1-201	ACSL1-205	0.00414974	0.0124908	0.703828	1.06775	14.1788	5.99539	7.02946	0.360656	0.0016458	0.0116914
KIC	24	ENSPANG00000013760	ACSL1	acyl-CoA synthetase long chain family member 1 [Source:HGNC Symbol;Acc:HGNC:3569]	protein_coding	ENSPANT00000044187	ENSPANT00000058878	ACSL1-205	ACSL1-204	0.0124908	0.0010999	1.06775	1.07673	5.99539	15.2391	0.360656	4.72763	0.000359632	0.00443186
KIC	24	ENSPANG00000018890	ADD1	adducin 1 [Source:HGNC Symbol;Acc:HGNC:243]	protein_coding	ENSPANT00000028647	ENSPANT00000045148	ADD1-203	ADD1-205	0.000240716	0.00054995	0.711184	0.821638	13.0394	18.3598	4.86624	4.51644	0.00185204	0.0126781
KIC	24	ENSPANG00000007604	ANK2	ankyrin 2 [Source:HGNC Symbol;Acc:HGNC:493]	protein_coding	ENSPANT00000028549	ENSPANT00000052652	ANK2-201	ANK2-204	0.00867544	0.0042189	1.15553	1.06543	22.0309	14.0571	-0.125526	2.71671	0.000771049	0.00694466
KIC	24	ENSPANG00000007955	ARAP1	ArfGAP with RhoGAP domain, ankyrin repeat and PH domain 1 [Source:HGNC Symbol;Acc:HGNC:16925]	protein_coding	ENSPANT00000032259	ENSPANT00000033187	ARAP1-205	ARAP1-204	0.000181399	0.0292753	0.738548	0.993394	3.80518	13.2624	3.11174	0.843962	0.00217261	0.0147385
KIC	24	ENSPANG00000033349	ARFGAP1	ADP ribosylation factor GTPase activating protein 1 [Source:HGNC Symbol;Acc:HGNC:15852]	protein_coding	ENSPANT00000053608	ENSPANT00000057709	ARFGAP1-202	ARFGAP1-204	7.80578e-05	0.0123789	0.928422	1.06096	3.43478	13.4679	3.18041	-0.347438	0.000297593	0.00414978
KIC	24	ENSPANG00000007238	ARL6	ADP ribosylation factor like GTPase 6 [Source:HGNC Symbol;Acc:HGNC:13210]	protein_coding	ENSPANT00000035810	ENSPANT00000055757	ARL6-203	ARL6-204	1.21143e-05	0.00150124	0.802634	1.16662	18.981	10.0193	2.17774	-0.286645	0.00122785	0.0094344
KIC	24	ENSPANG00000009064	ATG4B	autophagy related 4B cysteine peptidase [Source:HGNC Symbol;Acc:HGNC:20790]	protein_coding	ENSPANT00000016806	ENSPANT00000049813	ATG4B-201	ATG4B-202	0.0045304	0.00156747	0.616149	0.577755	4.59497	13.1737	4.18936	2.85319	0.000789913	0.0069977
KIC	24	ENSPANG00000019626	BRD2	bromodomain containing 2 [Source:HGNC Symbol;Acc:HGNC:1103]	protein_coding	ENSPANT00000051735	ENSPANT00000053755	BRD2-205	BRD2-203	0.000356947	0.00456471	0.664842	0.679628	4.87605	9.65488	6.71098	-0.403606	0.00313319	0.0190265
KIC	24	ENSPANG00000018077	BUD23	BUD23, rRNA methyltransferase and ribosome maturation factor [Source:HGNC Symbol;Acc:HGNC:16405]	protein_coding	ENSPANT00000023168	ENSPANT00000040164	BUD23-201	BUD23-203	0.00145709	0.0112308	0.493267	0.942452	5.1388	14.5874	6.44738	0.952004	0.000317671	0.0043151
KIC	24	ENSPANG00000007244	C7orf55-LUC7L2	C7orf55-LUC7L2 readthrough [Source:HGNC Symbol;Acc:HGNC:44671]	protein_coding	ENSPANT00000023110	ENSPANT00000040126	C7orf55-LUC7L2-201	C7orf55-LUC7L2-205	0.000356947	0.0498358	0.54253	0.737454	5.09955	17.0118	5.44572	4.13069	5.70009e-05	0.00204389
KIC	24	ENSPANG00000018990	CAPNS1	calpain small subunit 1 [Source:HGNC Symbol;Acc:HGNC:1481]	protein_coding	ENSPANT00000031489	ENSPANT00000038599	CAPNS1-203	CAPNS1-202	8.04971e-05	0.00433816	0.672335	0.426476	4.36195	11.6749	6.92059	4.65548	0.00147795	0.0108048
KIC	24	ENSPANG00000018970	CD34	CD34 molecule [Source:HGNC Symbol;Acc:HGNC:1662]	protein_coding	ENSPANT00000013066	ENSPANT00000015120	CD34-202	CD34-201	0.0467309	0.0041819	0.766656	0.459354	16.3907	5.41308	2.08198	6.78493	0.000345347	0.00440757
KIC	24	ENSPANG00000022838	CIAO1	cytosolic iron-sulfur assembly component 1 [Source:HGNC Symbol;Acc:HGNC:14280]	protein_coding	ENSPANT00000028040	ENSPANT00000051766	CIAO1-201	CIAO1-202	0.00143501	0.000229253	0.649896	0.983777	4.43386	16.1419	4.88423	1.36021	3.80618e-05	0.00203318
KIC	24	ENSPANG00000008156	COG4	component of oligomeric golgi complex 4 [Source:HGNC Symbol;Acc:HGNC:18620]	protein_coding	ENSPANT00000002255	ENSPANT00000040413	COG4-203	COG4-202	0.00717711	7.43988e-05	0.510564	0.943569	13.4444	3.57394	4.37536	4.36148	0.00883042	0.0458573
KIC	24	ENSPANG00000008156	COG4	component of oligomeric golgi complex 4 [Source:HGNC Symbol;Acc:HGNC:18620]	protein_coding	ENSPANT00000002255	ENSPANT00000040928	COG4-203	COG4-201	0.00717711	7.43988e-05	0.510564	0.943276	13.4444	3.56757	4.37536	4.36166	0.00809135	0.0429069
KIC	24	ENSPANG00000004638	DAZAP1	DAZ associated protein 1 [Source:HGNC Symbol;Acc:HGNC:2683]	protein_coding	ENSPANT00000003035	ENSPANT00000049096	DAZAP1-201	DAZAP1-203	0.000673351	0.0284846	0.99353	0.718106	4.00066	15.8012	2.61503	3.89757	1.10964e-05	0.00142341
KIC	24	ENSPANG00000024488	DDR1	discoidin domain receptor tyrosine kinase 1 [Source:HGNC Symbol;Acc:HGNC:2730]	protein_coding	ENSPANT00000031965	ENSPANT00000034387	DDR1-202	DDR1-205	0.000764504	0.0284699	0.949433	0.764298	4.68517	12.2942	4.31374	2.81654	0.000959835	0.00797415
KIC	24	ENSPANG00000022125	DHRS11	dehydrogenase/reductase 11 [Source:HGNC Symbol;Acc:HGNC:28639]	protein_coding	ENSPANT00000002622	ENSPANT00000045842	DHRS11-201	DHRS11-202	0.00515768	0.00458442	0.851563	1.00967	4.77969	13.0066	1.81556	-0.266572	0.00238338	0.0158822
KIC	24	ENSPANG00000001161	EFEMP2	EGF containing fibulin extracellular matrix protein 2 [Source:HGNC Symbol;Acc:HGNC:3219]	protein_coding	ENSPANT00000034860	ENSPANT00000052232	EFEMP2-201	EFEMP2-203	7.31792e-05	0.0448202	1.16691	1.43376	2.72908	10.817	1.54452	-1.88914	0.00220066	0.0147955
KIC	24	ENSPANG00000020963	EIF3L	eukaryotic translation initiation factor 3 subunit L [Source:HGNC Symbol;Acc:HGNC:18138]	protein_coding	ENSPANT00000039659	ENSPANT00000041937	EIF3L-203	EIF3L-204	0.00111823	0.0234522	0.712625	0.976212	6.28465	16.4548	5.62543	4.09868	0.000194356	0.00385131
KIC	24	ENSPANG00000006144	ELF2	E74 like ETS transcription factor 2 [Source:HGNC Symbol;Acc:HGNC:3317]	protein_coding	ENSPANT00000018878	ENSPANT00000034853	ELF2-201	ELF2-203	0.0043213	0.00158955	0.567843	1.02663	16.7361	7.00004	2.9492	1.09411	0.00350429	0.0206151
KIC	24	ENSPANG00000006144	ELF2	E74 like ETS transcription factor 2 [Source:HGNC Symbol;Acc:HGNC:3317]	protein_coding	ENSPANT00000034128	ENSPANT00000034853	ELF2-202	ELF2-203	0.00480919	0.00158955	0.67737	1.02663	17.2339	7.00004	3.49407	1.09411	0.000470104	0.00528341
KIC	24	ENSPANG00000010521	EPS15L1	epidermal growth factor receptor pathway substrate 15 like 1 [Source:HGNC Symbol;Acc:HGNC:24634]	protein_coding	ENSPANT00000019386	ENSPANT00000034758	EPS15L1-201	EPS15L1-203	0.00698572	0.00217861	0.675875	1.01328	5.54646	14.8724	2.72466	1.33456	4.93096e-05	0.00203318
KIC	24	ENSPANG00000008927	ESYT2	extended synaptotagmin 2 [Source:HGNC Symbol;Acc:HGNC:22211]	protein_coding	ENSPANT00000016727	ENSPANT00000043982	ESYT2-202	ESYT2-201	0.00136878	0.0462921	1.06456	1.17241	17.9446	7.2405	1.92929	0.32619	0.000241246	0.00395876
KIC	24	ENSPANG00000019500	FAM98B	family with sequence similarity 98 member B [Source:HGNC Symbol;Acc:HGNC:26773]	protein_coding	ENSPANT00000011911	ENSPANT00000059468	FAM98B-202	FAM98B-201	0.0154866	7.80578e-05	0.509156	0.651988	6.72281	17.1682	2.30298	4.83658	0.000948043	0.00797415
KIC	24	ENSPANG00000010909	GANAB	glucosidase II alpha subunit [Source:HGNC Symbol;Acc:HGNC:4138]	protein_coding	ENSPANT00000040275	ENSPANT00000047390	GANAB-202	GANAB-206	0.00435722	0.00283928	0.646484	0.78413	10.5521	3.44129	5.29782	1.54529	0.00265044	0.0166315
KIC	24	ENSPANG00000000381	GPD1	glycerol-3-phosphate dehydrogenase 1 [Source:HGNC Symbol;Acc:HGNC:4455]	protein_coding	ENSPANT00000008427	ENSPANT00000043002	GPD1-201	GPD1-202	0.0350804	0.00414635	0.687948	1.03306	4.98551	15.0001	5.95487	2.10109	0.000552045	0.00554046
KIC	24	ENSPANG00000000913	HIVEP1	human immunodeficiency virus type I enhancer binding protein 1 [Source:HGNC Symbol;Acc:HGNC:4920]	protein_coding	ENSPANT00000005570	ENSPANT00000054210	HIVEP1-201	HIVEP1-204	0.0382834	0.00167066	1.44918	1.10428	11.9945	5.2887	-1.79583	0.461536	0.00553916	0.0304452
KIC	24	ENSPANG00000010434	HNRNPA1	heterogeneous nuclear ribonucleoprotein A1 [Source:HGNC Symbol;Acc:HGNC:5031]	protein_coding	ENSPANT00000000432	ENSPANT00000014502	HNRNPA1-203	HNRNPA1-201	0.00283928	0.00435722	0.407653	0.554745	15.8731	5.37486	5.84059	5.25115	0.000139664	0.00339248
KIC	24	ENSPANG00000003597	HSD17B10	hydroxysteroid 17-beta dehydrogenase 10 [Source:HGNC Symbol;Acc:HGNC:4800]	protein_coding	ENSPANT00000022265	ENSPANT00000039417	HSD17B10-201	HSD17B10-202	8.04971e-05	0.0328505	0.903981	0.904493	3.67806	14.4255	7.08859	4.38375	0.000262825	0.00395876
KIC	24	ENSPANG00000011176	IDH2	isocitrate dehydrogenase (NADP(+)) 2, mitochondrial [Source:HGNC Symbol;Acc:HGNC:5383]	protein_coding	ENSPANT00000015229	ENSPANT00000046847	IDH2-202	IDH2-201	0.00126416	0.000374502	0.867511	1.02344	13.5847	3.30121	5.36636	6.2933	0.000229653	0.00395876
KIC	24	ENSPANG00000002495	INPPL1	inositol polyphosphate phosphatase like 1 [Source:HGNC Symbol;Acc:HGNC:6080]	protein_coding	ENSPANT00000005108	ENSPANT00000059025	INPPL1-202	INPPL1-201	0.00101856	0.00442639	1.24004	0.695388	3.53393	13.0988	0.150741	3.94541	3.58103e-05	0.00203318
KIC	24	ENSPANG00000002495	INPPL1	inositol polyphosphate phosphatase like 1 [Source:HGNC Symbol;Acc:HGNC:6080]	protein_coding	ENSPANT00000008196	ENSPANT00000059025	INPPL1-203	INPPL1-201	0.00550617	0.00442639	0.937378	0.695388	5.60071	13.0988	2.05905	3.94541	0.00589635	0.0321736
KIC	24	ENSPANG00000015076	INSRR	insulin receptor related receptor [Source:HGNC Symbol;Acc:HGNC:6093]	protein_coding	ENSPANT00000010816	ENSPANT00000050314	INSRR-201	INSRR-202	0.00068439	0.0045304	1.36417	1.00481	2.40382	9.43917	-1.37454	0.274175	0.00866928	0.0453331
KIC	24	ENSPANG00000019349	INTS11	integrator complex subunit 11 [Source:HGNC Symbol;Acc:HGNC:26052]	protein_coding	ENSPANT00000010359	ENSPANT00000038997	INTS11-201	INTS11-209	7.19595e-05	0.0455223	1.03906	1.21615	4.25274	15.0425	1.62375	-0.191859	0.00268353	0.0167
KIC	24	ENSPANG00000019349	INTS11	integrator complex subunit 11 [Source:HGNC Symbol;Acc:HGNC:26052]	protein_coding	ENSPANT00000038997	ENSPANT00000053594	INTS11-209	INTS11-202	0.0455223	0.000233074	1.21615	1.19746	15.0425	3.90851	-0.191859	2.52262	0.000272368	0.00402143
KIC	24	ENSPANG00000026468	ISCU	iron-sulfur cluster assembly enzyme [Source:HGNC Symbol;Acc:HGNC:29882]	protein_coding	ENSPANT00000042600	ENSPANT00000054532	ISCU-204	ISCU-205	0.00631586	0.000161836	0.709106	0.967575	7.41169	17.0289	5.68856	3.47905	0.00017696	0.00363139
KIC	24	ENSPANG00000019213	MAP3K13	mitogen-activated protein kinase kinase kinase 13 [Source:HGNC Symbol;Acc:HGNC:6852]	protein_coding	ENSPANT00000005469	ENSPANT00000042243	MAP3K13-202	MAP3K13-203	0.00494859	0.0488915	1.04143	0.589793	11.641	15.8325	-0.730328	1.42606	0.00390948	0.0226449
KIC	24	ENSPANG00000023116	MCFD2	multiple coagulation factor deficiency 2 [Source:HGNC Symbol;Acc:HGNC:18451]	protein_coding	ENSPANT00000014416	ENSPANT00000043760	MCFD2-202	MCFD2-201	0.0145456	0.00108157	0.895527	0.523885	6.0058	16.4705	-0.552579	4.29673	4.17043e-05	0.00203318
KIC	24	ENSPANG00000022273	MKS1	Meckel syndrome, type 1 [Source:HGNC Symbol;Acc:HGNC:7121]	protein_coding	ENSPANT00000002170	ENSPANT00000052248	MKS1-201	MKS1-203	0.00401877	0.0134038	0.897219	1.27735	5.46061	14.518	1.74405	-0.0372598	4.65202e-05	0.00203318
KIC	24	ENSPANG00000026473	NFYC	nuclear transcription factor Y subunit gamma [Source:HGNC Symbol;Acc:HGNC:7806]	protein_coding	ENSPANT00000032846	ENSPANT00000041370	NFYC-204	NFYC-203	0.00421057	0.00449555	0.60433	0.360778	5.89148	14.6059	2.72996	3.89957	0.00032091	0.0043151
KIC	24	ENSPANG00000012132	NXF1	nuclear RNA export factor 1 [Source:HGNC Symbol;Acc:HGNC:8071]	protein_coding	ENSPANT00000009697	ENSPANT00000047547	NXF1-201	NXF1-203	0.0334432	0.000236895	0.478793	0.777942	11.5082	5.34268	4.28677	4.89228	0.00246482	0.0160918
KIC	24	ENSPANG00000012954	PAF1	PAF1 homolog, Paf1/RNA polymerase II complex component [Source:HGNC Symbol;Acc:HGNC:25459]	protein_coding	ENSPANT00000055533	ENSPANT00000056273	PAF1-201	PAF1-203	0.0389335	0.00036865	0.412262	0.693567	14.4512	4.15838	4.19244	5.63182	0.000672429	0.00640935
KIC	24	ENSPANG00000009191	PHF1	PHD finger protein 1 [Source:HGNC Symbol;Acc:HGNC:8919]	protein_coding	ENSPANT00000035873	ENSPANT00000045020	PHF1-203	PHF1-202	0.000345244	0.00150124	0.69448	1.01122	5.19651	15.9891	4.37394	1.22094	0.000135823	0.00339248
KIC	24	ENSPANG00000012431	PHGDH	phosphoglycerate dehydrogenase [Source:HGNC Symbol;Acc:HGNC:8923]	protein_coding	ENSPANT00000050654	ENSPANT00000054528	PHGDH-207	PHGDH-204	0.000485696	0.00150124	0.91176	1.39422	12.3991	3.17836	4.70574	1.43448	0.000237824	0.00395876
KIC	24	ENSPANG00000026137	PIGT	phosphatidylinositol glycan anchor biosynthesis class T [Source:NCBI gene;Acc:100137517]	protein_coding	ENSPANT00000032641	ENSPANT00000037684	PIGT-210	PIGT-208	0.041887	0.00349289	1.1442	0.962469	17.0453	11.4456	-1.68403	2.04683	0.00156361	0.0112133
KIC	24	ENSPANG00000026137	PIGT	phosphatidylinositol glycan anchor biosynthesis class T [Source:NCBI gene;Acc:100137517]	protein_coding	ENSPANT00000035324	ENSPANT00000037684	PIGT-205	PIGT-208	0.00207487	0.00349289	0.943071	0.962469	2.81378	11.4456	4.01075	2.04683	0.000177469	0.00363139
KIC	24	ENSPANG00000026137	PIGT	phosphatidylinositol glycan anchor biosynthesis class T [Source:NCBI gene;Acc:100137517]	protein_coding	ENSPANT00000037684	ENSPANT00000054246	PIGT-208	PIGT-203	0.00349289	7.56185e-05	0.962469	0.912821	11.4456	3.24517	2.04683	4.60263	0.000463778	0.00528341
KIC	24	ENSPANG00000015962	PPCDC	phosphopantothenoylcysteine decarboxylase [Source:HGNC Symbol;Acc:HGNC:28107]	protein_coding	ENSPANT00000036213	ENSPANT00000044465	PPCDC-203	PPCDC-204	0.0122956	0.00147917	0.998301	0.920938	14.5361	4.6031	-0.047532	1.04679	0.00106703	0.00863947
KIC	24	ENSPANG00000000575	PPIE	peptidylprolyl isomerase E [Source:HGNC Symbol;Acc:HGNC:9258]	protein_coding	ENSPANT00000007371	ENSPANT00000034395	PPIE-205	PPIE-207	0.00910423	0.00136878	0.693307	0.8787	6.8754	17.222	3.93011	1.78585	0.000867365	0.00742189
KIC	24	ENSPANG00000019616	PPP1R21	protein phosphatase 1 regulatory subunit 21 [Source:HGNC Symbol;Acc:HGNC:30595]	protein_coding	ENSPANT00000008514	ENSPANT00000038734	PPP1R21-201	PPP1R21-205	0.0334432	0.0010999	0.689769	0.925483	8.35007	16.3375	3.89031	1.3394	0.0017397	0.0121295
KIC	24	ENSPANG00000019616	PPP1R21	protein phosphatase 1 regulatory subunit 21 [Source:HGNC Symbol;Acc:HGNC:30595]	protein_coding	ENSPANT00000008514	ENSPANT00000051937	PPP1R21-201	PPP1R21-202	0.0334432	0.00164371	0.689769	1.01862	8.35007	16.4094	3.89031	3.21433	0.00035225	0.00442074
KIC	24	ENSPANG00000019949	PRMT2	protein arginine methyltransferase 2 [Source:HGNC Symbol;Acc:HGNC:5186]	protein_coding	ENSPANT00000035527	ENSPANT00000057436	PRMT2-206	PRMT2-202	0.0261526	0.000229253	0.594253	0.448863	12.5105	5.72098	3.1306	5.82282	0.0051939	0.0289704
KIC	24	ENSPANG00000022310	PSAP	prosaposin [Source:HGNC Symbol;Acc:HGNC:9498]	protein_coding	ENSPANT00000002162	ENSPANT00000042541	PSAP-201	PSAP-203	0.00115489	0.00136878	0.806545	0.895272	14.386	3.18136	5.72007	8.12753	0.00105231	0.00861293
KIC	24	ENSPANG00000020980	PSMC5	proteasome 26S subunit, ATPase 5 [Source:HGNC Symbol;Acc:HGNC:9552]	protein_coding	ENSPANT00000023467	ENSPANT00000043871	PSMC5-201	PSMC5-203	0.00158955	0.012686	0.528336	0.509954	4.90557	11.0519	7.97699	2.38921	0.00490643	0.0277785
KIC	24	ENSPANG00000020980	PSMC5	proteasome 26S subunit, ATPase 5 [Source:HGNC Symbol;Acc:HGNC:9552]	protein_coding	ENSPANT00000023467	ENSPANT00000058364	PSMC5-201	PSMC5-202	0.00158955	0.0215632	0.528336	0.325574	4.90557	16.499	7.97699	5.67528	0.002497	0.0160918
KIC	24	ENSPANG00000012203	RACK1	receptor for activated C kinase 1 [Source:HGNC Symbol;Acc:HGNC:4399]	protein_coding	ENSPANT00000033470	ENSPANT00000042644	RACK1-206	RACK1-203	7.43988e-05	0.012985	1.04409	1.00771	4.16332	15.4714	7.61882	3.77172	7.23693e-06	0.00142341
KIC	24	ENSPANG00000012203	RACK1	receptor for activated C kinase 1 [Source:HGNC Symbol;Acc:HGNC:4399]	protein_coding	ENSPANT00000042644	ENSPANT00000057577	RACK1-203	RACK1-207	0.012985	0.000717506	1.00771	0.913577	15.4714	4.87647	3.77172	5.67203	7.31852e-07	0.000551085
KIC	24	ENSPANG00000012203	RACK1	receptor for activated C kinase 1 [Source:HGNC Symbol;Acc:HGNC:4399]	protein_coding	ENSPANT00000042644	ENSPANT00000045480	RACK1-203	RACK1-204	0.012985	0.000392057	1.00771	0.959321	15.4714	4.59934	3.77172	7.27534	0.000118203	0.00329656
KIC	24	ENSPANG00000012203	RACK1	receptor for activated C kinase 1 [Source:HGNC Symbol;Acc:HGNC:4399]	protein_coding	ENSPANT00000042644	ENSPANT00000049789	RACK1-203	RACK1-202	0.012985	0.000362799	1.00771	0.656641	15.4714	4.37905	3.77172	8.41701	6.02196e-06	0.00142341
KIC	24	ENSPANG00000019687	RANGAP1	Ran GTPase activating protein 1 [Source:HGNC Symbol;Acc:HGNC:9854]	protein_coding	ENSPANT00000021348	ENSPANT00000025384	RANGAP1-201	RANGAP1-202	8.90758e-07	0.023006	1.07462	1.07169	2.77094	12.0272	3.86048	0.669418	0.0040432	0.0232407
KIC	24	ENSPANG00000020139	RECQL5	RecQ like helicase 5 [Source:HGNC Symbol;Acc:HGNC:9950]	protein_coding	ENSPANT00000022395	ENSPANT00000045229	RECQL5-201	RECQL5-203	8.90758e-07	0.0187617	0.919876	1.10731	4.1948	14.1669	3.37668	0.49027	1.96105e-05	0.00168774
KIC	24	ENSPANG00000007323	RETREG2	reticulophagy regulator family member 2 [Source:HGNC Symbol;Acc:HGNC:28450]	protein_coding	ENSPANT00000021722	ENSPANT00000041030	RETREG2-201	RETREG2-202	0.00494859	0.00371119	1.00356	1.13083	5.43237	12.7625	3.55865	1.86237	5.40021e-05	0.00203318
KIC	24	ENSPANG00000010498	SLC17A4	solute carrier family 17 member 4 [Source:HGNC Symbol;Acc:HGNC:10932]	protein_coding	ENSPANT00000007529	ENSPANT00000041318	SLC17A4-201	SLC17A4-202	0.0137532	0.000267956	0.367876	0.566768	16.2398	6.28146	-0.426916	2.55918	0.000262866	0.00395876
KIC	24	ENSPANG00000021619	SMARCE1	SWI/SNF related, matrix associated, actin dependent regulator of chromatin, subfamily e, member 1 [Source:HGNC Symbol;Acc:HGNC:11109]	protein_coding	ENSPANT00000007470	ENSPANT00000040584	SMARCE1-201	SMARCE1-202	0.0392165	0.00130255	0.852764	0.736586	14.4926	4.89004	3.80698	5.16306	0.000412538	0.00477909
KIC	24	ENSPANG00000009855	SNX14	sorting nexin 14 [Source:HGNC Symbol;Acc:HGNC:14977]	protein_coding	ENSPANT00000033186	ENSPANT00000058626	SNX14-201	SNX14-204	0.0336827	0.000642793	1.40717	1.01531	21.2858	11.2462	-0.455637	1.90764	0.000291315	0.00414978
KIC	24	ENSPANG00000030164	SRP9	signal recognition particle 9 [Source:HGNC Symbol;Acc:HGNC:11304]	protein_coding	ENSPANT00000051213	ENSPANT00000054372	SRP9-201	SRP9-202	0.0117101	0.00147917	0.325494	0.372022	10.6004	17.1696	3.74869	4.08367	0.00956029	0.0486412
KIC	24	ENSPANG00000021091	SRSF5	serine and arginine rich splicing factor 5 [Source:HGNC Symbol;Acc:HGNC:10787]	protein_coding	ENSPANT00000025615	ENSPANT00000055007	SRSF5-201	SRSF5-204	0.0122956	0.0038274	0.422471	0.537526	7.55056	14.9451	6.7146	4.94544	0.00138663	0.0105468
KIC	24	ENSPANG00000008065	STYXL1	serine/threonine/tyrosine interacting like 1 [Source:HGNC Symbol;Acc:HGNC:18165]	protein_coding	ENSPANT00000019980	ENSPANT00000048642	STYXL1-201	STYXL1-203	0.00408058	0.00134986	0.945535	0.808626	4.78824	14.9124	2.58086	1.15019	0.00048099	0.00530237
KIC	24	ENSPANG00000008065	STYXL1	serine/threonine/tyrosine interacting like 1 [Source:HGNC Symbol;Acc:HGNC:18165]	protein_coding	ENSPANT00000046097	ENSPANT00000048642	STYXL1-202	STYXL1-203	0.0319119	0.00134986	0.448119	0.808626	4.53517	14.9124	2.75666	1.15019	0.000682845	0.00642728
KIC	24	ENSPANG00000009850	SULT1C2	sulfotransferase family 1C member 2 [Source:HGNC Symbol;Acc:HGNC:11456]	protein_coding	ENSPANT00000005877	ENSPANT00000039103	SULT1C2-205	SULT1C2-202	0.00803754	0.00332916	0.381444	0.702331	13.8341	9.70168	6.17241	5.47934	0.00517919	0.0289704
KIC	24	ENSPANG00000022930	TAF15	TATA-box binding protein associated factor 15 [Source:HGNC Symbol;Acc:HGNC:11547]	protein_coding	ENSPANT00000020848	ENSPANT00000053276	TAF15-201	TAF15-202	1.10454e-05	0.0144676	1.0089	1.11189	3.55926	15.174	4.98704	2.44669	5.26431e-05	0.00203318
KIC	24	ENSPANG00000021436	TCEA3	transcription elongation factor A3 [Source:HGNC Symbol;Acc:HGNC:11615]	protein_coding	ENSPANT00000037537	ENSPANT00000055901	TCEA3-203	TCEA3-202	0.000178474	0.0129778	0.757581	0.597236	15.9336	4.12207	2.01653	1.52767	6.50051e-05	0.00222495
KIC	24	ENSPANG00000021601	TCF25	transcription factor 25 [Source:HGNC Symbol;Acc:HGNC:29181]	protein_coding	ENSPANT00000007937	ENSPANT00000047924	TCF25-201	TCF25-202	8.49646e-07	0.0269333	0.993863	0.924725	3.51885	13.2519	4.63738	2.00388	0.000845397	0.00731706
KIC	24	ENSPANG00000005129	TFG	TRK-fused gene [Source:HGNC Symbol;Acc:HGNC:11758]	protein_coding	ENSPANT00000009155	ENSPANT00000039358	TFG-201	TFG-202	0.0382834	0.0038274	1.2585	0.930746	4.95213	14.0006	0.959082	3.78919	5.21267e-05	0.00203318
KIC	24	ENSPANG00000023415	TRAF4	TNF receptor associated factor 4 [Source:HGNC Symbol;Acc:HGNC:12034]	protein_coding	ENSPANT00000036829	ENSPANT00000058237	TRAF4-204	TRAF4-203	0.000409612	0.00644001	0.687788	0.981682	4.70738	13.3145	3.23022	-0.0447055	0.000595203	0.00582062
KIC	24	ENSPANG00000023415	TRAF4	TNF receptor associated factor 4 [Source:HGNC Symbol;Acc:HGNC:12034]	protein_coding	ENSPANT00000054973	ENSPANT00000058237	TRAF4-201	TRAF4-203	9.18166e-07	0.00644001	0.978553	0.981682	3.75191	13.3145	3.53943	-0.0447055	0.000492916	0.00530237
KIC	24	ENSPANG00000018410	TTC17	tetratricopeptide repeat domain 17 [Source:HGNC Symbol;Acc:HGNC:25596]	protein_coding	ENSPANT00000031781	ENSPANT00000051313	TTC17-203	TTC17-204	0.00809529	0.0021258	1.00127	0.620977	6.55187	16.9985	0.863947	3.92267	0.000491499	0.00530237
KIC	24	ENSPANG00000007438	TUBA4A	tubulin alpha 4a [Source:HGNC Symbol;Acc:HGNC:12407]	protein_coding	ENSPANT00000026048	ENSPANT00000040817	TUBA4A-202	TUBA4A-201	0.00283928	0.000149387	1.03196	1.03812	4.67541	13.3934	5.42187	2.03751	3.10777e-05	0.00203318
KIC	24	ENSPANG00000023848	UBOX5	U-box domain containing 5 [Source:HGNC Symbol;Acc:HGNC:17777]	protein_coding	ENSPANT00000048686	ENSPANT00000054635	UBOX5-203	UBOX5-201	0.0395325	0.00414678	0.779297	1.03124	14.9722	3.5789	0.604832	1.393	0.0041638	0.0237526
KIC	24	ENSPANG00000021323	UBTF	upstream binding transcription factor [Source:HGNC Symbol;Acc:HGNC:12511]	protein_coding	ENSPANT00000013856	ENSPANT00000042928	UBTF-202	UBTF-203	0.000640236	0.0273236	0.465263	0.672044	6.31173	15.2858	5.60071	2.25465	1.83038e-05	0.00168774
KIC	24	ENSPANG00000023234	VDAC3	voltage dependent anion channel 3 [Source:HGNC Symbol;Acc:HGNC:12674]	protein_coding	ENSPANT00000036818	ENSPANT00000053443	VDAC3-204	VDAC3-203	0.000673351	0.00132844	1.00392	1.1018	17.6096	11.8345	3.68145	3.61725	0.00145136	0.0107737
KIC	24	ENSPANG00000012294	VPS45	vacuolar protein sorting 45 homolog [Source:HGNC Symbol;Acc:HGNC:14579]	protein_coding	ENSPANT00000001654	ENSPANT00000040781	VPS45-201	VPS45-203	0.0041819	0.0490033	0.767533	0.464301	16.1812	8.9201	4.42556	4.02835	0.00016898	0.00363139
KIC	24	ENSPANG00000017457	ZFAT	zinc finger and AT-hook domain containing [Source:HGNC Symbol;Acc:HGNC:19899]	protein_coding	ENSPANT00000034747	ENSPANT00000042706	ZFAT-206	ZFAT-205	0.0141758	0.00113656	1.24937	1.0975	18.47	12.3514	0.496798	1.48063	0.00820594	0.0432103
KIC	24	ENSPANG00000017457	ZFAT	zinc finger and AT-hook domain containing [Source:HGNC Symbol;Acc:HGNC:19899]	protein_coding	ENSPANT00000042706	ENSPANT00000056372	ZFAT-205	ZFAT-204	0.00113656	0.00104548	1.0975	0.832104	12.3514	4.0606	1.48063	4.27437	7.28503e-05	0.00228568
KIC	24	ENSPANG00000022917	ZNF438	zinc finger protein 438 [Source:HGNC Symbol;Acc:HGNC:21029]	protein_coding	ENSPANT00000020033	ENSPANT00000039353	ZNF438-201	ZNF438-202	0.0044607	0.0043213	0.707452	1.06808	15.6535	3.92852	2.31909	0.984121	0.000117054	0.00329656
KIC	24	ENSPANG00000016244		pyruvate kinase M1/2 [Source:NCBI gene;Acc:101008966]	protein_coding	ENSPANT00000003798	ENSPANT00000033146			0.0348601	0.0042516	0.977324	0.859706	12.9993	3.82458	4.98101	6.0537	0.000178435	0.00363139
KIC	24	ENSPANG00000017000		dystrobrevin beta [Source:NCBI gene;Acc:101011942]	protein_coding	ENSPANT00000017216	ENSPANT00000050666			0.000386205	0.010669	0.825372	1.1001	3.96863	13.6558	2.44967	0.433653	0.000155109	0.00363139
KIC	24	ENSPANG00000017863		pyridoxal dependent decarboxylase domain containing 1 [Source:NCBI gene;Acc:100997449]	protein_coding	ENSPANT00000049568	ENSPANT00000059514			0.00389159	0.0281043	0.862163	1.05571	16.281	5.66375	3.09148	1.27526	0.00738228	0.0397061
KIC	24	ENSPANG00000018784		casein kinase 2 alpha 1 [Source:NCBI gene;Acc:101002737]	protein_coding	ENSPANT00000043774	ENSPANT00000055451			0.0153096	8.17168e-05	0.707882	0.736419	6.49739	17.0306	1.40128	3.86394	0.000258292	0.00395876
KIC	24	ENSPANG00000019053		S-adenosyl-L-methionine-dependent tRNA 4-demethylwyosine synthase [Source:NCBI gene;Acc:101000797]	protein_coding	ENSPANT00000011015	ENSPANT00000057338			0.00460009	0.0158199	0.617982	1.05061	16.9693	10.5076	4.38845	1.4541	0.00145938	0.0107737
KIC	24	ENSPANG00000020728		sulfatase modifying factor 2 [Source:NCBI gene;Acc:101025248]	protein_coding	ENSPANT00000008565	ENSPANT00000042552			0.0157076	0.0038274	1.0563	0.66401	2.68929	11.1313	1.32965	2.04646	0.001759	0.0121516
KIC	24	ENSPANG00000024200		chromosome 16 C17orf49 homolog [Source:NCBI gene;Acc:101013303]	protein_coding	ENSPANT00000023391	ENSPANT00000036854			1.15799e-05	0.00141293	0.990474	1.06289	3.34451	14.9633	4.53467	0.156949	0.009526	0.0486412
KIC	24	ENSPANG00000024200		chromosome 16 C17orf49 homolog [Source:NCBI gene;Acc:101013303]	protein_coding	ENSPANT00000036854	ENSPANT00000037554			0.00141293	0.0148105	1.06289	0.59809	14.9633	4.68327	0.156949	6.42774	0.000541519	0.00554046
KIC	24	ENSPANG00000024200		chromosome 16 C17orf49 homolog [Source:NCBI gene;Acc:101013303]	protein_coding	ENSPANT00000036854	ENSPANT00000057943			0.00141293	0.0044607	1.06289	0.889258	14.9633	3.72677	0.156949	1.66448	0.00117922	0.00915416
KIC	24	ENSPANG00000024548		KRIT1, ankyrin repeat containing [Source:NCBI gene;Acc:101017572]	protein_coding	ENSPANT00000011034	ENSPANT00000057187			0.0120575	0.000233074	0.634452	0.885321	18.1591	10.9605	4.25567	3.37183	0.00284149	0.017538
KIC	24	ENSPANG00000025305		aquaporin 7 [Source:NCBI gene;Acc:101020521]	protein_coding	ENSPANT00000026052	ENSPANT00000035740			0.0133973	0.00250599	0.626219	0.990643	4.66466	16.4387	3.97782	-1.68812	0.000963676	0.00797415
KIC	24	ENSPANG00000031412			protein_coding	ENSPANT00000037746	ENSPANT00000046677			0.000156857	0.01674	0.594289	0.922735	15.8762	10.1812	2.89318	0.367423	0.00250031	0.0160918
KIC	24	ENSPANG00000032086			protein_coding	ENSPANT00000000633	ENSPANT00000029220			0.0013467	0.0233829	1.00078	0.621018	3.71339	9.53505	3.76302	0.678286	0.00364747	0.021291
KIM	24	ENSPANG00000010269	ALG13	ALG13, UDP-N-acetylglucosaminyltransferase subunit [Source:HGNC Symbol;Acc:HGNC:30881]	protein_coding	ENSPANT00000038898	ENSPANT00000057898	ALG13-205	ALG13-204	0.0404627	0.00068439	1.01876	0.517756	7.03494	18.7745	-0.203413	4.18779	1.0944e-05	0.000993006
KIM	24	ENSPANG00000005961	ARPC5	actin related protein 2/3 complex subunit 5 [Source:HGNC Symbol;Acc:HGNC:708]	protein_coding	ENSPANT00000004364	ENSPANT00000056673	ARPC5-201	ARPC5-202	0.00332916	0.0146265	0.323286	0.549388	7.42745	18.543	3.51764	3.40261	0.000389081	0.0030893
KIM	24	ENSPANG00000019034	ASPSCR1	ASPSCR1, UBX domain containing tether for SLC2A4 [Source:HGNC Symbol;Acc:HGNC:13825]	protein_coding	ENSPANT00000007391	ENSPANT00000043814	ASPSCR1-202	ASPSCR1-203	2.2548e-05	0.0454427	0.738076	0.729088	5.33068	15.4778	3.40517	-0.402562	2.75537e-05	0.00121543
KIM	24	ENSPANG00000006897	ATF6B	activating transcription factor 6 beta [Source:HGNC Symbol;Acc:HGNC:2349]	protein_coding	ENSPANT00000015967	ENSPANT00000057493	ATF6B-201	ATF6B-202	0.000651274	0.0392691	0.589508	0.374124	5.41088	13.0227	5.39898	3.0821	0.00144965	0.00770187
KIM	24	ENSPANG00000009064	ATG4B	autophagy related 4B cysteine peptidase [Source:HGNC Symbol;Acc:HGNC:20790]	protein_coding	ENSPANT00000016806	ENSPANT00000049813	ATG4B-201	ATG4B-202	0.000154367	0.0219769	0.353084	0.263869	6.6184	16.8917	4.84114	3.63148	0.00145524	0.00770187
KIM	24	ENSPANG00000008156	COG4	component of oligomeric golgi complex 4 [Source:HGNC Symbol;Acc:HGNC:18620]	protein_coding	ENSPANT00000002255	ENSPANT00000040928	COG4-203	COG4-201	0.0276343	0.00139086	0.319158	0.548114	14.4902	5.24063	5.23083	4.76442	0.00032101	0.00279862
KIM	24	ENSPANG00000008156	COG4	component of oligomeric golgi complex 4 [Source:HGNC Symbol;Acc:HGNC:18620]	protein_coding	ENSPANT00000002255	ENSPANT00000040413	COG4-203	COG4-202	0.0276343	0.00139086	0.319158	0.547062	14.4902	5.22155	5.23083	4.76401	0.000365734	0.00296319
KIM	24	ENSPANG00000005347	COPA	coatomer protein complex subunit alpha [Source:HGNC Symbol;Acc:HGNC:2230]	protein_coding	ENSPANT00000019123	ENSPANT00000044295	COPA-201	COPA-203	0.0168406	0.00414635	0.483874	0.62969	16.3633	7.67445	6.90045	3.29537	0.000280845	0.0027194
KIM	24	ENSPANG00000035892	CREBZF	CREB/ATF bZIP transcription factor [Source:HGNC Symbol;Acc:HGNC:24905]	protein_coding	ENSPANT00000052083	ENSPANT00000053872	CREBZF-202	CREBZF-201	0.0044607	0.00247429	0.672869	0.378631	7.59206	14.6449	0.954104	0.842393	0.000932373	0.00560837
KIM	24	ENSPANG00000013354	DENND2D	DENN domain containing 2D [Source:HGNC Symbol;Acc:HGNC:26192]	protein_coding	ENSPANT00000006024	ENSPANT00000050808	DENND2D-202	DENND2D-201	0.000236895	0.0376212	1.04169	0.921197	11.1268	18.8514	2.94539	4.37452	0.00422583	0.0186947
KIM	24	ENSPANG00000014011	DMAC2	distal membrane arm assembly complex 2 [Source:HGNC Symbol;Acc:HGNC:25496]	protein_coding	ENSPANT00000003238	ENSPANT00000032931	DMAC2-201	DMAC2-204	0.0317581	0.0043213	0.670613	0.697853	5.25575	16.6541	3.07461	2.66557	0.000207337	0.00231439
KIM	24	ENSPANG00000002499	FAM160A2	family with sequence similarity 160 member A2 [Source:HGNC Symbol;Acc:HGNC:25378]	protein_coding	ENSPANT00000011343	ENSPANT00000056990	FAM160A2-202	FAM160A2-203	0.0191673	2.29116e-05	0.57285	0.644564	11.69	5.49655	2.21215	3.41798	1.50077e-05	0.000993006
KIM	24	ENSPANG00000031866	H2AFZ	H2A histone family member Z [Source:HGNC Symbol;Acc:HGNC:4741]	protein_coding	ENSPANT00000035221	ENSPANT00000048024	H2AFZ-202	H2AFZ-201	0.0144082	0.000356947	0.263579	0.384355	17.6001	7.78576	5.29157	5.69067	9.60109e-05	0.00146601
KIM	24	ENSPANG00000018040	HADHB	hydroxyacyl-CoA dehydrogenase trifunctional multienzyme complex subunit beta [Source:HGNC Symbol;Acc:HGNC:4803]	protein_coding	ENSPANT00000013034	ENSPANT00000034013	HADHB-201	HADHB-204	0.0308366	0.00130701	0.449214	0.628176	9.55042	18.8985	7.44635	7.30851	0.00658166	0.0263931
KIM	24	ENSPANG00000004893	HOMEZ	homeobox and leucine zipper encoding [Source:HGNC Symbol;Acc:HGNC:20164]	protein_coding	ENSPANT00000007240	ENSPANT00000035635	HOMEZ-201	HOMEZ-203	0.000229253	0.0141628	0.78291	0.716162	17.1843	5.37771	3.71174	2.29079	0.000664151	0.004546
KIM	24	ENSPANG00000010867	MBD1	methyl-CpG binding domain protein 1 [Source:HGNC Symbol;Acc:HGNC:6916]	protein_coding	ENSPANT00000033185	ENSPANT00000045069	MBD1-207	MBD1-205	0.00221944	0.0150631	0.642639	0.717024	14.691	9.29422	1.39994	2.50113	0.000772413	0.00503548
KIM	24	ENSPANG00000022610	MRPL2	mitochondrial ribosomal protein L2 [Source:HGNC Symbol;Acc:HGNC:14056]	protein_coding	ENSPANT00000021344	ENSPANT00000057817	MRPL2-201	MRPL2-202	0.00924648	0.00435722	0.660417	0.366659	5.14573	16.6302	4.34546	3.65694	0.00277854	0.0132901
KIM	24	ENSPANG00000008509	OXSR1	oxidative stress responsive 1 [Source:HGNC Symbol;Acc:HGNC:8508]	protein_coding	ENSPANT00000040174	ENSPANT00000058299	OXSR1-202	OXSR1-204	0.0015454	0.0320099	0.33063	0.623309	17.4552	10.1225	5.95654	0.216845	0.00593248	0.0248953
KIM	24	ENSPANG00000009484	PABPC4	poly(A) binding protein cytoplasmic 4 [Source:HGNC Symbol;Acc:HGNC:8557]	protein_coding	ENSPANT00000005837	ENSPANT00000049485	PABPC4-201	PABPC4-202	0.00145709	0.000716723	0.886011	0.663437	8.09017	17.5454	4.56368	5.04304	7.35357e-05	0.00146601
KIM	24	ENSPANG00000017763	PDIA4	protein disulfide isomerase family A member 4 [Source:HGNC Symbol;Acc:HGNC:30167]	protein_coding	ENSPANT00000021667	ENSPANT00000043869	PDIA4-202	PDIA4-201	0.000673351	0.0122508	0.727334	1.008	7.92087	18.5227	6.03881	4.09304	0.00030964	0.00279862
KIM	24	ENSPANG00000024222	PEX6	peroxisomal biogenesis factor 6 [Source:HGNC Symbol;Acc:HGNC:8859]	protein_coding	ENSPANT00000041796	ENSPANT00000047393	PEX6-202	PEX6-203	0.0108208	0.00132463	0.697191	1.02007	13.8122	5.51949	3.89929	3.17749	0.000113224	0.00163355
KIM	24	ENSPANG00000020907	PLA2G6	phospholipase A2 group VI [Source:HGNC Symbol;Acc:HGNC:9039]	protein_coding	ENSPANT00000012931	ENSPANT00000052822	PLA2G6-201	PLA2G6-202	0.000673351	0.0479327	0.798629	1.3467	4.99756	10.931	3.10975	0.75486	0.00153235	0.00790054
KIM	24	ENSPANG00000023630	POFUT2	protein O-fucosyltransferase 2 [Source:HGNC Symbol;Acc:HGNC:14683]	protein_coding	ENSPANT00000032986	ENSPANT00000054503	POFUT2-203	POFUT2-204	0.00340151	0.0226888	0.897416	0.633705	17.221	8.18696	0.225402	0.843017	0.000712402	0.00479362
KIM	24	ENSPANG00000015962	PPCDC	phosphopantothenoylcysteine decarboxylase [Source:HGNC Symbol;Acc:HGNC:28107]	protein_coding	ENSPANT00000034237	ENSPANT00000044465	PPCDC-202	PPCDC-204	0.00115489	0.0165854	0.973019	0.927195	16.0005	6.77698	0.355394	1.45618	8.58922e-05	0.00146601
KIM	24	ENSPANG00000024135	PRPF6	pre-mRNA processing factor 6 [Source:HGNC Symbol;Acc:HGNC:15860]	protein_coding	ENSPANT00000017714	ENSPANT00000048951	PRPF6-201	PRPF6-202	0.00068439	0.00354747	0.507221	0.550664	5.6908	16.305	6.34278	5.01634	0.000471944	0.00353513
KIM	24	ENSPANG00000014113	RBMS2	RNA binding motif single stranded interacting protein 2 [Source:HGNC Symbol;Acc:HGNC:9909]	protein_coding	ENSPANT00000018704	ENSPANT00000036374	RBMS2-201	RBMS2-202	0.00708142	0.00250599	0.62879	1.12151	10.1384	17.8418	3.44333	0.84064	0.00117908	0.00659286
KIM	24	ENSPANG00000020847	SELENON	selenoprotein N [Source:HGNC Symbol;Acc:HGNC:15999]	protein_coding	ENSPANT00000022545	ENSPANT00000057802	SELENON-202	SELENON-201	0.00451165	0.00243944	0.502261	1.00412	11.4331	3.73848	4.04945	0.569997	0.00599649	0.0248953
KIM	24	ENSPANG00000005272	SMG9	SMG9, nonsense mediated mRNA decay factor [Source:HGNC Symbol;Acc:HGNC:25763]	protein_coding	ENSPANT00000004467	ENSPANT00000051252	SMG9-203	SMG9-202	0.0164743	0.000159346	0.549992	0.455399	16.6568	5.56703	2.61849	4.28852	0.000324581	0.00279862
KIM	24	ENSPANG00000029931	SNRPG	small nuclear ribonucleoprotein polypeptide G [Source:HGNC Symbol;Acc:HGNC:11163]	protein_coding	ENSPANT00000057517	ENSPANT00000058676	SNRPG-201	SNRPG-202	0.0223397	0.004391	0.313456	0.471789	10.6196	18.7149	3.02046	6.11238	0.00205036	0.0101749
KIM	24	ENSPANG00000008691	SREBF2	sterol regulatory element binding transcription factor 2 [Source:HGNC Symbol;Acc:HGNC:11290]	protein_coding	ENSPANT00000019035	ENSPANT00000043623	SREBF2-201	SREBF2-203	0.0128231	0.0022652	0.372285	0.575205	8.20462	15.6161	6.49638	3.93042	0.000793212	0.00503548
KIM	24	ENSPANG00000030997	SRI	sorcin [Source:HGNC Symbol;Acc:HGNC:11292]	protein_coding	ENSPANT00000037059	ENSPANT00000056853	SRI-201	SRI-202	0.000281353	0.00128559	0.896383	0.469016	10.6118	17.5095	-0.951214	7.64592	0.000354847	0.00293488
KIM	24	ENSPANG00000019220	TMEM128	transmembrane protein 128 [Source:HGNC Symbol;Acc:HGNC:28201]	protein_coding	ENSPANT00000019343	ENSPANT00000044768	TMEM128-202	TMEM128-201	0.00141293	0.0272266	0.551653	0.955235	17.4289	6.47737	4.97769	1.01183	0.00219028	0.0107351
KIM	24	ENSPANG00000022517	TPD52L1	tumor protein D52 like 1 [Source:HGNC Symbol;Acc:HGNC:12006]	protein_coding	ENSPANT00000042325	ENSPANT00000043291	TPD52L1-203	TPD52L1-206	0.00435722	0.00443888	0.716996	0.578377	11.7902	16.8379	3.32771	5.20513	0.00442605	0.0190994
KIM	24	ENSPANG00000022517	TPD52L1	tumor protein D52 like 1 [Source:HGNC Symbol;Acc:HGNC:12006]	protein_coding	ENSPANT00000043291	ENSPANT00000043541	TPD52L1-206	TPD52L1-205	0.00443888	0.0159363	0.578377	0.596677	16.8379	10.9348	5.20513	3.11178	0.00952592	0.0363634
KIM	24	ENSPANG00000034203	UBE2V1	ubiquitin conjugating enzyme E2 V1 [Source:HGNC Symbol;Acc:HGNC:12494]	protein_coding	ENSPANT00000036168	ENSPANT00000046952	UBE2V1-205	UBE2V1-204	0.00242515	0.00128559	0.370102	0.283147	20.7237	16.0674	4.94845	4.10012	0.00405684	0.0185122
KIM	24	ENSPANG00000021323	UBTF	upstream binding transcription factor [Source:HGNC Symbol;Acc:HGNC:12511]	protein_coding	ENSPANT00000042928	ENSPANT00000048996	UBTF-203	UBTF-201	7.68382e-05	0.0230379	0.46001	0.33163	18.2134	6.89405	3.80832	5.31729	0.000331323	0.00279862
KIM	24	ENSPANG00000010337		NRDE-2, necessary for RNA interference, domain containing [Source:NCBI gene;Acc:101006200]	protein_coding	ENSPANT00000019601	ENSPANT00000021732			0.00113656	0.00040376	0.592804	0.78045	16.8092	5.30316	4.48937	3.99037	0.000218752	0.00231439
KIM	24	ENSPANG00000010485		RAB1A, member RAS oncogene family [Source:NCBI gene;Acc:100999260]	protein_coding	ENSPANT00000028611	ENSPANT00000034351			0.0474744	0.00108032	0.346264	0.207122	10.2136	20.8838	5.69166	7.51139	0.000948507	0.00562026
KIM	24	ENSPANG00000016549		ribosomal protein S3 [Source:NCBI gene;Acc:101001709]	protein_coding	ENSPANT00000020442	ENSPANT00000037760			7.56185e-05	0.00451165	0.358037	0.311397	5.83414	16.2765	6.87385	7.69851	0.000593769	0.00413555
KIM	24	ENSPANG00000016549		ribosomal protein S3 [Source:NCBI gene;Acc:101001709]	protein_coding	ENSPANT00000034753	ENSPANT00000037760			0.0475651	0.00451165	0.26361	0.311397	6.67062	16.2765	7.98912	7.69851	0.000791008	0.00503548
KIM	24	ENSPANG00000018784		casein kinase 2 alpha 1 [Source:NCBI gene;Acc:101002737]	protein_coding	ENSPANT00000022789	ENSPANT00000055451			0.0261526	0.000695428	0.330751	0.551858	11.7789	18.1873	4.8661	5.18623	0.00367269	0.0169542
LGP	24	ENSPANG00000005352	ABCF3	ATP binding cassette subfamily F member 3 [Source:HGNC Symbol;Acc:HGNC:72]	protein_coding	ENSPANT00000027034	ENSPANT00000050304	ABCF3-202	ABCF3-203	0.016493	0.000272422	0.377475	0.40626	7.03605	17.0546	6.89407	4.17694	2.85264e-05	0.000415671
LGP	24	ENSPANG00000019943	ACOT7	acyl-CoA thioesterase 7 [Source:HGNC Symbol;Acc:HGNC:24157]	protein_coding	ENSPANT00000016164	ENSPANT00000053286	ACOT7-204	ACOT7-205	0.00470304	0.00778238	1.04703	0.726483	5.82509	14.7826	3.46791	3.86319	0.000131681	0.0010032
LGP	24	ENSPANG00000018770	ATXN2L	ataxin 2 like [Source:HGNC Symbol;Acc:HGNC:31326]	protein_coding	ENSPANT00000026974	ENSPANT00000031822	ATXN2L-202	ATXN2L-204	0.014737	0.00250599	0.521901	0.649026	19.2634	8.12736	1.06262	3.1544	0.00260782	0.00932444
LGP	24	ENSPANG00000006699	BRF2	BRF2, RNA polymerase III transcription initiation factor subunit [Source:HGNC Symbol;Acc:HGNC:17298]	protein_coding	ENSPANT00000005166	ENSPANT00000049711	BRF2-201	BRF2-202	0.0044607	0.0112007	0.693454	1.08775	6.76233	18.6992	2.27282	-0.0254366	4.26271e-06	0.000144932
LGP	24	ENSPANG00000022902	CDK5RAP3	CDK5 regulatory subunit associated protein 3 [Source:HGNC Symbol;Acc:HGNC:18673]	protein_coding	ENSPANT00000038996	ENSPANT00000042939	CDK5RAP3-201	CDK5RAP3-204	0.0310544	0.00292942	0.331422	0.350574	6.50572	15.9411	5.70242	3.17042	0.000658889	0.00320032
LGP	24	ENSPANG00000022902	CDK5RAP3	CDK5 regulatory subunit associated protein 3 [Source:HGNC Symbol;Acc:HGNC:18673]	protein_coding	ENSPANT00000042939	ENSPANT00000045793	CDK5RAP3-204	CDK5RAP3-205	0.00292942	0.00943389	0.350574	0.274283	15.9411	8.53485	3.17042	6.15383	0.000442061	0.00225451
LGP	24	ENSPANG00000002754	CLTB	clathrin light chain B [Source:HGNC Symbol;Acc:HGNC:2091]	protein_coding	ENSPANT00000020855	ENSPANT00000053397	CLTB-201	CLTB-202	0.000233074	0.0208138	0.341045	0.273448	10.3419	5.6258	6.07217	5.44142	0.00457353	0.0143538
LGP	24	ENSPANG00000001161	EFEMP2	EGF containing fibulin extracellular matrix protein 2 [Source:HGNC Symbol;Acc:HGNC:3219]	protein_coding	ENSPANT00000052232	ENSPANT00000055406	EFEMP2-203	EFEMP2-204	0.00354747	0.00660294	1.41409	0.772427	20.0077	8.1033	-0.937286	2.86458	0.000115988	0.0010032
LGP	24	ENSPANG00000015942	FASTK	Fas activated serine/threonine kinase [Source:HGNC Symbol;Acc:HGNC:24676]	protein_coding	ENSPANT00000025064	ENSPANT00000038632	FASTK-203	FASTK-202	0.0123789	0.00327458	0.989267	0.54364	18.3107	6.68812	1.17439	5.1114	3.07948e-05	0.000418809
LGP	24	ENSPANG00000026206	GRAMD1A	GRAM domain containing 1A [Source:HGNC Symbol;Acc:HGNC:29305]	protein_coding	ENSPANT00000039580	ENSPANT00000054714	GRAMD1A-203	GRAMD1A-205	0.0403162	0.00414974	1.02438	1.09554	10.869	19.1512	0.350354	1.35473	0.00111258	0.00482909
LGP	24	ENSPANG00000005019	ITSN1	intersectin 1 [Source:NCBI gene;Acc:100137549]	protein_coding	ENSPANT00000044543	ENSPANT00000054272	ITSN1-203	ITSN1-206	0.00298732	0.00279421	0.447284	0.69343	10.9021	16.0285	4.2573	2.05879	0.0131436	0.0352026
LGP	24	ENSPANG00000024424	KIF5A	kinesin family member 5A [Source:HGNC Symbol;Acc:HGNC:6323]	protein_coding	ENSPANT00000023258	ENSPANT00000044777	KIF5A-206	KIF5A-205	0.00910423	0.00207487	0.821216	1.38091	14.9457	8.78118	6.97266	4.34462	0.000138222	0.0010032
LGP	24	ENSPANG00000022099	KPNB1	karyopherin subunit beta 1 [Source:HGNC Symbol;Acc:HGNC:6400]	protein_coding	ENSPANT00000003094	ENSPANT00000051055	KPNB1-201	KPNB1-202	0.00472995	0.030504	0.761172	0.628233	13.2032	22.8635	5.63952	6.21429	0.000774274	0.00358982
LGP	24	ENSPANG00000013413	MYRF	myelin regulatory factor [Source:HGNC Symbol;Acc:HGNC:1181]	protein_coding	ENSPANT00000036144	ENSPANT00000041660	MYRF-203	MYRF-204	0.00473949	0.0445741	0.594264	0.680205	0.539678	8.85547	5.42686	4.36608	0.000366629	0.00196822
LGP	24	ENSPANG00000021105	NDRG2	NDRG family member 2 [Source:HGNC Symbol;Acc:HGNC:14460]	protein_coding	ENSPANT00000008114	ENSPANT00000053110	NDRG2-202	NDRG2-204	0.0479327	0.00136019	0.243392	0.37104	17.4058	8.85182	10.5287	9.91176	0.000110414	0.0010032
LGP	24	ENSPANG00000021187	PEX1	peroxisomal biogenesis factor 1 [Source:HGNC Symbol;Acc:HGNC:8850]	protein_coding	ENSPANT00000009659	ENSPANT00000042594	PEX1-205	PEX1-202	0.0437253	0.000256094	0.423898	0.308346	13.1366	21.1712	3.47472	5.14231	0.00169389	0.00651989
LGP	24	ENSPANG00000020585	POLR2H	RNA polymerase II subunit H [Source:HGNC Symbol;Acc:HGNC:9195]	protein_coding	ENSPANT00000008711	ENSPANT00000055323	POLR2H-201	POLR2H-203	0.0150631	0.00414974	0.268109	0.488103	13.6783	5.62855	4.48376	3.9345	0.000329757	0.00181812
LGP	24	ENSPANG00000014842	PPM1H	protein phosphatase, Mg2+/Mn2+ dependent 1H [Source:HGNC Symbol;Acc:HGNC:18583]	protein_coding	ENSPANT00000006144	ENSPANT00000057723	PPM1H-201	PPM1H-202	0.0141899	0.00108157	0.604051	0.453686	21.6273	16.7252	1.11753	1.36864	0.0135071	0.0353262
LGP	24	ENSPANG00000029684	PTGES3	prostaglandin E synthase 3 [Source:HGNC Symbol;Acc:HGNC:16049]	protein_coding	ENSPANT00000031810	ENSPANT00000041004	PTGES3-201	PTGES3-204	0.0118662	0.00141293	0.294823	0.525384	20.9424	11.3218	6.27127	4.23329	0.000111732	0.0010032
LGP	24	ENSPANG00000004924	RBM14	RNA binding motif protein 14 [Source:HGNC Symbol;Acc:HGNC:14219]	protein_coding	ENSPANT00000041780	ENSPANT00000047348	RBM14-203	RBM14-201	0.0042189	0.000507773	1.03281	0.723222	6.6719	15.1665	2.53519	2.09945	0.000142612	0.0010032
LGP	24	ENSPANG00000004975	RCC1L	RCC1 like [Source:HGNC Symbol;Acc:HGNC:14948]	protein_coding	ENSPANT00000022276	ENSPANT00000038005	RCC1L-201	RCC1L-202	0.0116748	0.0043213	0.612193	0.660494	18.5928	7.08578	2.9524	4.63261	2.23304e-05	0.00035605
LGP	24	ENSPANG00000016075	SEMA4A	semaphorin 4A [Source:HGNC Symbol;Acc:HGNC:10729]	protein_coding	ENSPANT00000019465	ENSPANT00000040191	SEMA4A-201	SEMA4A-202	0.00111823	0.0021258	0.528733	0.967157	19.6888	8.24083	3.71727	1.96817	3.19523e-06	0.000131963
LGP	24	ENSPANG00000018642	TMEM87A	transmembrane protein 87A [Source:HGNC Symbol;Acc:HGNC:24522]	protein_coding	ENSPANT00000021939	ENSPANT00000051426	TMEM87A-201	TMEM87A-204	0.00401877	0.0415933	0.980444	1.20664	10.9126	22.3817	2.49689	-0.968823	0.000117502	0.0010032
LGP	24	ENSPANG00000025416	WNK1	WNK lysine deficient protein kinase 1 [Source:HGNC Symbol;Acc:HGNC:14540]	protein_coding	ENSPANT00000034399	ENSPANT00000050160	WNK1-201	WNK1-205	0.00435722	0.0423302	0.218111	0.193131	17.5438	21.9516	5.24337	9.93539	0.0211796	0.0491175
LIV	24	ENSPANG00000005223	EIF4G2	eukaryotic translation initiation factor 4 gamma 2 [Source:HGNC Symbol;Acc:HGNC:3297]	protein_coding	ENSPANT00000009900	ENSPANT00000031311	EIF4G2-202	EIF4G2-203	0.0173509	0.00442639	0.335853	0.635232	7.12857	15.9288	7.52296	7.61608	0.000291726	0.00375597
LIV	24	ENSPANG00000003895	HIRA	histone cell cycle regulator [Source:HGNC Symbol;Acc:HGNC:4916]	protein_coding	ENSPANT00000013668	ENSPANT00000013669	HIRA-202	HIRA-201	0.0182688	0.0013467	0.84602	0.575477	13.046	2.98814	0.0676603	2.98515	0.000154623	0.00318446
LIV	24	ENSPANG00000026468	ISCU	iron-sulfur cluster assembly enzyme [Source:HGNC Symbol;Acc:HGNC:29882]	protein_coding	ENSPANT00000042600	ENSPANT00000054532	ISCU-204	ISCU-205	0.0481688	0.00134986	0.707493	0.396734	6.56982	16.7253	2.98472	4.12313	0.00786697	0.0385856
LUN	24	ENSPANG00000016976	ARFGAP2	ADP ribosylation factor GTPase activating protein 2 [Source:HGNC Symbol;Acc:HGNC:13504]	protein_coding	ENSPANT00000040242	ENSPANT00000058662	ARFGAP2-205	ARFGAP2-204	0.0194668	0.000267956	0.273465	0.444251	10.7905	5.10507	2.51865	4.58788	0.0049216	0.0280258
LUN	24	ENSPANG00000019815	DIS3L2	DIS3 like 3'-5' exoribonuclease 2 [Source:HGNC Symbol;Acc:HGNC:28648]	protein_coding	ENSPANT00000012529	ENSPANT00000053811	DIS3L2-201	DIS3L2-202	0.00428806	0.0281043	0.646139	0.543553	3.22378	14.6692	3.42988	2.59091	0.00108088	0.00820667
LUN	24	ENSPANG00000003166	DNM2	dynamin 2 [Source:HGNC Symbol;Acc:HGNC:2974]	protein_coding	ENSPANT00000057039	ENSPANT00000059277	DNM2-202	DNM2-203	0.000739583	0.0314426	0.741363	1.03157	5.88723	16.9618	5.40903	1.42545	0.00733081	0.038046
LUN	24	ENSPANG00000015657	FAM198B	family with sequence similarity 198 member B [Source:HGNC Symbol;Acc:HGNC:25312]	protein_coding	ENSPANT00000016321	ENSPANT00000033103	FAM198B-201	FAM198B-203	0.00221319	0.0103244	0.73279	0.741996	14.7483	20.4991	3.51847	1.52976	0.00431996	0.0249462
LUN	24	ENSPANG00000010434	HNRNPA1	heterogeneous nuclear ribonucleoprotein A1 [Source:HGNC Symbol;Acc:HGNC:5031]	protein_coding	ENSPANT00000000432	ENSPANT00000035536	HNRNPA1-203	HNRNPA1-202	0.000233074	0.0381283	0.292655	0.222173	17.2896	23.7111	7.43715	7.81142	0.00834137	0.0417068
LUN	24	ENSPANG00000008082	LILRA2	leukocyte immunoglobulin like receptor A2 [Source:HGNC Symbol;Acc:HGNC:6603]	protein_coding	ENSPANT00000017047	ENSPANT00000023698	LILRA2-206	LILRA2-209	0.0133772	0.00493309	0.906114	1.07058	13.9997	3.17719	-0.579617	-1.01958	0.0052104	0.0288685
LUN	24	ENSPANG00000023116	MCFD2	multiple coagulation factor deficiency 2 [Source:HGNC Symbol;Acc:HGNC:18451]	protein_coding	ENSPANT00000014416	ENSPANT00000043760	MCFD2-202	MCFD2-201	0.000264925	0.0010629	0.831275	0.546436	6.03271	16.6814	1.63046	3.91703	1.63766e-05	0.00111907
LUN	24	ENSPANG00000016215	MOB4	MOB family member 4, phocein [Source:HGNC Symbol;Acc:HGNC:17261]	protein_coding	ENSPANT00000026963	ENSPANT00000040901	MOB4-201	MOB4-202	0.0230606	0.00216065	0.518554	0.40276	4.656	16.1358	2.66618	5.19662	0.00136411	0.00947941
LUN	24	ENSPANG00000000546	NPAS2	neuronal PAS domain protein 2 [Source:HGNC Symbol;Acc:HGNC:7895]	protein_coding	ENSPANT00000009114	ENSPANT00000024844	NPAS2-201	NPAS2-202	0.00435722	0.00250599	1.4297	0.914822	3.99997	13.2077	-2.08891	2.31151	0.000428294	0.00474596
LUN	24	ENSPANG00000029560	PCBP2	poly(rC) binding protein 2 [Source:HGNC Symbol;Acc:HGNC:8648]	protein_coding	ENSPANT00000034973	ENSPANT00000049964	PCBP2-204	PCBP2-203	0.0038274	0.015252	0.386885	0.210638	16.3926	5.17941	7.42024	7.47751	0.000625317	0.00569733
LUN	24	ENSPANG00000029560	PCBP2	poly(rC) binding protein 2 [Source:HGNC Symbol;Acc:HGNC:8648]	protein_coding	ENSPANT00000034973	ENSPANT00000041422	PCBP2-204	PCBP2-206	0.0038274	0.0171292	0.386885	0.402862	16.3926	4.80085	7.42024	4.11938	0.001268	0.00912067
LUN	24	ENSPANG00000026137	PIGT	phosphatidylinositol glycan anchor biosynthesis class T [Source:NCBI gene;Acc:100137517]	protein_coding	ENSPANT00000037741	ENSPANT00000054246	PIGT-201	PIGT-203	0.0238016	0.000351096	1.07408	0.823807	15.0692	4.70287	0.961438	4.84209	6.03096e-05	0.00206058
LUN	24	ENSPANG00000004924	RBM14	RNA binding motif protein 14 [Source:HGNC Symbol;Acc:HGNC:14219]	protein_coding	ENSPANT00000016684	ENSPANT00000040508	RBM14-205	RBM14-204	0.0010024	0.0146265	1.16202	0.63793	4.64625	14.2863	0.778534	3.85262	0.0010014	0.00774666
LUN	24	ENSPANG00000004924	RBM14	RNA binding motif protein 14 [Source:HGNC Symbol;Acc:HGNC:14219]	protein_coding	ENSPANT00000040508	ENSPANT00000041780	RBM14-204	RBM14-203	0.0146265	0.00435722	0.63793	0.919752	14.2863	4.87509	3.85262	2.27064	0.000302439	0.003875
LUN	24	ENSPANG00000018159	SAMD12	sterile alpha motif domain containing 12 [Source:HGNC Symbol;Acc:HGNC:31750]	protein_coding	ENSPANT00000014512	ENSPANT00000040450	SAMD12-202	SAMD12-201	0.00369982	0.00739136	1.05682	0.926769	5.9013	15.9638	-1.51135	-0.172573	3.14558e-05	0.00161211
LUN	24	ENSPANG00000024778	SERINC3	serine incorporator 3 [Source:HGNC Symbol;Acc:HGNC:11699]	protein_coding	ENSPANT00000020165	ENSPANT00000034991	SERINC3-202	SERINC3-201	0.000380354	0.0123789	1.10696	1.16881	19.0966	8.99824	3.98791	4.61437	2.69228e-06	0.000551918
LUN	24	ENSPANG00000014017	SPATA6	spermatogenesis associated 6 [Source:HGNC Symbol;Acc:HGNC:18309]	protein_coding	ENSPANT00000058016	ENSPANT00000058292	SPATA6-203	SPATA6-202	0.00973338	0.0013467	0.962861	1.36915	9.11895	19.1343	1.29565	-0.455421	0.000380307	0.00458606
LUN	24	ENSPANG00000010031	SPIDR	scaffold protein involved in DNA repair [Source:HGNC Symbol;Acc:HGNC:28971]	protein_coding	ENSPANT00000039894	ENSPANT00000056710	SPIDR-203	SPIDR-201	0.00161677	0.0467309	1.0002	0.615008	5.87064	10.3198	0.116097	3.73776	0.0101351	0.0494687
LUN	24	ENSPANG00000023853	SRP54	signal recognition particle 54 [Source:HGNC Symbol;Acc:HGNC:11301]	protein_coding	ENSPANT00000013579	ENSPANT00000013582	SRP54-204	SRP54-205	0.00216065	0.00223035	0.299455	0.394065	19.1257	7.92715	6.8282	7.40692	3.0818e-05	0.00161211
LUN	24	ENSPANG00000022863	SUPT20H	SPT20 homolog, SAGA complex component [Source:HGNC Symbol;Acc:HGNC:20596]	protein_coding	ENSPANT00000028122	ENSPANT00000058075	SUPT20H-201	SUPT20H-203	0.0110257	0.0044607	0.183506	0.119085	3.70749	10.0639	5.35178	6.14187	0.00266844	0.0163293
LUN	24	ENSPANG00000017459	TARDBP	TAR DNA binding protein [Source:HGNC Symbol;Acc:HGNC:11571]	protein_coding	ENSPANT00000045886	ENSPANT00000054132	TARDBP-208	TARDBP-202	0.000651274	0.000229253	0.611422	0.396404	7.29287	16.9079	1.86626	5.31106	0.00011343	0.00258367
LUN	24	ENSPANG00000009049	TBC1D15	TBC1 domain family member 15 [Source:HGNC Symbol;Acc:HGNC:25694]	protein_coding	ENSPANT00000009467	ENSPANT00000048390	TBC1D15-202	TBC1D15-201	0.00130701	0.00395498	0.796396	0.997805	8.45357	17.9483	5.42999	5.00738	0.000102671	0.00254473
LUN	24	ENSPANG00000007128	TNFRSF11A	TNF receptor superfamily member 11a [Source:HGNC Symbol;Acc:HGNC:11908]	protein_coding	ENSPANT00000008378	ENSPANT00000043639	TNFRSF11A-201	TNFRSF11A-205	0.00117323	0.0356662	0.476799	0.723119	7.3591	17.4597	2.42209	0.382614	0.000929018	0.00746858
LUN	24	ENSPANG00000017621	UBAP2L	ubiquitin associated protein 2 like [Source:HGNC Symbol;Acc:HGNC:29877]	protein_coding	ENSPANT00000018420	ENSPANT00000038641	UBAP2L-204	UBAP2L-202	0.0135887	0.000673351	0.703219	0.431622	4.03937	15.5734	4.69959	4.88212	0.000548334	0.0052283
LUN	24	ENSPANG00000016113	UBE2A	ubiquitin conjugating enzyme E2 A [Source:HGNC Symbol;Acc:HGNC:12472]	protein_coding	ENSPANT00000053287	ENSPANT00000055519	UBE2A-203	UBE2A-204	0.0249179	0.00442639	0.334567	0.290182	17.2199	5.58627	4.16397	1.31951	0.00044306	0.00478038
LUN	24	ENSPANG00000004629			protein_coding	ENSPANT00000010867	ENSPANT00000013954			0.00465719	0.0145456	0.583628	0.769974	15.2182	5.95814	6.78117	1.67672	0.000145552	0.00289034
LUN	24	ENSPANG00000013363			protein_coding	ENSPANT00000004322	ENSPANT00000037312			0.000236895	0.0268775	0.594941	1.18605	19.1292	8.96763	6.87739	4.17348	0.000146708	0.00289034
LUN	24	ENSPANG00000016549		ribosomal protein S3 [Source:NCBI gene;Acc:101001709]	protein_coding	ENSPANT00000034753	ENSPANT00000037760			0.00209095	0.0476372	0.390021	0.33881	4.84394	15.5262	8.38274	8.34686	0.00116352	0.00867352
LUN	24	ENSPANG00000018784		casein kinase 2 alpha 1 [Source:NCBI gene;Acc:101002737]	protein_coding	ENSPANT00000043774	ENSPANT00000055451			0.046012	0.000229253	0.528997	0.651385	5.00559	16.6485	3.04923	4.84484	0.000426872	0.00474596
LUN	24	ENSPANG00000023352		selenophosphate synthetase 1 [Source:NCBI gene;Acc:100998757]	protein_coding	ENSPANT00000021592	ENSPANT00000040491			0.000740614	8.29364e-05	0.596912	0.538377	4.8756	16.3	3.84389	4.04259	0.000151696	0.00289034
MEL	24	ENSPANG00000023505	CD163	CD163 molecule [Source:HGNC Symbol;Acc:HGNC:1631]	protein_coding	ENSPANT00000013636	ENSPANT00000045872	CD163-201	CD163-203	0.00731324	0.0021955	0.260457	0.409722	9.55139	5.31489	4.42681	5.498	0.0246595	0.0480545
MEL	24	ENSPANG00000006546	DCAF6	DDB1 and CUL4 associated factor 6 [Source:HGNC Symbol;Acc:HGNC:30002]	protein_coding	ENSPANT00000035659	ENSPANT00000054760	DCAF6-207	DCAF6-201	0.0462031	0.000225432	0.636631	0.920626	14.1595	22.0033	1.38084	0.135421	0.000341009	0.00161979
MEL	24	ENSPANG00000020185	GGA3	golgi associated, gamma adaptin ear containing, ARF binding protein 3 [Source:HGNC Symbol;Acc:HGNC:17079]	protein_coding	ENSPANT00000019033	ENSPANT00000049278	GGA3-203	GGA3-205	0.0234516	0.00108157	0.694357	1.37148	3.73153	15.0924	4.04397	-0.190852	3.05245e-05	0.000579965
MEL	24	ENSPANG00000015217	IMPA1	inositol monophosphatase 1 [Source:HGNC Symbol;Acc:HGNC:6050]	protein_coding	ENSPANT00000051470	ENSPANT00000059377	IMPA1-202	IMPA1-203	0.00338374	0.0467309	0.546408	0.35991	6.65967	14.7469	1.45541	2.19514	0.00177528	0.00539686
MEL	24	ENSPANG00000023797	NDEL1	nudE neurodevelopment protein 1 like 1 [Source:HGNC Symbol;Acc:HGNC:17620]	protein_coding	ENSPANT00000022961	ENSPANT00000037434	NDEL1-203	NDEL1-201	0.0371747	0.00470304	0.517702	0.315657	9.23835	0.110669	1.94559	0.100202	0.0100386	0.0211925
MEL	24	ENSPANG00000006736	SH3KBP1	SH3 domain containing kinase binding protein 1 [Source:HGNC Symbol;Acc:HGNC:13867]	protein_coding	ENSPANT00000024154	ENSPANT00000058571	SH3KBP1-203	SH3KBP1-207	0.0171292	0.0042189	0.163497	0.270991	16.0143	5.73304	7.3555	3.86998	0.00046593	0.00196726
MEL	24	ENSPANG00000000683	SPTBN1	spectrin beta, non-erythrocytic 1 [Source:HGNC Symbol;Acc:HGNC:11275]	protein_coding	ENSPANT00000050006	ENSPANT00000059217	SPTBN1-205	SPTBN1-204	0.00141293	0.0456104	1.35479	1.04399	18.5621	1.59288	-0.625824	-0.768868	0.00195128	0.00543907
MEL	24	ENSPANG00000020728		sulfatase modifying factor 2 [Source:NCBI gene;Acc:101025248]	protein_coding	ENSPANT00000008565	ENSPANT00000053784			0.00442639	0.0124217	0.776736	0.637132	4.38813	12.1658	2.96441	2.44169	0.000314839	0.00161979
MGP	24	ENSPANG00000023973	ASAP2	ArfGAP with SH3 domain, ankyrin repeat and PH domain 2 [Source:HGNC Symbol;Acc:HGNC:2721]	protein_coding	ENSPANT00000032125	ENSPANT00000042264	ASAP2-203	ASAP2-202	0.000788395	0.0449102	0.987899	1.06029	3.91267	15.4497	1.09029	0.102295	0.00367214	0.0120677
MGP	24	ENSPANG00000021847	C1orf43	chromosome 1 open reading frame 43 [Source:HGNC Symbol;Acc:HGNC:29876]	protein_coding	ENSPANT00000006051	ENSPANT00000047893	C1orf43-202	C1orf43-203	0.00458442	0.0481688	0.661225	0.845894	6.42053	15.9978	3.41074	2.04326	0.000758487	0.00314427
MGP	24	ENSPANG00000005850	DTX4	deltex E3 ubiquitin ligase 4 [Source:HGNC Symbol;Acc:HGNC:29151]	protein_coding	ENSPANT00000006376	ENSPANT00000038533	DTX4-201	DTX4-202	0.0419284	0.00428806	0.650277	0.392302	5.26663	16.5567	2.15805	3.54203	3.58825e-05	0.000355705
MGP	24	ENSPANG00000011690	EXOC3	exocyst complex component 3 [Source:HGNC Symbol;Acc:HGNC:30378]	protein_coding	ENSPANT00000017137	ENSPANT00000044987	EXOC3-201	EXOC3-204	0.00036865	0.0280386	0.423844	0.693783	7.73735	19.7245	5.9047	4.36655	0.000353996	0.00175459
MGP	24	ENSPANG00000012485	FGFR1	fibroblast growth factor receptor 1 [Source:HGNC Symbol;Acc:HGNC:3688]	protein_coding	ENSPANT00000033076	ENSPANT00000045160	FGFR1-202	FGFR1-206	0.0160751	0.00435722	0.648373	0.695539	8.9097	20.1575	5.64273	3.70808	0.000901474	0.0036059
MGP	24	ENSPANG00000017966	FHL1	four and a half LIM domains 1 [Source:HGNC Symbol;Acc:HGNC:3702]	protein_coding	ENSPANT00000047675	ENSPANT00000052355	FHL1-202	FHL1-204	0.0041819	0.00501828	0.493531	0.449232	21.9787	11.3446	5.46443	5.44932	0.000273144	0.00157582
MGP	24	ENSPANG00000024163	HDAC11	histone deacetylase 11 [Source:HGNC Symbol;Acc:HGNC:19086]	protein_coding	ENSPANT00000035721	ENSPANT00000051842	HDAC11-206	HDAC11-201	0.0348764	0.00265901	0.679723	0.582573	15.8201	8.77062	2.69008	6.68322	0.00220602	0.00762081
MGP	24	ENSPANG00000023629	ITGB2	integrin subunit beta 2 [Source:HGNC Symbol;Acc:HGNC:6155]	protein_coding	ENSPANT00000042901	ENSPANT00000056344	ITGB2-202	ITGB2-203	0.0371747	0.00442639	0.613205	0.593729	7.97267	1.83887	3.71987	2.61774	0.0124596	0.0330325
MGP	24	ENSPANG00000024241	MFN2	mitofusin 2 [Source:HGNC Symbol;Acc:HGNC:16877]	protein_coding	ENSPANT00000019823	ENSPANT00000041801	MFN2-201	MFN2-202	0.0122956	0.00111823	0.616803	0.504371	8.31089	18.2218	4.47114	5.70224	3.04656e-05	0.000335445
MGP	24	ENSPANG00000020183	NRF1	nuclear respiratory factor 1 [Source:HGNC Symbol;Acc:HGNC:7996]	protein_coding	ENSPANT00000014441	ENSPANT00000035245	NRF1-202	NRF1-203	0.00108157	0.00117323	0.818363	0.606882	8.38125	19.5976	3.08135	3.18785	6.86637e-06	0.000226701
MGP	24	ENSPANG00000004471	NRXN2	neurexin 2 [Source:NCBI gene;Acc:100137468]	protein_coding	ENSPANT00000012842	ENSPANT00000043181	NRXN2-201	NRXN2-203	0.0401315	0.00132844	1.20865	0.824455	13.9993	5.49653	-1.1248	1.8846	0.00142485	0.00515662
MGP	24	ENSPANG00000029305	RALYL	RALY RNA binding protein like [Source:HGNC Symbol;Acc:HGNC:27036]	protein_coding	ENSPANT00000038342	ENSPANT00000042222	RALYL-202	RALYL-201	0.0382629	0.00480919	0.645471	0.578044	10.0337	21.3901	3.08599	4.50621	0.012855	0.033689
MGP	24	ENSPANG00000012185	SIPA1	signal-induced proliferation-associated 1 [Source:HGNC Symbol;Acc:HGNC:10885]	protein_coding	ENSPANT00000008339	ENSPANT00000057090	SIPA1-201	SIPA1-202	0.0133772	0.00466979	0.696703	0.654464	9.71408	4.84794	3.56451	3.82879	0.0177914	0.0436177
MGP	24	ENSPANG00000003871	SMARCA1	SWI/SNF related, matrix associated, actin dependent regulator of chromatin, subfamily a, member 1 [Source:HGNC Symbol;Acc:HGNC:11097]	protein_coding	ENSPANT00000025194	ENSPANT00000045167	SMARCA1-201	SMARCA1-202	0.00108157	0.000229253	1.05509	0.887137	13.7977	23.7645	2.24606	3.68805	9.76506e-06	0.000230685
MGP	24	ENSPANG00000017590	TDP2	tyrosyl-DNA phosphodiesterase 2 [Source:HGNC Symbol;Acc:HGNC:17768]	protein_coding	ENSPANT00000008064	ENSPANT00000059574	TDP2-201	TDP2-202	0.000236895	0.00036865	0.718606	0.396747	7.05723	19.014	3.42375	4.99541	3.38845e-05	0.000351166
MGP	24	ENSPANG00000019533	UBR4	ubiquitin protein ligase E3 component n-recognin 4 [Source:HGNC Symbol;Acc:HGNC:30313]	protein_coding	ENSPANT00000035377	ENSPANT00000038819	UBR4-203	UBR4-202	0.00709493	0.00265901	0.203094	0.378628	13.4533	7.72397	5.96831	4.98573	0.00036424	0.00176695
MGP	24	ENSPANG00000014696	ZNF415	zinc finger protein 415 [Source:HGNC Symbol;Acc:HGNC:20636]	protein_coding	ENSPANT00000012923	ENSPANT00000035854	ZNF415-201	ZNF415-202	0.00223035	0.00214403	0.978243	0.878061	7.93364	18.8551	2.9361	3.57109	1.23225e-06	0.000194958
MGP	24	ENSPANG00000011259	ZNF451	zinc finger protein 451 [Source:HGNC Symbol;Acc:HGNC:21091]	protein_coding	ENSPANT00000016611	ENSPANT00000050040	ZNF451-201	ZNF451-203	0.0127755	0.004391	0.816137	0.923521	21.0081	3.08518	3.00108	0.629016	0.00458211	0.0137463
MMB	24	ENSPANG00000011025	ANXA5	annexin A5 [Source:HGNC Symbol;Acc:HGNC:543]	protein_coding	ENSPANT00000010143	ENSPANT00000044398	ANXA5-201	ANXA5-204	0.0327353	0.00108157	0.507512	0.926301	6.6776	18.0787	6.51335	4.97523	4.82244e-05	0.00058941
MMB	24	ENSPANG00000017639	AP4M1	adaptor related protein complex 4 subunit mu 1 [Source:HGNC Symbol;Acc:HGNC:574]	protein_coding	ENSPANT00000019512	ENSPANT00000047900	AP4M1-201	AP4M1-203	0.000651274	0.030504	0.892566	0.583918	7.23575	18.4201	2.48305	0.847497	0.000256215	0.0017081
MMB	24	ENSPANG00000018770	ATXN2L	ataxin 2 like [Source:HGNC Symbol;Acc:HGNC:31326]	protein_coding	ENSPANT00000031822	ENSPANT00000036841	ATXN2L-204	ATXN2L-203	0.00435722	0.000272422	0.668209	0.638171	7.18008	17.7208	5.70981	5.59367	1.03036e-05	0.000337053
MMB	24	ENSPANG00000006867	EPB41L3	erythrocyte membrane protein band 4.1 like 3 [Source:HGNC Symbol;Acc:HGNC:3380]	protein_coding	ENSPANT00000028644	ENSPANT00000053064	EPB41L3-203	EPB41L3-206	0.0136133	0.00207487	0.818396	1.01413	20.09	10.4916	1.41567	1.40746	0.000198034	0.00146154
MMB	24	ENSPANG00000011690	EXOC3	exocyst complex component 3 [Source:HGNC Symbol;Acc:HGNC:30378]	protein_coding	ENSPANT00000017137	ENSPANT00000044987	EXOC3-201	EXOC3-204	0.000664219	0.0170166	0.471045	0.54151	8.2648	18.5216	5.94348	4.937	2.21194e-06	0.000243314
MMB	24	ENSPANG00000021497	FANCL	FA complementation group L [Source:HGNC Symbol;Acc:HGNC:20748]	protein_coding	ENSPANT00000025657	ENSPANT00000036432	FANCL-201	FANCL-203	0.0044607	0.000175548	0.435063	0.232679	23.043	18.2025	2.16784	4.41459	0.000438454	0.00253842
MMB	24	ENSPANG00000018310	FRYL	FRY like transcription coactivator [Source:HGNC Symbol;Acc:HGNC:29127]	protein_coding	ENSPANT00000009819	ENSPANT00000038551	FRYL-202	FRYL-201	0.00466979	0.0488915	0.341089	0.310905	21.8678	15.2698	5.67108	5.05518	0.0140043	0.0375002
MMB	24	ENSPANG00000020293	GMIP	GEM interacting protein [Source:HGNC Symbol;Acc:HGNC:24852]	protein_coding	ENSPANT00000031584	ENSPANT00000040715	GMIP-202	GMIP-203	0.000139428	0.0129824	1.38217	1.1997	2.97576	11.0331	-1.50236	-0.86874	0.0143183	0.0375002
MMB	24	ENSPANG00000031866	H2AFZ	H2A histone family member Z [Source:HGNC Symbol;Acc:HGNC:4741]	protein_coding	ENSPANT00000035221	ENSPANT00000048024	H2AFZ-202	H2AFZ-201	0.0261526	0.00077645	0.190008	0.347909	15.4046	9.74757	4.4285	5.78883	0.00292809	0.0105603
MMB	24	ENSPANG00000024163	HDAC11	histone deacetylase 11 [Source:HGNC Symbol;Acc:HGNC:19086]	protein_coding	ENSPANT00000035721	ENSPANT00000051842	HDAC11-206	HDAC11-201	0.0407304	0.00161677	0.396281	0.498785	17.1192	7.83761	2.65941	5.31083	4.69054e-05	0.00058941
MMB	24	ENSPANG00000011176	IDH2	isocitrate dehydrogenase (NADP(+)) 2, mitochondrial [Source:HGNC Symbol;Acc:HGNC:5383]	protein_coding	ENSPANT00000015229	ENSPANT00000046847	IDH2-202	IDH2-201	0.00442639	0.0476432	0.967035	0.669693	18.8103	7.89969	2.90274	5.95904	0.000275759	0.00178432
MMB	24	ENSPANG00000018833	KCNIP3	potassium voltage-gated channel interacting protein 3 [Source:HGNC Symbol;Acc:HGNC:15523]	protein_coding	ENSPANT00000011075	ENSPANT00000043782	KCNIP3-201	KCNIP3-203	0.0159559	0.00472995	0.418102	0.557187	7.62934	15.7875	4.44761	1.76613	0.000493973	0.00273279
MMB	24	ENSPANG00000008596	LTO1	LTO1, ABCE1 maturation factor [Source:HGNC Symbol;Acc:HGNC:17589]	protein_coding	ENSPANT00000040789	ENSPANT00000052072	LTO1-203	LTO1-201	3.23702e-05	0.0115759	0.688082	0.447525	17.3337	5.76874	0.226362	3.08522	1.37885e-05	0.000337053
MMB	24	ENSPANG00000026182	LYSMD4	LysM domain containing 4 [Source:HGNC Symbol;Acc:HGNC:26571]	protein_coding	ENSPANT00000002202	ENSPANT00000033083	LYSMD4-202	LYSMD4-201	0.00214667	0.0265429	0.485325	0.388711	13.6814	21.3082	1.351	1.81549	0.0014506	0.0065129
MMB	24	ENSPANG00000022610	MRPL2	mitochondrial ribosomal protein L2 [Source:HGNC Symbol;Acc:HGNC:14056]	protein_coding	ENSPANT00000021344	ENSPANT00000057817	MRPL2-201	MRPL2-202	0.0404627	0.00469437	0.642146	0.452854	7.92052	18.5064	3.97468	3.14055	0.000570156	0.00305937
MMB	24	ENSPANG00000009165	NAP1L1	nucleosome assembly protein 1 like 1 [Source:HGNC Symbol;Acc:HGNC:7637]	protein_coding	ENSPANT00000025907	ENSPANT00000048291	NAP1L1-202	NAP1L1-206	0.000374502	0.0405317	0.646805	0.336746	20.3236	13.31	6.15457	5.66961	0.000204504	0.00146154
MMB	24	ENSPANG00000019842	NUP107	nucleoporin 107 [Source:HGNC Symbol;Acc:HGNC:29914]	protein_coding	ENSPANT00000041074	ENSPANT00000058173	NUP107-203	NUP107-204	0.00130701	0.0103244	0.419874	0.788645	18.5236	2.10789	5.15595	2.01389	0.000331294	0.00196985
MMB	24	ENSPANG00000010162	PPP2R2B	protein phosphatase 2 regulatory subunit Bbeta [Source:HGNC Symbol;Acc:HGNC:9305]	protein_coding	ENSPANT00000015483	ENSPANT00000049639	PPP2R2B-203	PPP2R2B-201	0.0423525	0.00106324	0.307193	0.28582	9.30943	15.9659	5.5836	4.47696	0.00235797	0.00910096
MMB	24	ENSPANG00000031218	PSMD10	proteasome 26S subunit, non-ATPase 10 [Source:HGNC Symbol;Acc:HGNC:9555]	protein_coding	ENSPANT00000036214	ENSPANT00000047979	PSMD10-203	PSMD10-202	0.00698578	0.00161163	1.03181	1.16219	19.2359	0.0552629	1.22322	-0.15974	0.0142232	0.0375002
MMB	24	ENSPANG00000004924	RBM14	RNA binding motif protein 14 [Source:HGNC Symbol;Acc:HGNC:14219]	protein_coding	ENSPANT00000040508	ENSPANT00000041780	RBM14-204	RBM14-203	0.00243944	0.0314426	0.399831	0.763292	23.6192	6.96696	4.37475	3.91929	0.00100814	0.00482155
MMB	24	ENSPANG00000020672	RBM4B	RNA binding motif protein 4B [Source:HGNC Symbol;Acc:HGNC:28842]	protein_coding	ENSPANT00000004791	ENSPANT00000052807	RBM4B-202	RBM4B-201	0.0022652	0.0337125	0.216378	0.346305	9.89212	17.7272	5.38161	2.25318	0.00950856	0.0286559
MMB	24	ENSPANG00000015890	RSPH3	radial spoke head 3 homolog [Source:NCBI gene;Acc:100137452]	protein_coding	ENSPANT00000046643	ENSPANT00000050181	RSPH3-202	RSPH3-204	0.0135879	0.000695428	0.3456	0.690432	18.5357	6.97625	5.63082	2.05364	0.000131246	0.00115497
MMB	24	ENSPANG00000023394	SEC61A2	Sec61 translocon alpha 2 subunit [Source:HGNC Symbol;Acc:HGNC:17702]	protein_coding	ENSPANT00000021640	ENSPANT00000047970	SEC61A2-202	SEC61A2-201	0.000149387	0.0082927	1.05911	1.03993	9.33929	18.58	3.37277	2.63248	0.000236338	0.00162482
MMB	24	ENSPANG00000004466	SIN3B	SIN3 transcription regulator family member B [Source:HGNC Symbol;Acc:HGNC:19354]	protein_coding	ENSPANT00000021853	ENSPANT00000034009	SIN3B-202	SIN3B-201	0.00338374	0.00622016	0.508259	0.648738	7.61126	15.1551	6.18292	4.31908	0.00049687	0.00273279
MMB	24	ENSPANG00000021012	STRADA	STE20-related kinase adaptor alpha [Source:HGNC Symbol;Acc:HGNC:30172]	protein_coding	ENSPANT00000032976	ENSPANT00000036985	STRADA-206	STRADA-201	0.00142935	0.0467309	0.856217	0.836925	20.1951	8.94471	1.29738	0.601634	0.000188812	0.00146154
MMB	24	ENSPANG00000010337		NRDE-2, necessary for RNA interference, domain containing [Source:NCBI gene;Acc:101006200]	protein_coding	ENSPANT00000019601	ENSPANT00000021732			0.014858	0.00207487	0.500719	0.476852	20.0871	8.08759	4.81946	4.4496	5.21686e-05	0.000604057
MMB	24	ENSPANG00000018182		lymphoid-restricted membrane protein [Source:NCBI gene;Acc:101019445]	protein_coding	ENSPANT00000020363	ENSPANT00000054204			0.0100116	0.00111823	0.267652	0.4287	0.968748	21.3048	0.921503	2.19491	0.00808926	0.0250653
MMB	24	ENSPANG00000020074		mitochondrial ribosome associated GTPase 1 [Source:NCBI gene;Acc:101023649]	protein_coding	ENSPANT00000027224	ENSPANT00000053215			0.0350482	0.00428806	0.598421	0.413074	10.4804	4.0873	4.22414	4.2355	0.0102411	0.0300405
MMB	24	ENSPANG00000020351		BUB3, mitotic checkpoint protein [Source:NCBI gene;Acc:101011923]	protein_coding	ENSPANT00000039719	ENSPANT00000051509			0.0021258	0.0168406	0.588931	1.01839	17.4004	7	2.28909	-0.580085	2.25401e-05	0.000381448
MUA	24	ENSPANG00000007603	ATP13A5	ATPase 13A5 [Source:HGNC Symbol;Acc:HGNC:31789]	protein_coding	ENSPANT00000011543	ENSPANT00000046651	ATP13A5-201	ATP13A5-202	0.037205	0.00132844	0.610121	0.615589	13.8789	21.4674	0.51291	3.36316	0.000544606	0.00715414
MUA	24	ENSPANG00000011058	CACNA2D1	calcium voltage-gated channel auxiliary subunit alpha2delta 1 [Source:HGNC Symbol;Acc:HGNC:1399]	protein_coding	ENSPANT00000007373	ENSPANT00000041344	CACNA2D1-202	CACNA2D1-201	0.0277139	0.00292942	0.526028	0.45994	13.3514	21.1082	3.22586	7.55492	0.00266135	0.0167202
MUA	24	ENSPANG00000009529	HADH	hydroxyacyl-CoA dehydrogenase [Source:HGNC Symbol;Acc:HGNC:4799]	protein_coding	ENSPANT00000006249	ENSPANT00000040490	HADH-204	HADH-205	0.0376983	0.00223035	0.203204	0.371687	6.65651	15.846	7.13283	4.91001	0.000595845	0.00748693
MUA	24	ENSPANG00000009529	HADH	hydroxyacyl-CoA dehydrogenase [Source:HGNC Symbol;Acc:HGNC:4799]	protein_coding	ENSPANT00000040490	ENSPANT00000055362	HADH-205	HADH-201	0.00223035	0.00288435	0.371687	0.482877	15.846	6.97226	4.91001	0.184601	0.000467958	0.00644
MUA	24	ENSPANG00000006705	KALRN	kalirin RhoGEF kinase [Source:HGNC Symbol;Acc:HGNC:4814]	protein_coding	ENSPANT00000035113	ENSPANT00000046917	KALRN-207	KALRN-203	0.00435722	0.0456104	0.466742	0.333643	19.2742	8.18887	3.91853	2.4248	8.98894e-05	0.0024782
MUA	24	ENSPANG00000012186	KLC2	kinesin light chain 2 [Source:HGNC Symbol;Acc:HGNC:20716]	protein_coding	ENSPANT00000042182	ENSPANT00000053988	KLC2-205	KLC2-201	0.0320076	0.00123278	0.661474	0.578576	15.7773	5.60678	2.12991	0.690837	0.00875104	0.0436043
MUA	24	ENSPANG00000019366	NELFE	negative elongation factor complex member E [Source:HGNC Symbol;Acc:HGNC:13974]	protein_coding	ENSPANT00000025253	ENSPANT00000038607	NELFE-201	NELFE-202	0.00145241	0.0287418	0.848447	1.12702	7.06736	16.3806	2.761	0.795215	1.46056e-05	0.00154937
MUA	24	ENSPANG00000013979	NONO	non-POU domain containing octamer binding [Source:HGNC Symbol;Acc:HGNC:7871]	protein_coding	ENSPANT00000002240	ENSPANT00000046633	NONO-203	NONO-204	0.0337891	0.00408058	0.327199	0.307622	9.77364	19.7954	4.76269	3.00206	0.000637434	0.007612
MUA	24	ENSPANG00000013979	NONO	non-POU domain containing octamer binding [Source:HGNC Symbol;Acc:HGNC:7871]	protein_coding	ENSPANT00000002240	ENSPANT00000051864	NONO-203	NONO-205	0.0337891	0.00322001	0.327199	0.184238	9.77364	18.1387	4.76269	3.99413	0.000713523	0.00793108
MUA	24	ENSPANG00000018089	RALGAPA2	Ral GTPase activating protein catalytic alpha subunit 2 [Source:HGNC Symbol;Acc:HGNC:16207]	protein_coding	ENSPANT00000039413	ENSPANT00000052143	RALGAPA2-203	RALGAPA2-201	0.00803754	0.000750621	0.735971	0.812448	15.8003	23.2459	4.21664	2.50129	0.00242646	0.0160987
MUA	24	ENSPANG00000018089	RALGAPA2	Ral GTPase activating protein catalytic alpha subunit 2 [Source:HGNC Symbol;Acc:HGNC:16207]	protein_coding	ENSPANT00000052143	ENSPANT00000053879	RALGAPA2-201	RALGAPA2-202	0.000750621	0.0257622	0.812448	0.910972	23.2459	14.0408	2.50129	1.70151	0.00142544	0.0124834
MUA	24	ENSPANG00000018507	RBM5	RNA binding motif protein 5 [Source:HGNC Symbol;Acc:HGNC:9902]	protein_coding	ENSPANT00000016134	ENSPANT00000048101	RBM5-201	RBM5-203	0.000272422	0.000264925	0.224203	0.433762	0.630017	21.7558	5.7048	1.35994	0.00208479	0.0150626
MUA	24	ENSPANG00000026411	SMARCD3	SWI/SNF related, matrix associated, actin dependent regulator of chromatin, subfamily d, member 3 [Source:HGNC Symbol;Acc:HGNC:11108]	protein_coding	ENSPANT00000022897	ENSPANT00000044181	SMARCD3-201	SMARCD3-202	0.00292942	0.0261526	0.436818	0.505992	13.8562	6.64953	4.95176	6.23301	0.00293019	0.0180108
MUA	24	ENSPANG00000016240	TRIO	trio Rho guanine nucleotide exchange factor [Source:HGNC Symbol;Acc:HGNC:12303]	protein_coding	ENSPANT00000039865	ENSPANT00000044748	TRIO-203	TRIO-202	0.0191673	0.000716723	0.76314	1.00852	17.4034	0.402483	2.43241	0.82573	0.00299141	0.0180108
MUA	24	ENSPANG00000006224	WDR7	WD repeat domain 7 [Source:HGNC Symbol;Acc:HGNC:13490]	protein_coding	ENSPANT00000026891	ENSPANT00000054558	WDR7-201	WDR7-202	0.0320099	0.0022652	0.626806	1.19341	22.9793	14.2986	3.7863	0.80685	0.00120689	0.0120273
MUA	24	ENSPANG00000013981	ZC4H2	zinc finger C4H2-type containing [Source:HGNC Symbol;Acc:HGNC:24931]	protein_coding	ENSPANT00000017934	ENSPANT00000036125	ZC4H2-201	ZC4H2-202	0.0278299	0.00443888	0.588319	0.716229	16.9999	0.932514	-0.0371923	0.242897	0.00671082	0.035949
MUA	24	ENSPANG00000020796	ZDHHC6	zinc finger DHHC-type containing 6 [Source:HGNC Symbol;Acc:HGNC:19160]	protein_coding	ENSPANT00000026469	ENSPANT00000050811	ZDHHC6-202	ZDHHC6-201	0.00119156	0.0173638	0.259557	0.282898	7.42325	16.1659	3.96017	3.07882	0.00232393	0.0159909
MUA	24	ENSPANG00000008256	ZNF502	zinc finger protein 502 [Source:HGNC Symbol;Acc:HGNC:23718]	protein_coding	ENSPANT00000038781	ENSPANT00000045515	ZNF502-201	ZNF502-203	0.00210945	0.00312958	0.488216	0.447156	14.7762	7.26223	1.14223	1.99348	0.000746169	0.00798677
MUA	24	ENSPANG00000031512			protein_coding	ENSPANT00000043550	ENSPANT00000047509			0.00250599	0.0309733	0.91628	0.667582	14.7646	8.27843	1.06524	3.03415	0.00135428	0.0124834
MUG	24	ENSPANG00000034888	AP1AR	adaptor related protein complex 1 associated regulatory protein [Source:HGNC Symbol;Acc:HGNC:28808]	protein_coding	ENSPANT00000038954	ENSPANT00000045407	AP1AR-203	AP1AR-201	0.0249816	0.00143501	1.165	0.662265	19	7.78823	-2.05811	1.01888	4.85436e-05	0.00142719
MUG	24	ENSPANG00000021847	C1orf43	chromosome 1 open reading frame 43 [Source:HGNC Symbol;Acc:HGNC:29876]	protein_coding	ENSPANT00000006051	ENSPANT00000058088	C1orf43-202	C1orf43-204	0.0010999	0.017802	0.32303	0.502071	9.92742	21.8845	4.92423	3.35137	0.00216889	0.0140978
MUG	24	ENSPANG00000010291	COPS7B	COP9 signalosome subunit 7B [Source:HGNC Symbol;Acc:HGNC:16760]	protein_coding	ENSPANT00000009162	ENSPANT00000033459	COPS7B-203	COPS7B-206	0.00132463	0.0110257	0.58951	1.00084	8.45654	16.9428	2.74405	-1.21325	0.000441042	0.00542681
MUG	24	ENSPANG00000019050	DBNL	drebrin like [Source:HGNC Symbol;Acc:HGNC:2696]	protein_coding	ENSPANT00000052794	ENSPANT00000057023	DBNL-206	DBNL-201	0.014701	0.000651274	0.796828	0.55567	18.7308	11.7387	-0.676353	0.271093	0.000449142	0.00542681
MUG	24	ENSPANG00000025853	DENND1A	DENN domain containing 1A [Source:HGNC Symbol;Acc:HGNC:29324]	protein_coding	ENSPANT00000027815	ENSPANT00000051676	DENND1A-201	DENND1A-202	0.00408256	0.0158166	0.587368	0.830851	10.4387	22.2902	1.70058	1.04208	3.20644e-05	0.00121763
MUG	24	ENSPANG00000017371	DMD	dystrophin [Source:HGNC Symbol;Acc:HGNC:2928]	protein_coding	ENSPANT00000035972	ENSPANT00000053054	DMD-210	DMD-201	0.00207487	0.0316832	0.786393	1.32412	19.5916	8.00175	1.36741	-3.29143	0.00260663	0.0162829
MUG	24	ENSPANG00000016930	HERC1	HECT and RLD domain containing E3 ubiquitin protein ligase family member 1 [Source:HGNC Symbol;Acc:HGNC:4867]	protein_coding	ENSPANT00000042501	ENSPANT00000046029	HERC1-201	HERC1-206	0.00414974	0.0457539	0.916579	0.567648	5.93256	22.0001	1.09337	1.10773	0.00059798	0.00611976
MUG	24	ENSPANG00000014995	ILF3	interleukin enhancer binding factor 3 [Source:HGNC Symbol;Acc:HGNC:6038]	protein_coding	ENSPANT00000042798	ENSPANT00000044877	ILF3-204	ILF3-202	0.000272422	0.0215632	0.602565	0.387513	10.4051	5.30415	1.96814	4.36086	0.00122334	0.00934014
MUG	24	ENSPANG00000017444	KIF21A	kinesin family member 21A [Source:HGNC Symbol;Acc:HGNC:19349]	protein_coding	ENSPANT00000040397	ENSPANT00000049833	KIF21A-204	KIF21A-206	0.017802	0.00458442	1.4253	0.940256	11.7736	22.7939	-2.01731	2.97358	0.00811194	0.0419553
MUG	24	ENSPANG00000017474	MSANTD4	Myb/SANT DNA binding domain containing 4 with coiled-coils [Source:HGNC Symbol;Acc:HGNC:29383]	protein_coding	ENSPANT00000035197	ENSPANT00000043471	MSANTD4-202	MSANTD4-203	0.0148448	0.000276888	0.27283	0.397789	23.948	16.6878	2.29266	-0.0759606	0.000555781	0.00607569
MUG	24	ENSPANG00000023051	MTMR14	myotubularin related protein 14 [Source:HGNC Symbol;Acc:HGNC:26190]	protein_coding	ENSPANT00000021635	ENSPANT00000044125	MTMR14-201	MTMR14-205	0.012686	0.00297448	0.401945	0.274897	10.2562	21.731	3.9724	3.85793	0.00289077	0.0173807
MUG	24	ENSPANG00000024802	PPP6C	protein phosphatase 6 catalytic subunit [Source:HGNC Symbol;Acc:HGNC:9323]	protein_coding	ENSPANT00000024580	ENSPANT00000037668	PPP6C-202	PPP6C-204	0.000151877	0.045503	0.195656	0.350264	21.4523	11.7139	5.0801	0.761489	0.00271317	0.0167312
MUG	24	ENSPANG00000008476	PTDSS1	phosphatidylserine synthase 1 [Source:HGNC Symbol;Acc:HGNC:9587]	protein_coding	ENSPANT00000028824	ENSPANT00000044479	PTDSS1-201	PTDSS1-203	0.0010999	0.004391	0.465975	0.866641	16.1193	11.9604	4.49088	1.27056	0.00176731	0.0118066
MUG	24	ENSPANG00000017184	SEC31A	SEC31 homolog A, COPII coat complex component [Source:HGNC Symbol;Acc:HGNC:17052]	protein_coding	ENSPANT00000031188	ENSPANT00000052184	SEC31A-206	SEC31A-208	0.0476032	0.00433873	0.849823	0.738077	4.02856	20.4767	2.75009	3.90316	0.000896368	0.00769916
MUG	24	ENSPANG00000009881	SIK2	salt inducible kinase 2 [Source:HGNC Symbol;Acc:HGNC:21680]	protein_coding	ENSPANT00000006269	ENSPANT00000006270	SIK2-201	SIK2-202	1.67851e-06	0.00641155	1.09976	0.85963	7.97072	0.806005	4.33662	2.64901	0.000820858	0.00744967
MUG	24	ENSPANG00000006706	SLC4A2	solute carrier family 4 member 2 [Source:HGNC Symbol;Acc:HGNC:11028]	protein_coding	ENSPANT00000012453	ENSPANT00000052087	SLC4A2-204	SLC4A2-201	0.0342583	0.00113656	1.39779	1.34496	5	12.5357	-1.27262	-0.360802	0.00433375	0.0251148
MUG	24	ENSPANG00000008521	TBC1D14	TBC1 domain family member 14 [Source:HGNC Symbol;Acc:HGNC:29246]	protein_coding	ENSPANT00000045524	ENSPANT00000054490	TBC1D14-204	TBC1D14-203	0.0401315	0.000386205	0.834625	0.423231	11.6804	17.7241	0.935602	3.84185	0.000586774	0.00611976
MUG	24	ENSPANG00000016789	ZNF638	zinc finger protein 638 [Source:HGNC Symbol;Acc:HGNC:17894]	protein_coding	ENSPANT00000035664	ENSPANT00000047523	ZNF638-205	ZNF638-201	0.0423302	0.000146897	0.651488	0.371269	13.7828	20.68	1.11334	5.60082	0.000842884	0.00749903
MUG	24	ENSPANG00000011150		glutamine amidotransferase like class 1 domain containing 3A [Source:NCBI gene;Acc:100997651]	protein_coding	ENSPANT00000015075	ENSPANT00000037234			0.0137532	0.000604945	0.678571	1.15225	9.19654	20.1828	5.42891	-0.296495	6.53399e-06	0.00062857
MUG	24	ENSPANG00000015705		casein kinase 2 beta [Source:NCBI gene;Acc:101020422]	protein_coding	ENSPANT00000031144	ENSPANT00000034271			0.000272422	0.0245912	0.416982	0.746201	9.50056	20.1817	3.37427	2.02742	4.19128e-05	0.001344
MUG	24	ENSPANG00000016549		ribosomal protein S3 [Source:NCBI gene;Acc:101001709]	protein_coding	ENSPANT00000020442	ENSPANT00000037760			0.0130145	0.00408058	0.341921	0.290431	8.4583	19.3178	6.33494	6.37585	0.000317392	0.00462623
MUG	24	ENSPANG00000016549		ribosomal protein S3 [Source:NCBI gene;Acc:101001709]	protein_coding	ENSPANT00000034753	ENSPANT00000037760			0.00515768	0.00408058	0.16354	0.290431	8.00186	19.3178	6.957	6.37585	0.00141713	0.0101738
MUG	24	ENSPANG00000023352		selenophosphate synthetase 1 [Source:NCBI gene;Acc:100998757]	protein_coding	ENSPANT00000021592	ENSPANT00000040491			0.00449555	0.00274914	0.602143	0.423944	9.3351	20.5888	3.04372	3.56533	0.000208603	0.00323971
OES	24	ENSPANG00000016067	AP2A2	adaptor related protein complex 2 subunit alpha 2 [Source:HGNC Symbol;Acc:HGNC:562]	protein_coding	ENSPANT00000021518	ENSPANT00000037866	AP2A2-201	AP2A2-203	0.0379023	0.00458442	0.304966	0.388507	18.621	9.55918	5.50125	0.843123	3.3788e-05	0.00050697
OES	24	ENSPANG00000016067	AP2A2	adaptor related protein complex 2 subunit alpha 2 [Source:HGNC Symbol;Acc:HGNC:562]	protein_coding	ENSPANT00000021518	ENSPANT00000047396	AP2A2-201	AP2A2-202	0.0379023	0.00458442	0.304966	0.385169	18.621	9.54298	5.50125	0.843034	3.78513e-05	0.00050697
OES	24	ENSPANG00000018436	L3HYPDH	trans-L-3-hydroxyproline dehydratase [Source:HGNC Symbol;Acc:HGNC:20488]	protein_coding	ENSPANT00000015705	ENSPANT00000049682	L3HYPDH-201	L3HYPDH-202	0.0392691	0.00209095	0.314973	0.412582	2.60545	11.2898	0.100415	1.02304	0.00320278	0.018052
OES	24	ENSPANG00000009191	PHF1	PHD finger protein 1 [Source:HGNC Symbol;Acc:HGNC:8919]	protein_coding	ENSPANT00000026588	ENSPANT00000045020	PHF1-201	PHF1-202	0.00727403	3.84873e-05	0.720868	0.864014	2.00519	13.7084	1.8566	0.860763	1.21948e-05	0.00050697
OES	24	ENSPANG00000021248	RBM39	RNA binding motif protein 39 [Source:NCBI gene;Acc:100137604]	protein_coding	ENSPANT00000023802	ENSPANT00000050867	RBM39-203	RBM39-201	0.00480919	0.00774332	0.225139	0.260546	7.6997	18.1728	5.83193	1.03942	0.00232718	0.0144285
OES	24	ENSPANG00000013857	SH3PXD2B	SH3 and PX domains 2B [Source:HGNC Symbol;Acc:HGNC:29242]	protein_coding	ENSPANT00000009517	ENSPANT00000054986	SH3PXD2B-203	SH3PXD2B-202	0.00419648	0.0493852	0.853634	1.30496	11.1148	21.2646	-0.205552	-0.761889	2.35837e-05	0.00050697
OES	24	ENSPANG00000022290	WDFY3	WD repeat and FYVE domain containing 3 [Source:HGNC Symbol;Acc:HGNC:20751]	protein_coding	ENSPANT00000017258	ENSPANT00000052705	WDFY3-201	WDFY3-202	0.0171292	0.00414974	0.353486	0.569959	17.1459	7.24294	6.30658	4.23655	0.001112	0.00766042
OLB	24	ENSPANG00000013147	BACE1	beta-secretase 1 [Source:HGNC Symbol;Acc:HGNC:933]	protein_coding	ENSPANT00000038216	ENSPANT00000047440	BACE1-201	BACE1-202	0.048659	0.000764504	0.249364	0.205112	17.5636	6.02806	4.5207	5.16173	0.00110106	0.00321847
OLB	24	ENSPANG00000006516	CFAP221	cilia and flagella associated protein 221 [Source:HGNC Symbol;Acc:HGNC:33720]	protein_coding	ENSPANT00000010279	ENSPANT00000045001	CFAP221-203	CFAP221-202	0.0111699	0.0042189	0.479871	0.784052	12.2511	23.0846	2.22866	-0.564167	0.00174659	0.00442469
OLB	24	ENSPANG00000011456	GON4L	gon-4 like [Source:HGNC Symbol;Acc:HGNC:25973]	protein_coding	ENSPANT00000035098	ENSPANT00000058734	GON4L-203	GON4L-202	0.0124908	0.00279421	0.141323	0.242576	16.4941	9.38647	5.23222	6.94804	0.000310623	0.00121801
OLB	24	ENSPANG00000011456	GON4L	gon-4 like [Source:HGNC Symbol;Acc:HGNC:25973]	protein_coding	ENSPANT00000047014	ENSPANT00000058734	GON4L-204	GON4L-202	0.0276343	0.00279421	0.413935	0.242576	18.8827	9.38647	4.89415	6.94804	6.44795e-05	0.000668242
OLB	24	ENSPANG00000021598	HNRNPA2B1	heterogeneous nuclear ribonucleoprotein A2/B1 [Source:HGNC Symbol;Acc:HGNC:5033]	protein_coding	ENSPANT00000043641	ENSPANT00000047942	HNRNPA2B1-206	HNRNPA2B1-201	0.0385952	0.00115489	0.221199	0.254018	7.05286	16.4076	8.28057	11.4799	0.00498046	0.0107127
OLB	24	ENSPANG00000029408	PCDHGA4	protocadherin gamma subfamily A, 4 [Source:HGNC Symbol;Acc:HGNC:8702]	protein_coding	ENSPANT00000031719	ENSPANT00000056081	PCDHGA4-206	PCDHGA4-209	0.00113656	0.0205206	0.458152	0.273	14.1374	6.76545	3.981	4.87279	0.0056707	0.0117538
OLB	24	ENSPANG00000023504	PHC1	polyhomeotic homolog 1 [Source:HGNC Symbol;Acc:HGNC:3182]	protein_coding	ENSPANT00000008900	ENSPANT00000038945	PHC1-201	PHC1-202	0.0271166	0.00435722	0.444242	0.455327	8.28987	17.88	6.51535	8.03422	0.0053211	0.0112334
OLB	24	ENSPANG00000017607	PRMT5	protein arginine methyltransferase 5 [Source:HGNC Symbol;Acc:HGNC:10894]	protein_coding	ENSPANT00000027668	ENSPANT00000038125	PRMT5-201	PRMT5-203	0.0047722	0.0109932	0.840129	0.592196	7.19167	16.6665	3.14572	3.86983	0.0011921	0.0033975
OLB	24	ENSPANG00000000041	PSMD14	proteasome 26S subunit, non-ATPase 14 [Source:HGNC Symbol;Acc:HGNC:16889]	protein_coding	ENSPANT00000008942	ENSPANT00000052038	PSMD14-202	PSMD14-201	0.0231015	0.00274914	0.258574	0.201651	16.8714	0.288354	6.54927	5.56815	0.00472394	0.010439
OLB	24	ENSPANG00000006338	RABGAP1L	RAB GTPase activating protein 1 like [Source:HGNC Symbol;Acc:HGNC:24663]	protein_coding	ENSPANT00000035681	ENSPANT00000041359	RABGAP1L-207	RABGAP1L-202	0.000272422	0.00754711	0.377922	0.60518	4.33862	20.432	2.09045	1.25503	0.000283055	0.00115878
OLB	24	ENSPANG00000011172	RGMA	repulsive guidance molecule BMP co-receptor a [Source:HGNC Symbol;Acc:HGNC:30308]	protein_coding	ENSPANT00000015630	ENSPANT00000055713	RGMA-202	RGMA-204	0.0021258	0.0143542	1.40121	1.06296	6.12576	15.28	-1.60193	0.534747	0.0111115	0.0214698
OLB	24	ENSPANG00000022972	SLC25A33	solute carrier family 25 member 33 [Source:HGNC Symbol;Acc:HGNC:29681]	protein_coding	ENSPANT00000007018	ENSPANT00000032042	SLC25A33-201	SLC25A33-202	0.046012	0.00270408	0.911937	1.09907	8.86336	20.3521	3.21612	2.06942	3.35152e-05	0.000536303
OLB	24	ENSPANG00000022822	SLC35B1	solute carrier family 35 member B1 [Source:HGNC Symbol;Acc:HGNC:20798]	protein_coding	ENSPANT00000019886	ENSPANT00000033433	SLC35B1-201	SLC35B1-202	0.0309868	0.00117323	0.210285	0.1277	17.3242	6.51027	5.80976	5.42881	0.001585	0.00420209
OLB	24	ENSPANG00000025073	TRPM3	transient receptor potential cation channel subfamily M member 3 [Source:HGNC Symbol;Acc:HGNC:17992]	protein_coding	ENSPANT00000025280	ENSPANT00000033365	TRPM3-202	TRPM3-203	0.00293991	0.0127782	1.14319	0.677622	11.2782	1.47015	1.15475	3.16994	4.49346e-05	0.000569172
OLB	24	ENSPANG00000013415	TSEN2	tRNA splicing endonuclease subunit 2 [Source:HGNC Symbol;Acc:HGNC:28422]	protein_coding	ENSPANT00000008465	ENSPANT00000051237	TSEN2-202	TSEN2-201	0.00332916	0.030504	0.279838	0.401163	7.33183	17.09	4.4809	4.8354	0.000366985	0.00134956
OLB	24	ENSPANG00000023958	UBAC2	UBA domain containing 2 [Source:HGNC Symbol;Acc:HGNC:20486]	protein_coding	ENSPANT00000013981	ENSPANT00000014296	UBAC2-201	UBAC2-203	8.41561e-05	0.0155026	0.906827	0.670654	20.2087	9.22842	2.01779	4.2513	0.000841947	0.00266616
OLB	24	ENSPANG00000008847	UPF1	UPF1, RNA helicase and ATPase [Source:HGNC Symbol;Acc:HGNC:9962]	protein_coding	ENSPANT00000008916	ENSPANT00000056931	UPF1-202	UPF1-201	0.0355874	0.000764504	0.417634	0.585535	7.96363	17.2027	4.88458	-0.951519	3.76353e-05	0.000536303
OLB	24	ENSPANG00000008645	YWHAQ	tyrosine 3-monooxygenase/tryptophan 5-monooxygenase activation protein theta [Source:HGNC Symbol;Acc:HGNC:12854]	protein_coding	ENSPANT00000015987	ENSPANT00000058808	YWHAQ-203	YWHAQ-202	0.012985	0.00442639	0.459553	0.270652	6.50924	17.7026	6.19802	10.8862	0.000320529	0.00121801
OLB	24	ENSPANG00000017784	ZNF211	zinc finger protein 211 [Source:HGNC Symbol;Acc:HGNC:13003]	protein_coding	ENSPANT00000042066	ENSPANT00000057330	ZNF211-201	ZNF211-203	0.00473949	0.0141628	0.238473	0.209891	6.31971	17.4724	4.13743	5.6802	0.00123095	0.00342265
OLB	24	ENSPANG00000014632			protein_coding	ENSPANT00000001248	ENSPANT00000055794			0.00709493	0.00493114	0.317865	0.576912	19.2458	10.9833	5.59027	-0.233874	0.000163315	0.000899279
OLB	24	ENSPANG00000016549		ribosomal protein S3 [Source:NCBI gene;Acc:101001709]	protein_coding	ENSPANT00000034753	ENSPANT00000037760			0.0219769	0.00119156	0.341944	0.227097	8.97653	15.9998	7.40528	7.6306	0.00145036	0.0039367
OMF	24	ENSPANG00000011576	ACTR3	ARP3 actin related protein 3 homolog [Source:HGNC Symbol;Acc:HGNC:170]	protein_coding	ENSPANT00000027929	ENSPANT00000044298	ACTR3-202	ACTR3-201	0.00216065	0.00586868	0.380313	0.703681	17.8518	8.28445	7.44153	-0.223264	0.000704286	0.00766374
OMF	24	ENSPANG00000021960	ADAP1	ArfGAP with dual PH domains 1 [Source:HGNC Symbol;Acc:HGNC:16486]	protein_coding	ENSPANT00000018804	ENSPANT00000056557	ADAP1-201	ADAP1-204	0.0285219	0.00443888	0.529503	0.889229	9.44425	14.3303	1.19009	2.66688	0.00241809	0.017697
OMF	24	ENSPANG00000018890	ADD1	adducin 1 [Source:HGNC Symbol;Acc:HGNC:243]	protein_coding	ENSPANT00000041998	ENSPANT00000045148	ADD1-204	ADD1-205	0.00151013	3.34864e-05	0.91042	0.628859	14.5894	22.6143	2.89482	4.5293	0.00117115	0.0109087
OMF	24	ENSPANG00000032905	ANP32E	acidic nuclear phosphoprotein 32 family member E [Source:HGNC Symbol;Acc:HGNC:16673]	protein_coding	ENSPANT00000041511	ENSPANT00000055582	ANP32E-205	ANP32E-204	0.00460009	0.015252	0.674371	1.00048	17.8236	1.49749	1.25375	1.08276	0.000177156	0.0036627
OMF	24	ENSPANG00000022687	BCAP29	B cell receptor associated protein 29 [Source:HGNC Symbol;Acc:HGNC:24131]	protein_coding	ENSPANT00000016681	ENSPANT00000039286	BCAP29-201	BCAP29-202	0.0295343	0.00480272	0.505425	0.30647	18.565	13.6416	4.63671	5.91272	0.00281781	0.0198832
OMF	24	ENSPANG00000019626	BRD2	bromodomain containing 2 [Source:HGNC Symbol;Acc:HGNC:1103]	protein_coding	ENSPANT00000015979	ENSPANT00000051735	BRD2-202	BRD2-205	0.0216416	0.0044607	0.294183	0.43174	18.2977	6.65475	7.45988	6.34191	0.0010411	0.00990789
OMF	24	ENSPANG00000013230	CKAP5	cytoskeleton associated protein 5 [Source:HGNC Symbol;Acc:HGNC:28959]	protein_coding	ENSPANT00000011260	ENSPANT00000036106	CKAP5-202	CKAP5-206	0.0021955	0.0146265	0.705401	0.560613	18.6459	14.1765	6.89738	4.32831	0.00807725	0.044716
OMF	24	ENSPANG00000018112	CNOT2	CCR4-NOT transcription complex subunit 2 [Source:HGNC Symbol;Acc:HGNC:7878]	protein_coding	ENSPANT00000006143	ENSPANT00000055328	CNOT2-202	CNOT2-207	0.0021955	0.0139716	0.572657	0.823034	19.1635	12.8325	5.21969	1.98788	0.00522839	0.0313325
OMF	24	ENSPANG00000005347	COPA	coatomer protein complex subunit alpha [Source:HGNC Symbol;Acc:HGNC:2230]	protein_coding	ENSPANT00000019123	ENSPANT00000044295	COPA-201	COPA-203	1.08672e-05	0.00303474	0.453744	0.73414	19.3898	11.2657	7.35676	3.66023	0.0015516	0.0129614
OMF	24	ENSPANG00000000483	CRADD	CASP2 and RIPK1 domain containing adaptor with death domain [Source:HGNC Symbol;Acc:HGNC:2340]	protein_coding	ENSPANT00000021655	ENSPANT00000049273	CRADD-201	CRADD-203	0.030504	0.000374502	0.468639	0.448719	7.94671	15.2524	1.70546	2.46088	0.00471633	0.0293264
OMF	24	ENSPANG00000025853	DENND1A	DENN domain containing 1A [Source:HGNC Symbol;Acc:HGNC:29324]	protein_coding	ENSPANT00000027815	ENSPANT00000034186	DENND1A-201	DENND1A-203	0.00243944	0.0467309	0.561506	0.351841	6.59595	18.3019	1.63629	2.85876	8.63434e-05	0.00210018
OMF	24	ENSPANG00000026026	DLEC1	DLEC1, cilia and flagella associated protein [Source:HGNC Symbol;Acc:HGNC:2899]	protein_coding	ENSPANT00000010648	ENSPANT00000051703	DLEC1-202	DLEC1-201	0.00442639	0.0231015	0.885766	1.28561	3.54471	14.4694	0.617376	-2.86395	0.000220486	0.00390108
OMF	24	ENSPANG00000014011	DMAC2	distal membrane arm assembly complex 2 [Source:HGNC Symbol;Acc:HGNC:25496]	protein_coding	ENSPANT00000003238	ENSPANT00000032931	DMAC2-201	DMAC2-204	0.0481688	0.00077645	0.585748	0.966085	7.91951	18.2862	3.7257	1.64358	0.000231204	0.00396317
OMF	24	ENSPANG00000017575	DOCK9	dedicator of cytokinesis 9 [Source:HGNC Symbol;Acc:HGNC:14132]	protein_coding	ENSPANT00000048526	ENSPANT00000058635	DOCK9-202	DOCK9-201	2.10932e-05	0.0219769	1.05627	1.38265	19.6806	15.2458	4.21645	-0.231067	0.00214919	0.016158
OMF	24	ENSPANG00000002759	FNIP1	folliculin interacting protein 1 [Source:HGNC Symbol;Acc:HGNC:29418]	protein_coding	ENSPANT00000010050	ENSPANT00000041126	FNIP1-201	FNIP1-202	0.0449102	0.000159346	1.24764	0.837448	13.8189	22.1668	-0.299251	3.37068	0.000363385	0.00518137
OMF	24	ENSPANG00000022037	HECTD3	HECT domain E3 ubiquitin protein ligase 3 [Source:HGNC Symbol;Acc:HGNC:26117]	protein_coding	ENSPANT00000025434	ENSPANT00000031920	HECTD3-201	HECTD3-202	0.0124403	0.00449555	0.305517	0.442804	7.83504	1.82298	3.13901	4.23661	0.00799732	0.0446878
OMF	24	ENSPANG00000014427	HNRNPAB	heterogeneous nuclear ribonucleoprotein A/B [Source:HGNC Symbol;Acc:HGNC:5034]	protein_coding	ENSPANT00000007505	ENSPANT00000049083	HNRNPAB-201	HNRNPAB-202	0.000695428	0.0120575	0.64308	0.438636	9.10065	16.4326	3.91805	6.45389	7.08268e-05	0.0019112
OMF	24	ENSPANG00000026152	IST1	IST1, ESCRT-III associated factor [Source:HGNC Symbol;Acc:HGNC:28977]	protein_coding	ENSPANT00000026224	ENSPANT00000045545	IST1-202	IST1-201	0.0456104	0.00209095	0.195715	0.267889	16.7696	8.75139	6.17761	4.98366	0.000467085	0.00603562
OMF	24	ENSPANG00000026152	IST1	IST1, ESCRT-III associated factor [Source:HGNC Symbol;Acc:HGNC:28977]	protein_coding	ENSPANT00000045545	ENSPANT00000054496	IST1-201	IST1-206	0.00209095	0.0380127	0.267889	0.313922	8.75139	18.607	4.98366	1.11019	0.00878098	0.0468508
OMF	24	ENSPANG00000018187	ITPRID2	ITPR interacting domain containing 2 [Source:HGNC Symbol;Acc:HGNC:11319]	protein_coding	ENSPANT00000054923	ENSPANT00000056390	ITPRID2-204	ITPRID2-206	0.00460009	0.0128231	0.536465	0.282529	18.8718	8.95861	6.32347	5.02822	0.000509381	0.00628805
OMF	24	ENSPANG00000021052	LRRC28	leucine rich repeat containing 28 [Source:HGNC Symbol;Acc:HGNC:28355]	protein_coding	ENSPANT00000035301	ENSPANT00000046920	LRRC28-206	LRRC28-201	0.0021955	0.0194668	0.479286	0.27334	19.7646	9.03971	1.15676	4.05843	0.000145431	0.00316504
OMF	24	ENSPANG00000015848	MBD5	methyl-CpG binding domain protein 5 [Source:HGNC Symbol;Acc:HGNC:20444]	protein_coding	ENSPANT00000018565	ENSPANT00000032105	MBD5-201	MBD5-206	0.0479327	0.00428806	0.569764	1.02128	18.8235	11.0184	4.64558	0.637582	6.30176e-05	0.0019112
OMF	24	ENSPANG00000021905	MGST3	microsomal glutathione S-transferase 3 [Source:HGNC Symbol;Acc:HGNC:7064]	protein_coding	ENSPANT00000025763	ENSPANT00000055633	MGST3-204	MGST3-201	0.00433873	0.048659	0.415623	0.46414	9.27145	17.2155	7.08621	5.82935	0.00261308	0.0186295
OMF	24	ENSPANG00000018612	MLST8	MTOR associated protein, LST8 homolog [Source:HGNC Symbol;Acc:HGNC:24825]	protein_coding	ENSPANT00000032877	ENSPANT00000047167	MLST8-204	MLST8-201	0.0206498	0.00427437	0.619402	0.881286	22.2776	5.85402	-0.491998	2.18114	0.000577688	0.00672884
OMF	24	ENSPANG00000016215	MOB4	MOB family member 4, phocein [Source:HGNC Symbol;Acc:HGNC:17261]	protein_coding	ENSPANT00000026963	ENSPANT00000040901	MOB4-201	MOB4-202	0.00698578	0.00106324	0.479319	0.666632	12.1522	18.9022	3.72652	5.03373	0.000893952	0.00890721
OMF	24	ENSPANG00000021066	MRC2	mannose receptor C type 2 [Source:HGNC Symbol;Acc:HGNC:16875]	protein_coding	ENSPANT00000006081	ENSPANT00000035521	MRC2-201	MRC2-202	0.00257884	0.0398402	1.19747	0.850065	2.64542	12.4256	1.79379	1.76211	0.00770003	0.0439041
OMF	24	ENSPANG00000014390	NAA10	N(alpha)-acetyltransferase 10, NatA catalytic subunit [Source:NCBI gene;Acc:100137255]	protein_coding	ENSPANT00000018647	ENSPANT00000045436	NAA10-201	NAA10-203	0.00036865	0.00501198	0.737438	0.653683	7.73438	17.8699	5.35819	3.54969	7.23556e-05	0.0019112
OMF	24	ENSPANG00000018130	NEK1	NIMA related kinase 1 [Source:HGNC Symbol;Acc:HGNC:7744]	protein_coding	ENSPANT00000024629	ENSPANT00000037529	NEK1-201	NEK1-202	0.0141899	0.0042189	0.690747	0.542707	22.2005	17.9445	3.3255	4.03607	0.00477969	0.0294985
OMF	24	ENSPANG00000019366	NELFE	negative elongation factor complex member E [Source:HGNC Symbol;Acc:HGNC:13974]	protein_coding	ENSPANT00000025253	ENSPANT00000038607	NELFE-201	NELFE-202	0.000356947	0.00223035	1.14884	0.778944	7.27269	17.6209	3.39619	2.9553	0.000444573	0.00593003
OMF	24	ENSPANG00000016676	PATJ	PATJ, crumbs cell polarity complex component [Source:HGNC Symbol;Acc:HGNC:28881]	protein_coding	ENSPANT00000010184	ENSPANT00000047699	PATJ-201	PATJ-205	0.0020561	0.0456012	0.455809	0.873729	19.0234	10.0834	4.51014	0.509821	0.00206461	0.0159573
OMF	24	ENSPANG00000014887	PEX5	peroxisomal biogenesis factor 5 [Source:HGNC Symbol;Acc:HGNC:9719]	protein_coding	ENSPANT00000023646	ENSPANT00000054032	PEX5-201	PEX5-202	0.00458442	0.0255223	1.06117	1.22286	14.5825	3.58269	1.11184	-0.585741	0.000192771	0.00379575
OMF	24	ENSPANG00000026137	PIGT	phosphatidylinositol glycan anchor biosynthesis class T [Source:NCBI gene;Acc:100137517]	protein_coding	ENSPANT00000037741	ENSPANT00000054246	PIGT-201	PIGT-203	0.0128811	0.00338374	0.985329	0.760211	18.2648	7.86735	1.75072	4.81327	0.000103948	0.00245615
OMF	24	ENSPANG00000020996	PPIG	peptidylprolyl isomerase G [Source:HGNC Symbol;Acc:HGNC:14650]	protein_coding	ENSPANT00000013124	ENSPANT00000013128	PPIG-201	PPIG-202	0.00229221	0.0139714	0.59198	0.841437	20.0396	8.61684	5.92882	2.75746	0.00251224	0.0182248
OMF	24	ENSPANG00000020980	PSMC5	proteasome 26S subunit, ATPase 5 [Source:HGNC Symbol;Acc:HGNC:9552]	protein_coding	ENSPANT00000023467	ENSPANT00000058364	PSMC5-201	PSMC5-202	0.00139086	0.0203652	0.2781	0.264669	9.53245	17.4477	7.12028	5.23053	0.00180882	0.0143836
OMF	24	ENSPANG00000023566	RAB28	RAB28, member RAS oncogene family [Source:HGNC Symbol;Acc:HGNC:9768]	protein_coding	ENSPANT00000014486	ENSPANT00000050504	RAB28-202	RAB28-201	0.00408058	0.00421057	0.378983	0.651581	21.382	4.05866	4.67976	0.364486	0.000132229	0.00301735
OMF	24	ENSPANG00000022411	RARG	retinoic acid receptor gamma [Source:HGNC Symbol;Acc:HGNC:9866]	protein_coding	ENSPANT00000004379	ENSPANT00000034065	RARG-202	RARG-203	0.00026349	0.027692	0.828178	1.03934	6.88285	17.0798	3.01642	0.786006	1.2362e-06	0.000511169
OMF	24	ENSPANG00000018473	RNF217	ring finger protein 217 [Source:HGNC Symbol;Acc:HGNC:21487]	protein_coding	ENSPANT00000027207	ENSPANT00000058121	RNF217-201	RNF217-202	0.00456471	0.00687662	0.466656	0.307773	22.8448	15.8829	1.23688	2.33591	0.00825225	0.0450218
OMF	24	ENSPANG00000000131	RPL18	ribosomal protein L18 [Source:HGNC Symbol;Acc:HGNC:10310]	protein_coding	ENSPANT00000040859	ENSPANT00000057887	RPL18-203	RPL18-205	0.00143501	0.000704778	1.03858	0.871796	5.87635	11.0483	5.97099	5.13922	0.00133425	0.0118027
OMF	24	ENSPANG00000025488	SLC45A4	solute carrier family 45 member 4 [Source:HGNC Symbol;Acc:HGNC:29196]	protein_coding	ENSPANT00000049250	ENSPANT00000057950	SLC45A4-203	SLC45A4-201	0.00283928	0.0185874	0.730367	1.11432	17.2617	9.82856	0.982734	-1.36075	0.000999098	0.00972064
OMF	24	ENSPANG00000006014	SLMAP	sarcolemma associated protein [Source:HGNC Symbol;Acc:HGNC:16643]	protein_coding	ENSPANT00000033062	ENSPANT00000053776	SLMAP-204	SLMAP-208	0.000706467	0.0265284	0.981312	0.740117	16.5133	0.473266	6.59655	1.1525	0.00165579	0.0135578
OMF	24	ENSPANG00000017602	SMTN	smoothelin [Source:HGNC Symbol;Acc:HGNC:11126]	protein_coding	ENSPANT00000019021	ENSPANT00000035495	SMTN-204	SMTN-202	0.00494859	0.039901	0.797115	1.16502	15.5645	8.47232	4.92234	0.619365	0.000718239	0.00771408
OMF	24	ENSPANG00000017602	SMTN	smoothelin [Source:HGNC Symbol;Acc:HGNC:11126]	protein_coding	ENSPANT00000031561	ENSPANT00000035495	SMTN-203	SMTN-202	0.00480919	0.039901	1.00929	1.16502	15.78	8.47232	6.21727	0.619365	0.000207983	0.00390108
OMF	24	ENSPANG00000016878	SNX1	sorting nexin 1 [Source:HGNC Symbol;Acc:HGNC:11172]	protein_coding	ENSPANT00000020406	ENSPANT00000051433	SNX1-206	SNX1-201	0.0042189	0.000233074	0.40597	0.756378	8.27972	18.9937	5.38553	3.62671	1.13105e-06	0.000511169
OMF	24	ENSPANG00000013648	SNX15	sorting nexin 15 [Source:NCBI gene;Acc:100137478]	protein_coding	ENSPANT00000012843	ENSPANT00000016312	SNX15-202	SNX15-201	0.041887	0.00473949	0.507465	0.718228	16.2311	6.19454	-0.0544463	1.11486	0.00306818	0.0211449
OMF	24	ENSPANG00000006251	SP4	Sp4 transcription factor [Source:HGNC Symbol;Acc:HGNC:11209]	protein_coding	ENSPANT00000016081	ENSPANT00000036445	SP4-202	SP4-201	0.0043213	0.0131775	0.652797	1.06478	19.4763	11.178	2.84656	-0.653001	0.00170888	0.0138554
OMF	24	ENSPANG00000010055	SPRYD7	SPRY domain containing 7 [Source:HGNC Symbol;Acc:HGNC:14297]	protein_coding	ENSPANT00000003008	ENSPANT00000046193	SPRYD7-201	SPRYD7-202	0.0126317	0.00115489	0.474399	0.663933	13.0872	20.6497	2.91776	3.33908	0.000419334	0.00577982
OMF	24	ENSPANG00000000655	TRIM39	tripartite motif containing 39 [Source:HGNC Symbol;Acc:HGNC:10065]	protein_coding	ENSPANT00000041866	ENSPANT00000056370	TRIM39-202	TRIM39-203	0.0340115	7.19595e-05	0.349811	0.628359	16.0294	8.85209	3.51698	2.76865	0.00225591	0.0168075
OMF	24	ENSPANG00000010760	UQCC2	ubiquinol-cytochrome c reductase complex assembly factor 2 [Source:HGNC Symbol;Acc:HGNC:21237]	protein_coding	ENSPANT00000008153	ENSPANT00000056981	UQCC2-201	UQCC2-202	0.0041819	0.0160751	0.356703	0.356204	9.56079	14.9945	4.40647	3.80178	0.00833196	0.0450362
OMF	24	ENSPANG00000009755	WDR18	WD repeat domain 18 [Source:HGNC Symbol;Acc:HGNC:17956]	protein_coding	ENSPANT00000017802	ENSPANT00000031916	WDR18-202	WDR18-203	0.00522738	0.00136878	0.977762	0.744743	15.2657	4.75598	-0.633614	1.4251	0.000764218	0.00807766
OMF	24	ENSPANG00000007765		RAB11B, member RAS oncogene family [Source:NCBI gene;Acc:101024073]	protein_coding	ENSPANT00000006746	ENSPANT00000033392			0.0329654	0.00254399	0.62195	1.16876	10.1112	3.19542	3.6746	1.60784	0.00430903	0.0278404
OMF	24	ENSPANG00000009640		protein phosphatase 1 regulatory subunit 7 [Source:NCBI gene;Acc:101017776]	protein_coding	ENSPANT00000047325	ENSPANT00000058085			0.0300347	0.00426761	0.714312	0.483903	6.94851	18.1415	0.697962	4.76435	8.10516e-05	0.0020312
OMF	24	ENSPANG00000009679		cyclin-dependent kinase 11B [Source:NCBI gene;Acc:101020035]	protein_coding	ENSPANT00000034015	ENSPANT00000049566			0.00141293	0.0120575	0.672299	0.447903	14.2217	20.1216	2.73732	3.91822	0.00488722	0.0299388
OMF	24	ENSPANG00000011414		cyclin L2 [Source:NCBI gene;Acc:101008188]	protein_coding	ENSPANT00000021076	ENSPANT00000057826			0.000695428	0.0276343	0.91412	1.01535	6.32783	18.2244	4.34233	1.02992	0.000781394	0.00807766
OMF	24	ENSPANG00000015705		casein kinase 2 beta [Source:NCBI gene;Acc:101020422]	protein_coding	ENSPANT00000012136	ENSPANT00000034271			0.00139086	0.0305766	0.566616	0.499961	9.49615	19.7323	5.35316	3.23548	0.00117398	0.0109087
OMF	24	ENSPANG00000015705		casein kinase 2 beta [Source:NCBI gene;Acc:101020422]	protein_coding	ENSPANT00000031144	ENSPANT00000034271			0.0042516	0.0305766	0.503864	0.499961	8.93705	19.7323	4.26149	3.23548	0.00234081	0.0172844
OMF	24	ENSPANG00000017381		proteasome 26S subunit, ATPase 3 [Source:NCBI gene;Acc:101022271]	protein_coding	ENSPANT00000010355	ENSPANT00000058595			0.0355874	0.000374502	0.230704	0.426223	14.0838	8.64626	6.77424	4.45877	0.00706276	0.0408455
OMF	24	ENSPANG00000021379		alanyl-tRNA editing protein Aarsd1 [Source:NCBI gene;Acc:101016032]	protein_coding	ENSPANT00000012338	ENSPANT00000012339			0.0453487	0.00494859	0.568971	0.980816	6.56309	16.6489	3.71533	2.02046	0.000517034	0.00628805
OMF	24	ENSPANG00000022507		ribosomal protein S24 [Source:NCBI gene;Acc:101000059]	protein_coding	ENSPANT00000032689	ENSPANT00000039787			1.14017e-05	0.00288435	0.593316	0.876475	7.12438	13.9822	3.72928	6.14726	9.07346e-06	0.000861372
OMF	24	ENSPANG00000022507		ribosomal protein S24 [Source:NCBI gene;Acc:101000059]	protein_coding	ENSPANT00000032689	ENSPANT00000050183			1.14017e-05	0.0405767	0.593316	1.11138	7.12438	16.2656	3.72928	7.40079	2.928e-05	0.00159894
OMF	24	ENSPANG00000025523		mitochondrial ribosomal protein S28 [Source:NCBI gene;Acc:101009216]	protein_coding	ENSPANT00000023605	ENSPANT00000055131			0.0183256	0.0042516	0.282437	0.191395	2.38309	20.2842	3.0594	4.31288	0.00714766	0.0410494
ONH	24	ENSPANG00000020372	AP1G2	adaptor related protein complex 1 subunit gamma 2 [Source:HGNC Symbol;Acc:HGNC:556]	protein_coding	ENSPANT00000020924	ENSPANT00000037515	AP1G2-201	AP1G2-202	0.00449555	0.0493852	1.12326	1.04195	0.0155012	7.58181	2.5179	1.74509	0.000730804	0.0046156
ONH	24	ENSPANG00000025711	CCT2	chaperonin containing TCP1 subunit 2 [Source:HGNC Symbol;Acc:HGNC:1615]	protein_coding	ENSPANT00000001251	ENSPANT00000040395	CCT2-201	CCT2-202	0.0141899	0.00246557	0.455038	0.360645	6.64144	17.4074	6.76319	7.31117	1.26803e-05	0.00054805
ONH	24	ENSPANG00000008850	CDC16	cell division cycle 16 [Source:HGNC Symbol;Acc:HGNC:1720]	protein_coding	ENSPANT00000039890	ENSPANT00000048117	CDC16-201	CDC16-203	0.0276343	0.00150124	0.179911	0.206205	9.34474	17.1953	5.64589	6.82479	0.00384692	0.017755
ONH	24	ENSPANG00000021650	COL9A1	collagen type IX alpha 1 chain [Source:HGNC Symbol;Acc:HGNC:2217]	protein_coding	ENSPANT00000013774	ENSPANT00000038821	COL9A1-201	COL9A1-203	0.0370741	0.000233074	1.05751	0.967334	3.06441	12.6567	-0.631789	-0.132956	0.0057441	0.0237687
ONH	24	ENSPANG00000021650	COL9A1	collagen type IX alpha 1 chain [Source:HGNC Symbol;Acc:HGNC:2217]	protein_coding	ENSPANT00000013783	ENSPANT00000038821	COL9A1-202	COL9A1-203	0.0268775	0.000233074	0.633516	0.967334	5.95073	12.6567	4.74951	-0.132956	0.000161027	0.00175666
ONH	24	ENSPANG00000009081	NPHP4	nephrocystin 4 [Source:HGNC Symbol;Acc:HGNC:19104]	protein_coding	ENSPANT00000000259	ENSPANT00000044051	NPHP4-201	NPHP4-202	0.00172201	0.0237249	0.501736	0.942436	2.9403	12.1248	0.862342	-1.11725	0.00121666	0.00663631
ONH	24	ENSPANG00000023146	NSRP1	nuclear speckle splicing regulatory protein 1 [Source:HGNC Symbol;Acc:HGNC:25305]	protein_coding	ENSPANT00000021245	ENSPANT00000044755	NSRP1-201	NSRP1-203	0.0124908	0.00111823	0.400458	0.415788	6.97355	18.5473	4.86546	6.19864	0.000826095	0.00495657
ONH	24	ENSPANG00000012989	NUP205	nucleoporin 205 [Source:HGNC Symbol;Acc:HGNC:18658]	protein_coding	ENSPANT00000011147	ENSPANT00000043455	NUP205-201	NUP205-202	0.0106373	0.000345244	0.856374	0.493268	5.62367	17.4303	3.9535	5.74362	3.45879e-05	0.00054805
ONH	24	ENSPANG00000019363	PIGP	phosphatidylinositol glycan anchor biosynthesis class P [Source:HGNC Symbol;Acc:HGNC:3046]	protein_coding	ENSPANT00000023505	ENSPANT00000035441	PIGP-201	PIGP-202	0.00343831	0.00421014	0.368817	0.297945	6.56666	15.7988	2.26174	5.37685	3.65367e-05	0.00054805
ONH	24	ENSPANG00000024427	SIPA1L2	signal induced proliferation associated 1 like 2 [Source:HGNC Symbol;Acc:HGNC:23800]	protein_coding	ENSPANT00000011039	ENSPANT00000050053	SIPA1L2-206	SIPA1L2-201	0.0324876	0.00130701	0.51672	0.449777	16.1064	6.88531	2.90592	3.88774	0.00277354	0.0138677
ONH	24	ENSPANG00000023622	ZMYND11	zinc finger MYND-type containing 11 [Source:HGNC Symbol;Acc:HGNC:16966]	protein_coding	ENSPANT00000041555	ENSPANT00000049841	ZMYND11-202	ZMYND11-201	0.000664219	0.0163302	0.989516	0.669959	17.8458	6.18317	5.934	5.38023	0.000687096	0.00458064
ONH	24	ENSPANG00000018448		RNA binding motif protein X-linked [Source:NCBI gene;Acc:101011666]	protein_coding	ENSPANT00000008915	ENSPANT00000054426			0.000695428	0.0403162	0.287665	0.385223	4.47152	15.8777	5.97987	4.02981	0.0103344	0.0375796
PAN	24	ENSPANG00000022497	KCNMA1	potassium calcium-activated channel subfamily M alpha 1 [Source:HGNC Symbol;Acc:HGNC:6284]	protein_coding	ENSPANT00000051277	ENSPANT00000053535	KCNMA1-209	KCNMA1-207	0.0462828	0.0022652	0.939338	0.995002	3.7321	14.0022	-1.14908	-1.4376	0.00671655	0.0162317
PAN	24	ENSPANG00000004871	ODR4	odr-4 GPCR localization factor homolog [Source:HGNC Symbol;Acc:HGNC:24299]	protein_coding	ENSPANT00000004872	ENSPANT00000035019	ODR4-202	ODR4-204	0.0158166	0.00494859	0.924835	0.710998	13.9386	22.6201	0.280428	2.06533	0.000373106	0.00270502
PAN	24	ENSPANG00000017945	RIC3	RIC3 acetylcholine receptor chaperone [Source:HGNC Symbol;Acc:HGNC:30338]	protein_coding	ENSPANT00000021514	ENSPANT00000050018	RIC3-201	RIC3-204	0.00754711	0.00408256	1.0266	0.757449	8.08435	17.5414	-0.388055	0.589301	7.89037e-07	4.57642e-05
PAN	24	ENSPANG00000012060	TXNRD1	thioredoxin reductase 1 [Source:HGNC Symbol;Acc:HGNC:12437]	protein_coding	ENSPANT00000055755	ENSPANT00000056575	TXNRD1-203	TXNRD1-202	0.00292942	0.00731324	0.884754	1.14668	12.4337	22.9066	1.17919	-1.21623	0.000637002	0.00318446
PAN	24	ENSPANG00000025707	USP47	ubiquitin specific peptidase 47 [Source:HGNC Symbol;Acc:HGNC:20076]	protein_coding	ENSPANT00000038888	ENSPANT00000058184	USP47-207	USP47-205	0.00435722	0.00583738	0.661054	0.46309	5.0606	23.8026	0.481473	3.89831	0.00150708	0.00460057
PAN	24	ENSPANG00000020894		solute carrier family 35 member A3 [Source:NCBI gene;Acc:101003321]	protein_coding	ENSPANT00000008545	ENSPANT00000032765			0.0292753	0.00473949	0.747341	0.577058	14.843	7.12194	-0.509497	-0.393342	0.00142764	0.00460018
PIN	24	ENSPANG00000032449	CIRBP	cold inducible RNA binding protein [Source:HGNC Symbol;Acc:HGNC:1982]	protein_coding	ENSPANT00000050067	ENSPANT00000056023	CIRBP-201	CIRBP-204	0.00449555	0.0273236	0.401092	0.299196	21.2877	9.90973	4.01906	5.23205	0.00244878	0.00832586
PIN	24	ENSPANG00000018029	EIF3J	eukaryotic translation initiation factor 3 subunit J [Source:HGNC Symbol;Acc:HGNC:3270]	protein_coding	ENSPANT00000008109	ENSPANT00000043945	EIF3J-201	EIF3J-203	0.0410852	0.00292942	1.03417	0.528733	2.46302	11.0395	1.32389	2.0986	0.000173843	0.00147766
PIN	24	ENSPANG00000021248	RBM39	RNA binding motif protein 39 [Source:NCBI gene;Acc:100137604]	protein_coding	ENSPANT00000011809	ENSPANT00000023802	RBM39-205	RBM39-203	0.0044607	0.015718	0.609558	0.548362	5.93693	14.9025	4.97714	5.54539	0.00104041	0.00442175
PIN	24	ENSPANG00000009679		cyclin-dependent kinase 11B [Source:NCBI gene;Acc:101020035]	protein_coding	ENSPANT00000034015	ENSPANT00000049566			0.00343831	0.0488878	0.841556	0.91038	16.2124	5.79258	3.72677	1.56207	0.000723875	0.00410196
PIT	24	ENSPANG00000032449	CIRBP	cold inducible RNA binding protein [Source:HGNC Symbol;Acc:HGNC:1982]	protein_coding	ENSPANT00000050067	ENSPANT00000050407	CIRBP-201	CIRBP-203	0.0194668	0.00113656	0.490743	0.837956	22.8922	3.25334	4.67933	1.41384	0.00132897	0.0069771
PIT	24	ENSPANG00000008436	HS1BP3	HCLS1 binding protein 3 [Source:HGNC Symbol;Acc:HGNC:24979]	protein_coding	ENSPANT00000031596	ENSPANT00000032747	HS1BP3-203	HS1BP3-202	0.0408398	0.00458442	0.598738	0.609189	11.7297	6.5302	1.51041	2.57935	0.00864693	0.0272378
PIT	24	ENSPANG00000014387	LPCAT1	lysophosphatidylcholine acyltransferase 1 [Source:HGNC Symbol;Acc:HGNC:25718]	protein_coding	ENSPANT00000004460	ENSPANT00000053176	LPCAT1-201	LPCAT1-202	0.000156857	0.0483032	0.562067	0.471719	6.25747	15.4055	2.86795	2.21309	0.00145917	0.00707138
PIT	24	ENSPANG00000026137	PIGT	phosphatidylinositol glycan anchor biosynthesis class T [Source:NCBI gene;Acc:100137517]	protein_coding	ENSPANT00000037684	ENSPANT00000054246	PIGT-208	PIGT-203	0.000716723	0.0253719	1.01852	0.524435	15.6982	4.39522	3.78243	6.68553	0.000104336	0.00219105
PIT	24	ENSPANG00000014926	PNKP	polynucleotide kinase 3'-phosphatase [Source:HGNC Symbol;Acc:HGNC:9154]	protein_coding	ENSPANT00000028529	ENSPANT00000034502	PNKP-201	PNKP-205	0.0166599	0.00442639	0.541197	0.660053	2.72046	13.9224	3.57176	1.50103	0.00243478	0.00958695
PIT	24	ENSPANG00000023423	POLR1B	RNA polymerase I subunit B [Source:HGNC Symbol;Acc:HGNC:20454]	protein_coding	ENSPANT00000041039	ENSPANT00000047871	POLR1B-202	POLR1B-203	0.00487889	0.00117323	0.277463	0.33525	12.2614	19.2856	4.86425	4.18678	0.00183248	0.00769644
PIT	24	ENSPANG00000015710	TSC2	TSC complex subunit 2 [Source:HGNC Symbol;Acc:HGNC:12363]	protein_coding	ENSPANT00000051845	ENSPANT00000054214	TSC2-203	TSC2-206	0.000812286	0.0281043	0.97096	0.503042	11.299	2.42696	3.5877	4.94072	0.0051903	0.0186718
PIT	24	ENSPANG00000017760		autophagy related 9A [Source:NCBI gene;Acc:101004251]	protein_coding	ENSPANT00000019718	ENSPANT00000047472			0.000673351	0.0337125	0.336294	0.580059	5.31	14.6329	4.88418	0.900453	0.000321262	0.00337325
PIT	24	ENSPANG00000031512			protein_coding	ENSPANT00000043550	ENSPANT00000047509			0.0196412	0.00480272	0.752113	0.767588	16.3736	4.73831	3.05796	4.75284	0.000879497	0.00615648
PON	24	ENSPANG00000001222	AGK	acylglycerol kinase [Source:HGNC Symbol;Acc:HGNC:21869]	protein_coding	ENSPANT00000032041	ENSPANT00000048970	AGK-203	AGK-204	0.0013467	0.0015566	0.436191	0.363907	16.0377	11.2007	0.259109	5.20417	0.00984391	0.0355658
PON	24	ENSPANG00000006538	ARNTL	aryl hydrocarbon receptor nuclear translocator like [Source:HGNC Symbol;Acc:HGNC:701]	protein_coding	ENSPANT00000004548	ENSPANT00000041090	ARNTL-203	ARNTL-201	0.00332916	0.000146897	0.33481	0.587329	10.2409	14.2818	4.66464	2.88271	0.00987939	0.0355658
PON	24	ENSPANG00000008236	CHN1	chimerin 1 [Source:HGNC Symbol;Acc:HGNC:1943]	protein_coding	ENSPANT00000008606	ENSPANT00000032360	CHN1-201	CHN1-206	0.00122822	0.00517365	0.573318	0.315088	15.9976	10.103	1.59288	6.87001	0.00210681	0.0126409
PON	24	ENSPANG00000019570	FBXO16	F-box protein 16 [Source:HGNC Symbol;Acc:HGNC:13618]	protein_coding	ENSPANT00000017559	ENSPANT00000043401	FBXO16-201	FBXO16-202	0.00103743	0.046983	1.09387	1.16788	10.6409	22.0988	1.84844	0.941929	2.02716e-05	0.000667998
PON	24	ENSPANG00000025595	LAMA5	laminin subunit alpha 5 [Source:HGNC Symbol;Acc:HGNC:6485]	protein_coding	ENSPANT00000006656	ENSPANT00000056051	LAMA5-202	LAMA5-201	0.00473949	0.0215681	0.726504	1.06093	3.34312	21.4425	2.75752	0.59843	0.00319709	0.0164422
PON	24	ENSPANG00000024222	PEX6	peroxisomal biogenesis factor 6 [Source:HGNC Symbol;Acc:HGNC:8859]	protein_coding	ENSPANT00000022474	ENSPANT00000041796	PEX6-201	PEX6-202	0.0200657	0.00267918	1.08177	1.18169	2.35167	13.3577	2.19938	2.41763	8.05001e-06	0.000579601
PON	24	ENSPANG00000024222	PEX6	peroxisomal biogenesis factor 6 [Source:HGNC Symbol;Acc:HGNC:8859]	protein_coding	ENSPANT00000041796	ENSPANT00000047393	PEX6-202	PEX6-203	0.00267918	0.00246557	1.18169	0.631206	13.3577	2.20749	2.41763	5.12977	2.78333e-05	0.000667998
PON	24	ENSPANG00000016687		RAB11A, member RAS oncogene family [Source:NCBI gene;Acc:101005850]	protein_coding	ENSPANT00000003758	ENSPANT00000050753			0.000225432	0.003177	0.750368	1.15249	12.1475	22.2342	6.80742	4.05131	0.000240031	0.00299261
PON	24	ENSPANG00000024127		adaptor related protein complex 3 subunit sigma 2 [Source:NCBI gene;Acc:100998857]	protein_coding	ENSPANT00000037409	ENSPANT00000058420			0.0139716	0.00395498	0.643576	0.816524	1.09255	12.3497	3.18943	1.54072	0.000360892	0.00329801
PRA	24	ENSPANG00000020183	NRF1	nuclear respiratory factor 1 [Source:HGNC Symbol;Acc:HGNC:7996]	protein_coding	ENSPANT00000014441	ENSPANT00000035245	NRF1-202	NRF1-203	0.0417077	0.00111823	1.02651	0.789177	7.43689	17.7135	1.4042	2.73505	2.82615e-05	0.00038624
PRA	24	ENSPANG00000029560	PCBP2	poly(rC) binding protein 2 [Source:HGNC Symbol;Acc:HGNC:8648]	protein_coding	ENSPANT00000034973	ENSPANT00000041422	PCBP2-204	PCBP2-206	0.004391	0.0437253	0.564457	0.358368	19.5506	7.63833	6.3485	3.95112	0.00397526	0.0162986
PRA	24	ENSPANG00000017590	TDP2	tyrosyl-DNA phosphodiesterase 2 [Source:HGNC Symbol;Acc:HGNC:17768]	protein_coding	ENSPANT00000008064	ENSPANT00000059574	TDP2-201	TDP2-202	0.010669	0.00141293	0.68024	0.474545	9.44379	18.7705	3.29441	4.90039	0.0010125	0.00518906
PRA	24	ENSPANG00000025523		mitochondrial ribosomal protein S28 [Source:NCBI gene;Acc:101009216]	protein_coding	ENSPANT00000023605	ENSPANT00000055131			0.0366511	0.00440986	0.332935	0.381983	10.3716	19.5761	3.68562	4.70671	0.000843731	0.00494185
PRC	24	ENSPANG00000026324	AIFM3	apoptosis inducing factor, mitochondria associated 3 [Source:HGNC Symbol;Acc:HGNC:26398]	protein_coding	ENSPANT00000015811	ENSPANT00000039080	AIFM3-201	AIFM3-203	0.0124908	0.00068439	0.264775	0.525202	12.5949	8.54965	4.29672	5.72513	0.00634046	0.0306456
PRC	24	ENSPANG00000024089	C1QC	complement C1q C chain [Source:HGNC Symbol;Acc:HGNC:1245]	protein_coding	ENSPANT00000009344	ENSPANT00000044668	C1QC-202	C1QC-201	0.0276072	0.00119237	1.16591	0.768946	19.2386	8.00624	0.966049	4.07961	1.04254e-05	0.000427091
PRC	24	ENSPANG00000008436	HS1BP3	HCLS1 binding protein 3 [Source:HGNC Symbol;Acc:HGNC:24979]	protein_coding	ENSPANT00000031596	ENSPANT00000032747	HS1BP3-203	HS1BP3-202	0.00113656	2.21843e-05	0.74107	0.581064	1.09366	11.0503	0.932455	2.50946	1.71818e-05	0.000427091
PRC	24	ENSPANG00000015075	MBOAT7	membrane bound O-acyltransferase domain containing 7 [Source:NCBI gene;Acc:100137340]	protein_coding	ENSPANT00000010625	ENSPANT00000053836	MBOAT7-201	MBOAT7-202	0.000233074	0.00134986	0.490079	0.77178	6.36383	11.0018	3.33549	2.59261	0.00334386	0.0166237
PRC	24	ENSPANG00000021905	MGST3	microsomal glutathione S-transferase 3 [Source:HGNC Symbol;Acc:HGNC:7064]	protein_coding	ENSPANT00000025763	ENSPANT00000049580	MGST3-204	MGST3-202	0.00428806	0.0315321	0.20578	0.345118	14.2424	3.41428	8.12742	2.22812	0.0005756	0.00455248
PRC	24	ENSPANG00000019366	NELFE	negative elongation factor complex member E [Source:HGNC Symbol;Acc:HGNC:13974]	protein_coding	ENSPANT00000025253	ENSPANT00000038607	NELFE-201	NELFE-202	0.00132463	0.00480272	1.03791	0.67874	10.9254	21.3735	4.02428	4.14006	1.34788e-05	0.000427091
PRC	24	ENSPANG00000029560	PCBP2	poly(rC) binding protein 2 [Source:HGNC Symbol;Acc:HGNC:8648]	protein_coding	ENSPANT00000034072	ENSPANT00000034973	PCBP2-201	PCBP2-204	0.00130701	0.0305026	0.672993	0.578666	9.96549	21.4442	4.61379	6.22502	2.6455e-05	0.00052115
PRC	24	ENSPANG00000016338	PUM1	pumilio RNA binding family member 1 [Source:HGNC Symbol;Acc:HGNC:14957]	protein_coding	ENSPANT00000010970	ENSPANT00000044880	PUM1-201	PUM1-202	0.00414974	0.00316398	0.36274	0.402126	9.05013	20.0232	6.49512	7.78436	0.000215217	0.00249652
PRC	24	ENSPANG00000035296	SPAG7	sperm associated antigen 7 [Source:HGNC Symbol;Acc:HGNC:11216]	protein_coding	ENSPANT00000044117	ENSPANT00000057842	SPAG7-202	SPAG7-201	0.0277139	0.00128559	0.458214	0.300226	21.8146	11.7035	4.67195	5.62732	6.77239e-05	0.000921673
PRC	24	ENSPANG00000024808	SPTLC1	serine palmitoyltransferase long chain base subunit 1 [Source:HGNC Symbol;Acc:HGNC:11277]	protein_coding	ENSPANT00000024568	ENSPANT00000036567	SPTLC1-202	SPTLC1-201	0.00132844	0.00395498	0.420828	0.77697	23.0804	11.3609	4.47511	1.97482	2.69561e-05	0.00052115
PRC	24	ENSPANG00000023920	TMEM161A	transmembrane protein 161A [Source:HGNC Symbol;Acc:HGNC:26020]	protein_coding	ENSPANT00000012090	ENSPANT00000048569	TMEM161A-201	TMEM161A-203	0.00247429	0.00395498	0.580902	0.611142	7.45211	15.5587	2.42747	1.99836	0.000673626	0.0048135
PRC	24	ENSPANG00000018050	TRAF3	TNF receptor associated factor 3 [Source:HGNC Symbol;Acc:HGNC:12033]	protein_coding	ENSPANT00000009251	ENSPANT00000036424	TRAF3-201	TRAF3-202	0.000225432	0.0333198	0.532904	1.01505	8.96785	14.4817	1.55816	1.24646	0.00115431	0.00692585
PRC	24	ENSPANG00000018050	TRAF3	TNF receptor associated factor 3 [Source:HGNC Symbol;Acc:HGNC:12033]	protein_coding	ENSPANT00000036424	ENSPANT00000038274	TRAF3-202	TRAF3-203	0.0333198	0.00435722	1.01505	0.623819	14.4817	6.27235	1.24646	3.46583	0.000360245	0.00329909
PRC	24	ENSPANG00000007765		RAB11B, member RAS oncogene family [Source:NCBI gene;Acc:101024073]	protein_coding	ENSPANT00000006746	ENSPANT00000033392			0.00292942	0.00442639	0.456784	0.46471	14.0835	6.0642	4.0949	2.98567	0.00178766	0.00942585
PRC	24	ENSPANG00000011660		ribosomal protein S14 [Source:NCBI gene;Acc:101013804]	protein_coding	ENSPANT00000027592	ENSPANT00000052589			0.000362799	0.0393258	0.6027	0.307061	10.3622	18.3121	7.88368	9.41655	1.58898e-05	0.000427091
PRC	24	ENSPANG00000016549		ribosomal protein S3 [Source:NCBI gene;Acc:101001709]	protein_coding	ENSPANT00000020442	ENSPANT00000037760			0.0044607	0.034509	0.245835	0.180869	10.0097	20.4102	7.86354	7.6535	0.000356762	0.00329909
PRC	24	ENSPANG00000020259		DNA-directed RNA polymerases I and III subunit RPAC2 [Source:NCBI gene;Acc:103879121]	protein_coding	ENSPANT00000011193	ENSPANT00000032814			0.00408058	0.0160751	0.239817	0.337582	21.0522	10.1646	4.18689	-0.267388	0.000608562	0.0046039
PRC	24	ENSPANG00000020259		DNA-directed RNA polymerases I and III subunit RPAC2 [Source:NCBI gene;Acc:103879121]	protein_coding	ENSPANT00000011193	ENSPANT00000043558			0.00408058	0.0165854	0.239817	0.337262	21.0522	10.0707	4.18689	0.91665	0.000824177	0.0053639
PRC	24	ENSPANG00000024200		chromosome 16 C17orf49 homolog [Source:NCBI gene;Acc:101013303]	protein_coding	ENSPANT00000023391	ENSPANT00000052086			0.0045304	0.035604	0.442943	0.567556	10.9008	19.1088	7.30133	2.58455	0.00280437	0.0143518
PRO	24	ENSPANG00000018752	ABCC5	ATP binding cassette subfamily C member 5 [Source:HGNC Symbol;Acc:HGNC:56]	protein_coding	ENSPANT00000014452	ENSPANT00000047978	ABCC5-201	ABCC5-202	0.00207487	0.0151198	0.583425	0.671087	11.0595	0.270971	4.91011	2.98086	0.0035193	0.0129189
PRO	24	ENSPANG00000001037	ASH2L	ASH2 like, histone lysine methyltransferase complex subunit [Source:HGNC Symbol;Acc:HGNC:744]	protein_coding	ENSPANT00000053368	ENSPANT00000057846	ASH2L-201	ASH2L-203	0.0347508	0.0043213	0.610769	0.774007	10.9163	21.8497	3.36098	3.40171	0.0012836	0.00619312
PRO	24	ENSPANG00000010870	CNOT9	CCR4-NOT transcription complex subunit 9 [Source:HGNC Symbol;Acc:HGNC:10445]	protein_coding	ENSPANT00000012055	ENSPANT00000034770	CNOT9-201	CNOT9-202	0.0230379	0.00349289	0.276751	0.454532	8.81966	20.5319	4.10155	3.68381	0.0014613	0.00642086
PRO	24	ENSPANG00000020663	ECSIT	ECSIT signalling integrator [Source:HGNC Symbol;Acc:HGNC:29548]	protein_coding	ENSPANT00000009650	ENSPANT00000054178	ECSIT-201	ECSIT-202	0.000156857	0.00270408	0.678305	0.355987	6.75875	14.1931	2.86937	2.79133	8.71951e-05	0.00131569
PRO	24	ENSPANG00000019500	FAM98B	family with sequence similarity 98 member B [Source:HGNC Symbol;Acc:HGNC:26773]	protein_coding	ENSPANT00000011911	ENSPANT00000059468	FAM98B-202	FAM98B-201	0.000906079	0.0413634	0.324504	0.260005	9.09733	19.7003	3.30322	5.13379	0.000641934	0.00431183
PRO	24	ENSPANG00000011456	GON4L	gon-4 like [Source:HGNC Symbol;Acc:HGNC:25973]	protein_coding	ENSPANT00000047014	ENSPANT00000058734	GON4L-204	GON4L-202	0.00641155	0.00207487	0.257686	0.328042	18.7041	10.1775	5.34963	5.86004	1.70522e-05	0.000642267
PRO	24	ENSPANG00000006079	GSK3B	glycogen synthase kinase 3 beta [Source:HGNC Symbol;Acc:HGNC:4617]	protein_coding	ENSPANT00000040455	ENSPANT00000058171	GSK3B-207	GSK3B-202	0.00068439	0.0356662	0.436243	0.220451	21.9467	16.4495	4.02755	4.91104	0.00248174	0.00943981
PRO	24	ENSPANG00000009467	HNRNPUL1	heterogeneous nuclear ribonucleoprotein U like 1 [Source:HGNC Symbol;Acc:HGNC:17011]	protein_coding	ENSPANT00000026246	ENSPANT00000052866	HNRNPUL1-201	HNRNPUL1-203	0.00414974	0.0159559	1.17974	0.705726	9.14376	17.8677	0.701517	3.52946	0.00133606	0.00619312
PRO	24	ENSPANG00000011683	HSD17B4	hydroxysteroid 17-beta dehydrogenase 4 [Source:HGNC Symbol;Acc:HGNC:5213]	protein_coding	ENSPANT00000003295	ENSPANT00000045974	HSD17B4-201	HSD17B4-203	0.000236895	0.00619466	0.511008	0.358959	8.70445	19.4045	4.70082	7.09617	0.000533814	0.00407385
PRO	24	ENSPANG00000021737	MED24	mediator complex subunit 24 [Source:HGNC Symbol;Acc:HGNC:22963]	protein_coding	ENSPANT00000038730	ENSPANT00000055224	MED24-203	MED24-204	0.0144082	0.00436611	0.234632	0.275316	15.8987	10.0157	3.63872	4.96322	0.00454235	0.0161785
PRO	24	ENSPANG00000018794	NARF	nuclear prelamin A recognition factor [Source:HGNC Symbol;Acc:HGNC:29916]	protein_coding	ENSPANT00000018935	ENSPANT00000039107	NARF-202	NARF-204	0.0022652	0.00270408	0.294861	0.567584	14.3533	6.27142	4.03966	1.12502	0.000713683	0.00431183
PRO	24	ENSPANG00000025408	NUMA1	nuclear mitotic apparatus protein 1 [Source:HGNC Symbol;Acc:HGNC:8059]	protein_coding	ENSPANT00000020892	ENSPANT00000053819	NUMA1-202	NUMA1-206	0.00265901	0.0221622	0.587527	1.03473	8.28239	18.0928	7.29983	0.839741	0.000713219	0.00431183
PRO	24	ENSPANG00000029560	PCBP2	poly(rC) binding protein 2 [Source:HGNC Symbol;Acc:HGNC:8648]	protein_coding	ENSPANT00000034973	ENSPANT00000041422	PCBP2-204	PCBP2-206	0.00236975	0.00428806	0.335024	0.374923	19.1056	10.0755	7.27675	4.96847	0.00692289	0.0228298
PRO	24	ENSPANG00000008468	PDHX	pyruvate dehydrogenase complex component X [Source:HGNC Symbol;Acc:HGNC:21350]	protein_coding	ENSPANT00000009290	ENSPANT00000048212	PDHX-202	PDHX-201	0.00279421	0.00766691	0.91444	0.901527	7.94913	19.6672	2.8526	3.6935	5.72979e-06	0.00041541
PRO	24	ENSPANG00000025929	PHYHD1	phytanoyl-CoA dioxygenase domain containing 1 [Source:NCBI gene;Acc:100137589]	protein_coding	ENSPANT00000028172	ENSPANT00000050547	PHYHD1-202	PHYHD1-201	0.0143542	2.14569e-05	0.733795	0.688922	12.8493	4.59241	0.849234	0.469034	0.000596199	0.0042247
PRO	24	ENSPANG00000009218	PITPNM2	phosphatidylinositol transfer protein membrane associated 2 [Source:HGNC Symbol;Acc:HGNC:21044]	protein_coding	ENSPANT00000014671	ENSPANT00000023737	PITPNM2-201	PITPNM2-202	0.0109953	0.00270408	1.2549	1.09861	15.3191	7.10872	-2.42025	1.12358	0.00116089	0.00612107
PRO	24	ENSPANG00000023084	RHOT1	ras homolog family member T1 [Source:HGNC Symbol;Acc:HGNC:21168]	protein_coding	ENSPANT00000021035	ENSPANT00000055226	RHOT1-202	RHOT1-203	0.0310544	0.0042516	0.2912	0.24967	19.8179	9.55257	4.73357	5.1306	0.00073134	0.00432834
PRO	24	ENSPANG00000023482	SPG7	SPG7, paraplegin matrix AAA peptidase subunit [Source:HGNC Symbol;Acc:HGNC:11237]	protein_coding	ENSPANT00000000539	ENSPANT00000043844	SPG7-201	SPG7-202	0.00279431	0.00145709	0.45884	0.74739	8.36854	20.0874	5.02995	2.29662	5.1812e-05	0.000939092
PRO	24	ENSPANG00000014361	ST5	suppression of tumorigenicity 5 [Source:HGNC Symbol;Acc:HGNC:11350]	protein_coding	ENSPANT00000016274	ENSPANT00000038451	ST5-202	ST5-204	0.000752559	0.0132059	0.549446	0.493013	8.09149	19.77	5.16662	3.92351	0.000272764	0.00282506
PRO	24	ENSPANG00000017459	TARDBP	TAR DNA binding protein [Source:HGNC Symbol;Acc:HGNC:11571]	protein_coding	ENSPANT00000045886	ENSPANT00000054132	TARDBP-208	TARDBP-202	0.0021955	0.0130145	0.411137	0.227757	8.63436	18.6374	2.38423	5.03505	0.000861191	0.0048028
PRO	24	ENSPANG00000017546	THADA	THADA, armadillo repeat containing [Source:HGNC Symbol;Acc:HGNC:19217]	protein_coding	ENSPANT00000023877	ENSPANT00000051730	THADA-202	THADA-201	0.000154367	0.00650725	1.01	0.966047	11.1992	0.220399	1.13019	2.41849	0.000443329	0.00378134
PRO	24	ENSPANG00000006931	TRRAP	transformation/transcription domain associated protein [Source:HGNC Symbol;Acc:HGNC:12347]	protein_coding	ENSPANT00000046204	ENSPANT00000046851	TRRAP-203	TRRAP-204	0.0200657	0.000351096	0.474639	0.516076	19.9374	8.08517	2.90488	4.41849	0.00120302	0.00619087
PRO	24	ENSPANG00000000733	TSN	translin [Source:HGNC Symbol;Acc:HGNC:12379]	protein_coding	ENSPANT00000006800	ENSPANT00000055260	TSN-202	TSN-201	0.00427437	0.00631586	1.04731	0.612872	19.9486	9.17377	3.68306	3.76484	0.00181919	0.00743048
PRO	24	ENSPANG00000018410	TTC17	tetratricopeptide repeat domain 17 [Source:HGNC Symbol;Acc:HGNC:25596]	protein_coding	ENSPANT00000019119	ENSPANT00000051313	TTC17-201	TTC17-204	0.000816852	0.0382219	0.308162	0.348988	9.35741	20.9856	5.44052	6.22529	0.00214406	0.00829036
PRO	24	ENSPANG00000026277	TTI1	TELO2 interacting protein 1 [Source:HGNC Symbol;Acc:HGNC:29029]	protein_coding	ENSPANT00000026306	ENSPANT00000050365	TTI1-201	TTI1-202	0.00953099	0.000149387	0.362802	0.404041	8.71152	19.9215	4.45002	4.84448	0.000487558	0.00403977
PRO	24	ENSPANG00000025315	UBAP1	ubiquitin associated protein 1 [Source:HGNC Symbol;Acc:HGNC:12461]	protein_coding	ENSPANT00000026132	ENSPANT00000047483	UBAP1-202	UBAP1-203	0.00111823	0.000706467	0.471691	0.322954	11.0552	19.028	5.71687	5.03732	0.000242659	0.00260633
PRO	24	ENSPANG00000015747	VPS35	VPS35, retromer complex component [Source:HGNC Symbol;Acc:HGNC:13487]	protein_coding	ENSPANT00000035466	ENSPANT00000047656	VPS35-202	VPS35-204	0.0464802	0.00045626	0.247534	0.341777	12.4311	19.6492	6.41062	5.88675	0.00653243	0.022028
PRO	24	ENSPANG00000020777	ZFYVE26	zinc finger FYVE-type containing 26 [Source:HGNC Symbol;Acc:HGNC:20761]	protein_coding	ENSPANT00000015734	ENSPANT00000049649	ZFYVE26-202	ZFYVE26-201	3.84873e-05	0.0112007	0.399528	0.328567	7.9398	17.8539	4.84307	4.46004	0.000153548	0.00178116
PRO	24	ENSPANG00000009640		protein phosphatase 1 regulatory subunit 7 [Source:NCBI gene;Acc:101017776]	protein_coding	ENSPANT00000012569	ENSPANT00000058085			0.004391	0.0423525	0.375855	0.326308	8.16705	18.7726	4.27958	4.97724	0.00155184	0.00671693
PRO	24	ENSPANG00000010406		casein kinase 1 alpha 1 [Source:NCBI gene;Acc:101004678]	protein_coding	ENSPANT00000040990	ENSPANT00000045737			0.0164252	0.000146897	0.257556	0.287059	8.03185	18.8437	3.91733	8.84368	0.0003654	0.00325126
PRO	24	ENSPANG00000018738		SLIT-ROBO Rho GTPase activating protein 2 [Source:NCBI gene;Acc:100997397]	protein_coding	ENSPANT00000032119	ENSPANT00000047243			0.00254641	0.00525449	1.00302	0.812285	7.56144	14.065	0.298105	0.998214	0.00457462	0.0161785
PUT	24	ENSPANG00000010875	DYNC2LI1	dynein cytoplasmic 2 light intermediate chain 1 [Source:HGNC Symbol;Acc:HGNC:24595]	protein_coding	ENSPANT00000020824	ENSPANT00000055248	DYNC2LI1-203	DYNC2LI1-204	0.0197194	3.34864e-05	1.04196	0.930776	21.2537	10.3736	2.45477	3.79536	2.54231e-05	0.000435017
PUT	24	ENSPANG00000017237	EIF4G3	eukaryotic translation initiation factor 4 gamma 3 [Source:HGNC Symbol;Acc:HGNC:3298]	protein_coding	ENSPANT00000044625	ENSPANT00000050585	EIF4G3-203	EIF4G3-202	0.0159559	0.00128559	0.396195	0.626745	8.34419	18.704	5.649	6.32228	0.000519449	0.00417709
PUT	24	ENSPANG00000020508	GNAS	GNAS complex locus [Source:HGNC Symbol;Acc:HGNC:4392]	protein_coding	ENSPANT00000033953	ENSPANT00000041849	GNAS-202	GNAS-203	0.0120575	0.00137129	0.464884	0.643936	20.7631	3.28264	1.08821	8.20341	0.000842763	0.00540773
PUT	24	ENSPANG00000020594	KIF13B	kinesin family member 13B [Source:HGNC Symbol;Acc:HGNC:14405]	protein_coding	ENSPANT00000019556	ENSPANT00000051463	KIF13B-202	KIF13B-201	0.0215632	0.0045304	1.17416	1.15088	22.8929	13.763	0.937358	1.67709	0.00158056	0.00811352
PUT	24	ENSPANG00000021905	MGST3	microsomal glutathione S-transferase 3 [Source:HGNC Symbol;Acc:HGNC:7064]	protein_coding	ENSPANT00000025763	ENSPANT00000055633	MGST3-204	MGST3-201	0.00111823	0.0254813	0.378203	0.359737	5.54794	13.8676	7.97586	6.74336	0.0011393	0.00664816
PUT	24	ENSPANG00000003395	PTPRO	protein tyrosine phosphatase, receptor type O [Source:HGNC Symbol;Acc:HGNC:9678]	protein_coding	ENSPANT00000001122	ENSPANT00000052977	PTPRO-204	PTPRO-203	0.00145709	0.00867747	0.704494	0.507802	18.5884	10.504	3.57294	2.82467	0.000754244	0.00505016
PUT	24	ENSPANG00000010911	RASGRP2	RAS guanyl releasing protein 2 [Source:NCBI gene;Acc:100137599]	protein_coding	ENSPANT00000009699	ENSPANT00000021611	RASGRP2-202	RASGRP2-201	0.00113656	0.0404402	0.606062	0.443156	3.88127	12.6816	6.84499	5.84158	0.00116559	0.00664816
PUT	24	ENSPANG00000019313	TRAPPC6B	trafficking protein particle complex 6B [Source:HGNC Symbol;Acc:HGNC:23066]	protein_coding	ENSPANT00000009964	ENSPANT00000055083	TRAPPC6B-201	TRAPPC6B-204	0.0135349	0.00130701	0.344543	0.63144	17.8682	8.37394	4.94935	0.573578	0.000220589	0.00199827
PUT	24	ENSPANG00000013798	WDR54	WD repeat domain 54 [Source:HGNC Symbol;Acc:HGNC:25770]	protein_coding	ENSPANT00000031681	ENSPANT00000056776	WDR54-201	WDR54-203	0.00322001	0.00943389	0.351156	0.599518	0.555489	5.54312	2.89055	3.63084	0.00330082	0.0127082
PVN	24	ENSPANG00000026264	ABCA2	ATP binding cassette subfamily A member 2 [Source:HGNC Symbol;Acc:HGNC:32]	protein_coding	ENSPANT00000041774	ENSPANT00000055194	ABCA2-205	ABCA2-204	0.0247831	0.00408256	1.0314	1.04325	10.6142	2.79615	1.09034	5.59554	0.00124685	0.0140866
PVN	24	ENSPANG00000013147	BACE1	beta-secretase 1 [Source:HGNC Symbol;Acc:HGNC:933]	protein_coding	ENSPANT00000038216	ENSPANT00000041204	BACE1-201	BACE1-203	2.96056e-06	0.0124908	0.55689	0.708342	12.5407	2.773	3.27867	2.70616	6.50961e-05	0.00273404
PVN	24	ENSPANG00000019259	CACTIN	cactin, spliceosome C complex subunit [Source:HGNC Symbol;Acc:HGNC:29938]	protein_coding	ENSPANT00000040226	ENSPANT00000040440	CACTIN-201	CACTIN-204	0.0473539	0.00128559	1.28723	1.44398	2.949	11.603	-1.14986	-1.13723	0.00091709	0.0121635
PVN	24	ENSPANG00000001375	CD55	CD55 molecule (Cromer blood group) [Source:HGNC Symbol;Acc:HGNC:2665]	protein_coding	ENSPANT00000004502	ENSPANT00000038766	CD55-201	CD55-204	0.0218627	0.00480919	0.417281	0.361625	15.2449	23.528	4.48661	3.82439	0.00588766	0.0436379
PVN	24	ENSPANG00000025853	DENND1A	DENN domain containing 1A [Source:HGNC Symbol;Acc:HGNC:29324]	protein_coding	ENSPANT00000027815	ENSPANT00000034186	DENND1A-201	DENND1A-203	0.0390867	0.0042189	1.08018	0.780367	4.29096	13.2844	0.30705	2.1591	0.00048495	0.00821046
PVN	24	ENSPANG00000024208	DLG4	discs large MAGUK scaffold protein 4 [Source:HGNC Symbol;Acc:HGNC:2903]	protein_coding	ENSPANT00000023334	ENSPANT00000055080	DLG4-201	DLG4-203	7.31792e-05	0.0203357	0.891276	1.0434	4.08791	11.0368	5.41736	1.34069	0.000657968	0.010363
PVN	24	ENSPANG00000025974	FNBP1	formin binding protein 1 [Source:HGNC Symbol;Acc:HGNC:17069]	protein_coding	ENSPANT00000028369	ENSPANT00000052994	FNBP1-201	FNBP1-202	0.0488878	0.0042189	0.997429	0.826555	3.57213	13.8235	1.41995	4.37952	0.000139795	0.00391426
PVN	24	ENSPANG00000026468	ISCU	iron-sulfur cluster assembly enzyme [Source:HGNC Symbol;Acc:HGNC:29882]	protein_coding	ENSPANT00000042600	ENSPANT00000054532	ISCU-204	ISCU-205	0.00414974	0.00552847	0.550087	1.01785	4.80184	15.0146	6.0337	3.91557	7.14904e-06	0.00110933
PVN	24	ENSPANG00000021052	LRRC28	leucine rich repeat containing 28 [Source:HGNC Symbol;Acc:HGNC:28355]	protein_coding	ENSPANT00000035301	ENSPANT00000046920	LRRC28-206	LRRC28-201	0.0490033	0.00242515	0.603731	0.692695	12.8383	1.56862	-0.517465	4.193	0.000473557	0.00821046
PVN	24	ENSPANG00000025408	NUMA1	nuclear mitotic apparatus protein 1 [Source:HGNC Symbol;Acc:HGNC:8059]	protein_coding	ENSPANT00000036472	ENSPANT00000053819	NUMA1-205	NUMA1-206	0.000662313	0.0200657	0.64876	1.23603	2.19244	13.1806	4.59487	-0.251789	0.000264127	0.00605092
PVN	24	ENSPANG00000006859	PSEN1	presenilin 1 [Source:HGNC Symbol;Acc:HGNC:9508]	protein_coding	ENSPANT00000013861	ENSPANT00000046134	PSEN1-203	PSEN1-201	0.0230379	0.00449555	1.00461	1.24315	11.41	3.06747	2.31245	-1.48868	0.000488718	0.00821046
PVN	24	ENSPANG00000003155	SMS	spermine synthase [Source:HGNC Symbol;Acc:HGNC:11123]	protein_coding	ENSPANT00000004862	ENSPANT00000042002	SMS-201	SMS-202	0.0175241	0.00143501	0.566345	0.612581	11.4479	19.0878	6.02356	5.4685	0.00114922	0.0137906
PVN	24	ENSPANG00000016878	SNX1	sorting nexin 1 [Source:HGNC Symbol;Acc:HGNC:11172]	protein_coding	ENSPANT00000002116	ENSPANT00000020406	SNX1-202	SNX1-206	0.000178474	0.0133772	0.777522	0.752548	13.1662	1.26488	5.03625	3.43087	0.000110891	0.00391426
PVN	24	ENSPANG00000006293	SPEN	spen family transcriptional repressor [Source:HGNC Symbol;Acc:HGNC:17575]	protein_coding	ENSPANT00000011137	ENSPANT00000048178	SPEN-201	SPEN-202	0.00600694	0.000244537	1.11534	1.00287	5.70765	16.4146	3.03123	2.58661	0.00138425	0.0145346
PVN	24	ENSPANG00000008740	SV2A	synaptic vesicle glycoprotein 2A [Source:HGNC Symbol;Acc:HGNC:20566]	protein_coding	ENSPANT00000027179	ENSPANT00000058714	SV2A-203	SV2A-201	0.00389159	0.00026349	1.06199	0.592273	13.3463	4.01025	3.47794	5.73985	0.00072946	0.0108132
PVN	24	ENSPANG00000022840	TRMT11	tRNA methyltransferase 11 homolog [Source:HGNC Symbol;Acc:HGNC:21080]	protein_coding	ENSPANT00000022378	ENSPANT00000054977	TRMT11-202	TRMT11-203	0.049103	0.000149387	0.815091	0.897222	10.1564	19.2385	2.60889	2.52065	4.37186e-05	0.00220342
PVN	24	ENSPANG00000022290	WDFY3	WD repeat and FYVE domain containing 3 [Source:HGNC Symbol;Acc:HGNC:20751]	protein_coding	ENSPANT00000017258	ENSPANT00000052705	WDFY3-201	WDFY3-202	0.0135349	0.00283928	1.00899	1.32723	11.529	20.5102	3.2071	1.45526	0.00354958	0.0298165
PVN	24	ENSPANG00000016789	ZNF638	zinc finger protein 638 [Source:HGNC Symbol;Acc:HGNC:17894]	protein_coding	ENSPANT00000035664	ENSPANT00000045774	ZNF638-205	ZNF638-202	0.0476032	0.000651274	0.465983	0.500252	6.06808	14.6822	1.25517	6.5538	0.00183587	0.0171348
PVN	24	ENSPANG00000009679		cyclin-dependent kinase 11B [Source:NCBI gene;Acc:101020035]	protein_coding	ENSPANT00000049566	ENSPANT00000055121			0.00216065	0.030908	0.624718	0.42076	13.6402	2.70455	4.07636	5.68831	0.000775358	0.010855
PVN	24	ENSPANG00000024768			protein_coding	ENSPANT00000000170	ENSPANT00000005634			0.000428528	0.0144082	0.759046	0.513634	12.5126	17.057	3.01839	3.84393	0.00411855	0.0324336
RET	24	ENSPANG00000006516	CFAP221	cilia and flagella associated protein 221 [Source:HGNC Symbol;Acc:HGNC:33720]	protein_coding	ENSPANT00000010279	ENSPANT00000045001	CFAP221-203	CFAP221-202	0.0191241	0.00327458	0.51449	0.56169	10.6684	22.2285	1.96694	0.928251	0.000344307	0.00647901
RET	24	ENSPANG00000024958	SYNE1	spectrin repeat containing nuclear envelope protein 1 [Source:HGNC Symbol;Acc:HGNC:17089]	protein_coding	ENSPANT00000036562	ENSPANT00000044795	SYNE1-208	SYNE1-204	0.00261967	0.0342009	1.3102	1.08896	18.7123	13.6155	1.10893	5.15116	0.00830708	0.0462823
RPE	24	ENSPANG00000006090	ANXA4	annexin A4 [Source:HGNC Symbol;Acc:HGNC:542]	protein_coding	ENSPANT00000016834	ENSPANT00000033419	ANXA4-201	ANXA4-202	0.00104548	0.0430041	0.632107	0.705772	10.0822	20.8796	3.83728	2.78007	7.29447e-05	0.00118031
RPE	24	ENSPANG00000018770	ATXN2L	ataxin 2 like [Source:HGNC Symbol;Acc:HGNC:31326]	protein_coding	ENSPANT00000031822	ENSPANT00000036841	ATXN2L-204	ATXN2L-203	0.0038274	0.0345568	0.654327	0.44073	4.7988	15.9335	4.78279	4.66063	9.01321e-05	0.00119403
RPE	24	ENSPANG00000035924	BAX	BCL2 associated X, apoptosis regulator [Source:HGNC Symbol;Acc:HGNC:959]	protein_coding	ENSPANT00000033663	ENSPANT00000049562	BAX-201	BAX-204	0.004391	0.00298732	0.769372	0.57023	6.35282	23.0618	1.86765	-0.0678482	0.00280272	0.0128704
RPE	24	ENSPANG00000006512	BMPR2	bone morphogenetic protein receptor type 2 [Source:HGNC Symbol;Acc:HGNC:1078]	protein_coding	ENSPANT00000002592	ENSPANT00000033774	BMPR2-201	BMPR2-205	0.00250599	0.030504	0.903652	0.742895	6.89504	18.5789	4.12545	2.56492	8.05012e-05	0.00119403
RPE	24	ENSPANG00000006512	BMPR2	bone morphogenetic protein receptor type 2 [Source:HGNC Symbol;Acc:HGNC:1078]	protein_coding	ENSPANT00000002592	ENSPANT00000041101	BMPR2-201	BMPR2-203	0.00250599	0.00912538	0.903652	1.03012	6.89504	18.1617	4.12545	3.98321	1.48867e-05	0.000649431
RPE	24	ENSPANG00000021640	CALD1	caldesmon 1 [Source:HGNC Symbol;Acc:HGNC:1441]	protein_coding	ENSPANT00000023060	ENSPANT00000046567	CALD1-201	CALD1-203	0.00456471	0.0161234	0.301433	0.404407	23.8659	6.59944	4.858	6.94995	0.00685294	0.0265742
RPE	24	ENSPANG00000013567	CANX	calnexin [Source:HGNC Symbol;Acc:HGNC:1473]	protein_coding	ENSPANT00000021272	ENSPANT00000058032	CANX-202	CANX-201	0.0161906	0.00167786	0.86123	1.10567	6.28262	18.003	7.61568	5.6083	0.000255449	0.00193808
RPE	24	ENSPANG00000030351	CD164	CD164 molecule [Source:HGNC Symbol;Acc:HGNC:1632]	protein_coding	ENSPANT00000054950	ENSPANT00000058781	CD164-203	CD164-206	0.00250914	0.00401918	0.702307	0.994254	6.95554	17.7617	5.99827	2.62116	0.000331725	0.00241192
RPE	24	ENSPANG00000015842	CIB2	calcium and integrin binding family member 2 [Source:HGNC Symbol;Acc:HGNC:24579]	protein_coding	ENSPANT00000009973	ENSPANT00000034580	CIB2-203	CIB2-202	0.00676747	0.00303474	0.437563	0.79414	15.863	4.90834	1.07497	0.384526	0.000211431	0.00176639
RPE	24	ENSPANG00000032449	CIRBP	cold inducible RNA binding protein [Source:HGNC Symbol;Acc:HGNC:1982]	protein_coding	ENSPANT00000050067	ENSPANT00000052186	CIRBP-201	CIRBP-202	0.0253719	3.23702e-05	0.433597	0.445029	0.344621	20.1816	3.67726	6.12112	0.00759514	0.028812
RPE	24	ENSPANG00000015690	FAH	fumarylacetoacetate hydrolase [Source:HGNC Symbol;Acc:HGNC:3579]	protein_coding	ENSPANT00000018826	ENSPANT00000019606	FAH-202	FAH-204	0.000662313	0.00967324	0.30388	0.344642	17.7298	9.99851	6.16441	4.49504	0.000525091	0.00339364
RPE	24	ENSPANG00000029808	HAUS1	HAUS augmin like complex subunit 1 [Source:HGNC Symbol;Acc:HGNC:25174]	protein_coding	ENSPANT00000033565	ENSPANT00000046924	HAUS1-203	HAUS1-201	0.0137765	0.00449555	0.173716	0.248607	23.2047	15.5089	1.07342	3.20539	0.00668446	0.0265519
RPE	24	ENSPANG00000012335	KLC1	kinesin light chain 1 [Source:HGNC Symbol;Acc:HGNC:6387]	protein_coding	ENSPANT00000038747	ENSPANT00000052298	KLC1-201	KLC1-207	0.000233074	0.00896197	0.561825	0.417832	8.59942	18.8442	5.30494	5.3128	3.80954e-05	0.000886354
RPE	24	ENSPANG00000011601	KLF8	Kruppel like factor 8 [Source:HGNC Symbol;Acc:HGNC:6351]	protein_coding	ENSPANT00000009479	ENSPANT00000040024	KLF8-203	KLF8-202	0.000680887	0.0392691	0.666495	0.425586	3.93583	11.9555	1.78637	-0.0585869	0.00846634	0.0317715
RPE	24	ENSPANG00000026093	NISCH	nischarin [Source:HGNC Symbol;Acc:HGNC:18006]	protein_coding	ENSPANT00000021986	ENSPANT00000038862	NISCH-201	NISCH-203	0.0335096	0.00121257	0.291889	0.388012	5.97881	17.4988	6.11421	4.98972	0.000535909	0.00340058
RPE	24	ENSPANG00000007595	NIT1	nitrilase 1 [Source:HGNC Symbol;Acc:HGNC:7828]	protein_coding	ENSPANT00000022320	ENSPANT00000044856	NIT1-202	NIT1-201	0.00618943	0.00451165	0.428501	0.238786	6.72339	16.0615	3.98914	4.00362	1.01162e-05	0.000504364
RPE	24	ENSPANG00000014292	NME6	NME/NM23 nucleoside diphosphate kinase 6 [Source:HGNC Symbol;Acc:HGNC:20567]	protein_coding	ENSPANT00000000314	ENSPANT00000041578	NME6-201	NME6-204	0.00240459	0.0366511	0.170913	0.302641	6.27082	12.2482	3.31955	2.01445	0.0067711	0.0265519
RPE	24	ENSPANG00000009484	PABPC4	poly(A) binding protein cytoplasmic 4 [Source:HGNC Symbol;Acc:HGNC:8557]	protein_coding	ENSPANT00000005837	ENSPANT00000049485	PABPC4-201	PABPC4-202	0.000740614	0.00297448	0.572804	0.541226	7.17664	18.6099	4.79078	4.58919	5.76286e-05	0.00111736
RPE	24	ENSPANG00000018524	PALB2	partner and localizer of BRCA2 [Source:HGNC Symbol;Acc:HGNC:26144]	protein_coding	ENSPANT00000012372	ENSPANT00000042152	PALB2-201	PALB2-202	0.00953099	0.00026349	0.879432	1.14742	4.3889	16.032	2.8483	1.22686	8.3379e-05	0.00119403
RPE	24	ENSPANG00000019949	PRMT2	protein arginine methyltransferase 2 [Source:HGNC Symbol;Acc:HGNC:5186]	protein_coding	ENSPANT00000034209	ENSPANT00000035527	PRMT2-204	PRMT2-206	0.004391	0.0125785	0.744459	0.567664	5.91798	16.243	4.26603	3.57116	0.000143383	0.00142973
RPE	24	ENSPANG00000002937	RRNAD1	ribosomal RNA adenine dimethylase domain containing 1 [Source:HGNC Symbol;Acc:HGNC:24273]	protein_coding	ENSPANT00000018208	ENSPANT00000038437	RRNAD1-201	RRNAD1-203	0.0328505	0.00103743	0.273398	0.393896	6.79559	16.3507	4.21968	2.64032	0.00129016	0.00682219
RPE	24	ENSPANG00000024465	SGSM2	small G protein signaling modulator 2 [Source:HGNC Symbol;Acc:HGNC:29026]	protein_coding	ENSPANT00000024147	ENSPANT00000035694	SGSM2-202	SGSM2-203	0.00308216	0.0183715	0.365303	0.370103	3.21761	10.8418	4.97715	4.60219	0.00859901	0.0319261
RPE	24	ENSPANG00000023870	TAF1	TATA-box binding protein associated factor 1 [Source:HGNC Symbol;Acc:HGNC:11535]	protein_coding	ENSPANT00000007498	ENSPANT00000052156	TAF1-203	TAF1-202	0.00250599	0.0129778	0.359873	0.488338	16.6662	4.97884	5.95388	3.9161	0.000227434	0.00184591
RPE	24	ENSPANG00000001767	TGFBR2	transforming growth factor beta receptor 2 [Source:HGNC Symbol;Acc:HGNC:11773]	protein_coding	ENSPANT00000032213	ENSPANT00000053572	TGFBR2-204	TGFBR2-202	0.00766691	0.00115489	1.13994	0.593356	10.9402	5.02862	0.443503	6.4117	0.00232257	0.0109538
RPE	24	ENSPANG00000007127	TMCC2	transmembrane and coiled-coil domain family 2 [Source:HGNC Symbol;Acc:HGNC:24239]	protein_coding	ENSPANT00000038909	ENSPANT00000050184	TMCC2-205	TMCC2-207	0.00054995	0.0124908	0.987373	1.19236	6.53223	17.0222	-0.083807	-0.774748	0.000194732	0.00176639
RPE	24	ENSPANG00000018642	TMEM87A	transmembrane protein 87A [Source:HGNC Symbol;Acc:HGNC:24522]	protein_coding	ENSPANT00000021939	ENSPANT00000051426	TMEM87A-201	TMEM87A-204	0.00382779	0.00451165	0.95412	0.527985	6.33906	16.8448	1.94103	1.54601	7.16747e-06	0.000443833
RPE	24	ENSPANG00000007202	TPGS2	tubulin polyglutamylase complex subunit 2 [Source:HGNC Symbol;Acc:HGNC:24561]	protein_coding	ENSPANT00000052581	ENSPANT00000053263	TPGS2-201	TPGS2-202	0.00535836	8.04971e-05	0.826345	0.706666	22.0689	15.7924	0.245686	1.4596	0.000233479	0.00185191
RPE	24	ENSPANG00000016359	UACA	uveal autoantigen with coiled-coil domains and ankyrin repeats [Source:HGNC Symbol;Acc:HGNC:15947]	protein_coding	ENSPANT00000035171	ENSPANT00000036044	UACA-207	UACA-205	0.00472995	0.0315321	0.890758	0.635999	22.5819	17.1295	3.16924	3.85995	0.00699611	0.0268312
RPE	24	ENSPANG00000035152	ZNF461	zinc finger protein 461 [Source:HGNC Symbol;Acc:HGNC:21629]	protein_coding	ENSPANT00000032199	ENSPANT00000044691	ZNF461-201	ZNF461-203	0.0042189	0.00513409	0.58199	1.09058	21.8448	16.2323	1.25069	-0.409004	0.000566123	0.00352816
RPE	24	ENSPANG00000009830		methionine adenosyltransferase 2B [Source:NCBI gene;Acc:101008958]	protein_coding	ENSPANT00000014713	ENSPANT00000046250			0.00141293	0.000740614	0.217772	0.199083	18.1374	6.15491	5.63145	2.82508	0.000326119	0.00241192
RPE	24	ENSPANG00000010337		NRDE-2, necessary for RNA interference, domain containing [Source:NCBI gene;Acc:101006200]	protein_coding	ENSPANT00000019601	ENSPANT00000021732			0.000156857	0.0161906	0.542778	0.414131	19.6389	7.91943	4.31918	4.28565	9.23744e-05	0.00119403
RPE	24	ENSPANG00000016244		pyruvate kinase M1/2 [Source:NCBI gene;Acc:101008966]	protein_coding	ENSPANT00000031766	ENSPANT00000034840			0.00472995	0.0125661	0.569074	0.705957	16.2804	9.22064	6.05811	7.36774	0.00127911	0.00682219
RPE	24	ENSPANG00000018430		U2 small nuclear RNA auxiliary factor 1 [Source:NCBI gene;Acc:101007045]	protein_coding	ENSPANT00000009091	ENSPANT00000051035			0.035604	0.00435722	0.256343	0.139054	6.74797	17.5607	4.5191	5.82736	0.000450886	0.00308547
SCN	24	ENSPANG00000008202	AK9	adenylate kinase 9 [Source:HGNC Symbol;Acc:HGNC:33814]	protein_coding	ENSPANT00000006393	ENSPANT00000032861	AK9-201	AK9-202	0.0134666	0.00456471	0.531878	0.966304	18.6109	8.00003	3.16555	-1.37865	0.00184399	0.00704067
SCN	24	ENSPANG00000010748	AXDND1	axonemal dynein light chain domain containing 1 [Source:HGNC Symbol;Acc:HGNC:26564]	protein_coding	ENSPANT00000013952	ENSPANT00000045143	AXDND1-201	AXDND1-202	3.29283e-05	0.0319119	0.795842	0.533509	16.5141	20.7048	1.93748	-0.556661	0.00604664	0.0169306
SCN	24	ENSPANG00000032449	CIRBP	cold inducible RNA binding protein [Source:HGNC Symbol;Acc:HGNC:1982]	protein_coding	ENSPANT00000039304	ENSPANT00000052186	CIRBP-206	CIRBP-202	0.0286862	0.00214403	0.325983	0.163476	1.93443	22.0695	6.21177	6.83351	0.0127519	0.0297544
SCN	24	ENSPANG00000025813	FBXW2	F-box and WD repeat domain containing 2 [Source:HGNC Symbol;Acc:HGNC:13608]	protein_coding	ENSPANT00000027633	ENSPANT00000046111	FBXW2-202	FBXW2-203	0.000225432	0.0159694	0.493129	0.394041	6.68	18.1949	5.01601	4.0914	8.03977e-05	0.000844175
SCN	24	ENSPANG00000004893	HOMEZ	homeobox and leucine zipper encoding [Source:HGNC Symbol;Acc:HGNC:20164]	protein_coding	ENSPANT00000007240	ENSPANT00000035635	HOMEZ-201	HOMEZ-203	0.0301954	0.00115489	1.35916	0.993259	18.7311	7.11577	1.31419	3.70517	9.53942e-06	0.000200328
SCN	24	ENSPANG00000025669	KIAA1109	KIAA1109 [Source:HGNC Symbol;Acc:HGNC:26953]	protein_coding	ENSPANT00000020670	ENSPANT00000040178	KIAA1109-201	KIAA1109-202	0.0159694	0.0042516	0.904969	0.546862	23.6743	13.8574	6.30489	7.14812	4.555e-05	0.0005466
SCN	24	ENSPANG00000024440	METTL21A	methyltransferase like 21A [Source:HGNC Symbol;Acc:HGNC:30476]	protein_coding	ENSPANT00000033584	ENSPANT00000034573	METTL21A-205	METTL21A-201	0.0403886	0.00279431	0.606141	0.715757	8.99989	20.0311	-0.0749954	0.642334	0.00386062	0.0129717
SCN	24	ENSPANG00000018731	MPHOSPH9	M-phase phosphoprotein 9 [Source:HGNC Symbol;Acc:HGNC:7215]	protein_coding	ENSPANT00000014672	ENSPANT00000023736	MPHOSPH9-201	MPHOSPH9-202	0.0044607	0.0222639	0.759226	1.39232	9.76826	20.7009	2.50955	-0.276981	3.81511e-05	0.000534115
SCN	24	ENSPANG00000016065	NCAM1	neural cell adhesion molecule 1 [Source:HGNC Symbol;Acc:HGNC:7656]	protein_coding	ENSPANT00000036452	ENSPANT00000045560	NCAM1-206	NCAM1-207	0.0361275	0.00068439	1.42271	1.40664	17.9086	11.0207	0.720535	0.749526	0.00819894	0.0202562
SCN	24	ENSPANG00000033974	PSMB9	proteasome subunit beta 9 [Source:HGNC Symbol;Acc:HGNC:9546]	protein_coding	ENSPANT00000034206	ENSPANT00000057064	PSMB9-201	PSMB9-202	0.00161677	0.0196412	0.5618	0.463014	3.81315	20.0394	2.09561	3.07268	0.00731117	0.0197657
SCN	24	ENSPANG00000004924	RBM14	RNA binding motif protein 14 [Source:HGNC Symbol;Acc:HGNC:14219]	protein_coding	ENSPANT00000014853	ENSPANT00000041780	RBM14-202	RBM14-203	0.013857	0.000156857	0.413926	0.716321	9.56736	5.04104	4.0685	3.46017	0.0040987	0.013242
SCN	24	ENSPANG00000004068	SNRNP70	small nuclear ribonucleoprotein U1 subunit 70 [Source:HGNC Symbol;Acc:HGNC:11150]	protein_coding	ENSPANT00000003816	ENSPANT00000005293	SNRNP70-202	SNRNP70-201	0.00036865	0.00435722	0.882275	0.67588	15.8703	4.62034	5.13447	6.16242	6.45133e-06	0.000200328
SCN	24	ENSPANG00000011931	SNX2	sorting nexin 2 [Source:HGNC Symbol;Acc:HGNC:11173]	protein_coding	ENSPANT00000009608	ENSPANT00000011500	SNX2-202	SNX2-201	0.0201581	0.00147917	0.165443	0.287835	13.7459	20.5026	6.59557	3.55163	0.0103262	0.0247829
SCN	24	ENSPANG00000024099		RNA polymerase II subunit A [Source:NCBI gene;Acc:100998821]	protein_coding	ENSPANT00000023245	ENSPANT00000057945			0.0127782	0.000233074	0.751482	0.667465	5.68226	16.2379	5.74637	6.34391	2.60342e-05	0.000437375
SCN	24	ENSPANG00000034850		synaptopodin 2 like [Source:NCBI gene;Acc:101022706]	protein_coding	ENSPANT00000046259	ENSPANT00000056159			0.00250599	0.0370741	1.00383	1.03633	8.17982	1.18804	-0.19122	-1.062	0.0077651	0.0197657
SKI	24	ENSPANG00000021757	ABHD16A	abhydrolase domain containing 16A [Source:HGNC Symbol;Acc:HGNC:13921]	protein_coding	ENSPANT00000024292	ENSPANT00000040278	ABHD16A-202	ABHD16A-201	0.00128559	0.0497033	0.632147	0.738789	4.26293	13.2257	3.83624	2.50021	0.000690522	0.00398267
SKI	24	ENSPANG00000016453	ADAM15	ADAM metallopeptidase domain 15 [Source:HGNC Symbol;Acc:HGNC:193]	protein_coding	ENSPANT00000037553	ENSPANT00000043519	ADAM15-202	ADAM15-203	0.000772698	3.18121e-05	0.720794	0.507522	3.01805	8.35253	3.08061	3.7853	0.00159711	0.00690072
SKI	24	ENSPANG00000025654	ANKS6	ankyrin repeat and sterile alpha motif domain containing 6 [Source:HGNC Symbol;Acc:HGNC:26724]	protein_coding	ENSPANT00000027043	ENSPANT00000056681	ANKS6-202	ANKS6-204	0.0343987	0.000673351	0.253538	0.205219	8.26539	16.5361	0.939139	2.14003	0.00188711	0.00758154
SKI	24	ENSPANG00000018962	CBL	Cbl proto-oncogene [Source:HGNC Symbol;Acc:HGNC:1541]	protein_coding	ENSPANT00000003191	ENSPANT00000053101	CBL-202	CBL-203	0.0144082	0.00274914	1.11932	0.675156	5.85239	13.4788	-0.233028	1.97748	0.000939619	0.00467767
SKI	24	ENSPANG00000020003	CPNE1	copine 1 [Source:NCBI gene;Acc:100137483]	protein_coding	ENSPANT00000011812	ENSPANT00000032172	CPNE1-203	CPNE1-204	0.000493055	0.0352937	0.168485	0.136809	18.0573	7.85444	6.73325	6.09996	6.18747e-05	0.00118078
SKI	24	ENSPANG00000015143	DDX17	DEAD-box helicase 17 [Source:HGNC Symbol;Acc:HGNC:2740]	protein_coding	ENSPANT00000011687	ENSPANT00000039120	DDX17-204	DDX17-203	0.00152332	0.0122956	0.357833	0.187883	6.36605	12.1259	4.7143	6.34887	0.0107702	0.03122
SKI	24	ENSPANG00000005206	EIF3H	eukaryotic translation initiation factor 3 subunit H [Source:HGNC Symbol;Acc:HGNC:3273]	protein_coding	ENSPANT00000016429	ENSPANT00000048469	EIF3H-203	EIF3H-201	0.00487889	0.00480919	0.555339	1.04911	18.806	1.74832	6.90048	4.32114	0.0039624	0.013344
SKI	24	ENSPANG00000020313	GNPDA2	glucosamine-6-phosphate deaminase 2 [Source:HGNC Symbol;Acc:HGNC:21526]	protein_coding	ENSPANT00000019342	ENSPANT00000034646	GNPDA2-203	GNPDA2-201	0.00134986	0.0232401	0.299829	0.218199	3.99397	20.2469	3.00132	5.98718	0.000988266	0.00481517
SKI	24	ENSPANG00000011456	GON4L	gon-4 like [Source:HGNC Symbol;Acc:HGNC:25973]	protein_coding	ENSPANT00000016222	ENSPANT00000047014	GON4L-201	GON4L-204	0.00442639	0.00230005	0.550428	0.297968	10.7044	18.697	3.25124	4.96695	0.00416818	0.0138335
SKI	24	ENSPANG00000011683	HSD17B4	hydroxysteroid 17-beta dehydrogenase 4 [Source:HGNC Symbol;Acc:HGNC:5213]	protein_coding	ENSPANT00000003295	ENSPANT00000051336	HSD17B4-201	HSD17B4-207	0.00279421	0.00036865	0.417253	0.248151	2.25733	18.7508	5.95679	5.62478	0.00338618	0.0119298
SKI	24	ENSPANG00000002442	KANSL3	KAT8 regulatory NSL complex subunit 3 [Source:HGNC Symbol;Acc:HGNC:25473]	protein_coding	ENSPANT00000002274	ENSPANT00000045607	KANSL3-201	KANSL3-203	0.00164371	0.0203652	0.334779	0.331041	6.61513	15.8114	4.62649	3.17698	0.000396502	0.00283747
SKI	24	ENSPANG00000004849	OS9	OS9, endoplasmic reticulum lectin [Source:HGNC Symbol;Acc:HGNC:16994]	protein_coding	ENSPANT00000034750	ENSPANT00000051497	OS9-202	OS9-207	0.0203357	0.0013467	0.183612	0.314898	9.41783	5.322	7.52075	3.40804	0.0179294	0.0479804
SKI	24	ENSPANG00000005884	OSBPL9	oxysterol binding protein like 9 [Source:HGNC Symbol;Acc:HGNC:16386]	protein_coding	ENSPANT00000046015	ENSPANT00000053790	OSBPL9-205	OSBPL9-201	0.00628926	0.00319982	0.431248	0.502028	20.7504	14.0277	5.27178	2.99135	0.00777585	0.0233552
SKI	24	ENSPANG00000020461	PREX1	phosphatidylinositol-3,4,5-trisphosphate dependent Rac exchange factor 1 [Source:HGNC Symbol;Acc:HGNC:32594]	protein_coding	ENSPANT00000006726	ENSPANT00000057696	PREX1-201	PREX1-202	0.0127782	0.0042189	1.17541	0.748463	5.23005	15.7594	0.690007	2.67802	0.00035283	0.00260639
SKI	24	ENSPANG00000000131	RPL18	ribosomal protein L18 [Source:HGNC Symbol;Acc:HGNC:10310]	protein_coding	ENSPANT00000040859	ENSPANT00000057887	RPL18-203	RPL18-205	0.0143542	0.00442639	0.713582	1.02937	3.79123	15.0719	6.56338	2.5135	0.000269119	0.00237032
SKI	24	ENSPANG00000002298	SIGLEC8	sialic acid binding Ig like lectin 8 [Source:HGNC Symbol;Acc:HGNC:10877]	protein_coding	ENSPANT00000025191	ENSPANT00000032713	SIGLEC8-201	SIGLEC8-202	2.18206e-05	0.0172545	1.06736	1.44109	6.46308	17.8323	0.772164	-1.27983	4.12621e-05	0.00116116
SKI	24	ENSPANG00000022831	SNF8	SNF8, ESCRT-II complex subunit [Source:HGNC Symbol;Acc:HGNC:17028]	protein_coding	ENSPANT00000020075	ENSPANT00000046437	SNF8-201	SNF8-202	0.0122956	0.00408256	0.178136	0.177913	4.75744	22.9723	4.76555	5.6135	0.00304747	0.0109042
SKI	24	ENSPANG00000023870	TAF1	TATA-box binding protein associated factor 1 [Source:HGNC Symbol;Acc:HGNC:11535]	protein_coding	ENSPANT00000007498	ENSPANT00000052156	TAF1-203	TAF1-202	0.00856459	0.00124655	0.370195	0.651938	4.86889	16.4166	5.86917	4.48797	0.000221901	0.00220936
SKI	24	ENSPANG00000011893	TRAPPC4	trafficking protein particle complex 4 [Source:HGNC Symbol;Acc:HGNC:19943]	protein_coding	ENSPANT00000013354	ENSPANT00000053798	TRAPPC4-202	TRAPPC4-201	0.0443243	0.00204029	0.309563	0.500401	14.2863	3.72057	2.40013	2.20687	0.00111708	0.00511624
SKI	24	ENSPANG00000008030	YTHDF3	YTH N6-methyladenosine RNA binding protein 3 [Source:HGNC Symbol;Acc:HGNC:26465]	protein_coding	ENSPANT00000036021	ENSPANT00000039860	YTHDF3-201	YTHDF3-204	0.00487889	0.0128231	0.524398	0.529184	6.51248	16.1628	1.37188	2.62604	0.000305368	0.00245133
SKI	24	ENSPANG00000014229	ZC3HC1	zinc finger C3HC-type containing 1 [Source:HGNC Symbol;Acc:HGNC:29913]	protein_coding	ENSPANT00000041295	ENSPANT00000056382	ZC3HC1-202	ZC3HC1-203	0.0443072	0.00315476	0.375948	0.481169	17.8635	6.4161	3.13523	2.02256	0.00366652	0.0127217
SKI	24	ENSPANG00000008154	ZSCAN21	zinc finger and SCAN domain containing 21 [Source:HGNC Symbol;Acc:HGNC:13104]	protein_coding	ENSPANT00000009779	ENSPANT00000050470	ZSCAN21-202	ZSCAN21-203	0.00473949	0.0148448	0.721131	0.389959	5.0781	14.0566	1.7709	3.34149	0.00690822	0.0213781
SKI	24	ENSPANG00000026180		syntaxin 16 [Source:NCBI gene;Acc:101008179]	protein_coding	ENSPANT00000036206	ENSPANT00000047759			0.00130701	0.00036865	0.155722	0.257586	10.6288	16.3511	4.06839	4.43301	0.000218866	0.00220936
SKI	24	ENSPANG00000036468			lincRNA	ENSPANT00000060151	ENSPANT00000060511			0.000764504	0.0348764	0.629916	0.563999	10.1296	19.1559	-0.219027	-0.338475	0.00031043	0.00245133
SMM	24	ENSPANG00000014011	DMAC2	distal membrane arm assembly complex 2 [Source:HGNC Symbol;Acc:HGNC:25496]	protein_coding	ENSPANT00000003238	ENSPANT00000032931	DMAC2-201	DMAC2-204	0.0332239	0.0021955	0.752232	0.721109	5.56572	14.2574	1.2955	-0.145372	0.00115882	0.00758503
SMM	24	ENSPANG00000004849	OS9	OS9, endoplasmic reticulum lectin [Source:HGNC Symbol;Acc:HGNC:16994]	protein_coding	ENSPANT00000033126	ENSPANT00000041057	OS9-205	OS9-204	0.00246557	0.014737	1.22811	0.904216	20.983	4.56981	1.18438	1.23621	0.00638338	0.0287252
SMM	24	ENSPANG00000000499	PRPF3	pre-mRNA processing factor 3 [Source:HGNC Symbol;Acc:HGNC:17348]	protein_coding	ENSPANT00000008770	ENSPANT00000050007	PRPF3-202	PRPF3-201	0.000225432	0.0215632	0.264134	0.2206	2.10609	18.4326	4.00996	4.58214	0.000963613	0.00693801
SMM	24	ENSPANG00000023425	RBM17	RNA binding motif protein 17 [Source:HGNC Symbol;Acc:HGNC:16944]	protein_coding	ENSPANT00000021830	ENSPANT00000055197	RBM17-201	RBM17-202	0.0043213	0.0319119	0.464323	0.910769	17.7155	5.99984	6.16708	1.24912	0.000420626	0.00464221
SMM	24	ENSPANG00000012337	WDR20	WD repeat domain 20 [Source:HGNC Symbol;Acc:HGNC:19667]	protein_coding	ENSPANT00000036656	ENSPANT00000047145	WDR20-206	WDR20-202	0.00246557	0.0106373	0.608746	0.943368	19.64	9.14161	1.13003	1.55002	4.6475e-05	0.00248177
SMM	24	ENSPANG00000009431		RNA binding motif protein 7 [Source:NCBI gene;Acc:101025807]	protein_coding	ENSPANT00000046102	ENSPANT00000051344			0.0395325	0.000356947	0.611495	0.424729	6.27807	18.1886	0.271122	6.19627	0.000451326	0.00464221
SPL	24	ENSPANG00000014474	AHCYL2	adenosylhomocysteinase like 2 [Source:HGNC Symbol;Acc:HGNC:22204]	protein_coding	ENSPANT00000005439	ENSPANT00000032402	AHCYL2-202	AHCYL2-203	0.00204029	0.00456471	0.852723	0.894176	21.5336	9.62212	2.1988	1.5087	0.000507815	0.00361445
SPL	24	ENSPANG00000005961	ARPC5	actin related protein 2/3 complex subunit 5 [Source:HGNC Symbol;Acc:HGNC:708]	protein_coding	ENSPANT00000004364	ENSPANT00000056673	ARPC5-201	ARPC5-202	0.00456471	0.00130701	0.559423	0.54996	7.42781	17.6183	5.78197	5.27298	4.81419e-05	0.000928592
SPL	24	ENSPANG00000029684	PTGES3	prostaglandin E synthase 3 [Source:HGNC Symbol;Acc:HGNC:16049]	protein_coding	ENSPANT00000031810	ENSPANT00000041004	PTGES3-201	PTGES3-204	0.00266333	0.00471695	0.410174	0.722273	18.9226	11.5042	6.51174	4.15645	0.000164531	0.00165902
SPL	24	ENSPANG00000005903	SELENOS	selenoprotein S [Source:HGNC Symbol;Acc:HGNC:30396]	protein_coding	ENSPANT00000007386	ENSPANT00000055311	SELENOS-201	SELENOS-202	0.000772698	0.000221611	0.374459	0.733914	8.24335	18.588	4.79177	3.76078	7.19249e-06	0.000290097
SPL	24	ENSPANG00000009254	TSPAN31	tetraspanin 31 [Source:HGNC Symbol;Acc:HGNC:10539]	protein_coding	ENSPANT00000035898	ENSPANT00000044654	TSPAN31-205	TSPAN31-204	0.0124908	0.00207487	0.861331	0.494745	5.93252	16.8306	1.23828	4.57463	2.15451e-05	0.00057975
SPL	24	ENSPANG00000011094	UBFD1	ubiquitin family domain containing 1 [Source:HGNC Symbol;Acc:HGNC:30565]	protein_coding	ENSPANT00000009248	ENSPANT00000032067	UBFD1-202	UBFD1-201	0.0353542	0.00130701	0.432733	0.267636	8.26389	14.1448	2.48894	3.42262	0.00132534	0.00844032
SPL	24	ENSPANG00000010337		NRDE-2, necessary for RNA interference, domain containing [Source:NCBI gene;Acc:101006200]	protein_coding	ENSPANT00000019601	ENSPANT00000021732			0.00451165	0.0227515	0.550985	0.826089	16.7966	5.05011	3.70223	3.55417	0.000313758	0.00253098
SPL	24	ENSPANG00000016244		pyruvate kinase M1/2 [Source:NCBI gene;Acc:101008966]	protein_coding	ENSPANT00000003798	ENSPANT00000033146			0.0135768	0.000750621	0.56771	0.39453	16.0487	7.04984	7.3895	7.40367	0.000712954	0.00479263
SPL	24	ENSPANG00000016244		pyruvate kinase M1/2 [Source:NCBI gene;Acc:101008966]	protein_coding	ENSPANT00000003798	ENSPANT00000036412			0.0135768	0.000704778	0.56771	1.02664	16.0487	4.56747	7.3895	3.4657	2.39566e-05	0.00057975
SPL	24	ENSPANG00000023352		selenophosphate synthetase 1 [Source:NCBI gene;Acc:100998757]	protein_coding	ENSPANT00000021592	ENSPANT00000040491			0.0376983	0.00466979	0.431735	0.781859	6.27371	17.7393	4.05287	3.30378	0.000159919	0.00165902
SPL	24	ENSPANG00000031886			protein_coding	ENSPANT00000038249	ENSPANT00000046292			0.0048503	0.0289098	0.820278	1.01525	5.51439	16.8598	6.21811	3.72227	0.00319726	0.0168204
STF	24	ENSPANG00000021757	ABHD16A	abhydrolase domain containing 16A [Source:HGNC Symbol;Acc:HGNC:13921]	protein_coding	ENSPANT00000024292	ENSPANT00000040278	ABHD16A-202	ABHD16A-201	0.00487549	0.0156348	1.09371	0.5978	4.89216	9.58516	0.194239	3.8909	0.00349195	0.0213835
STF	24	ENSPANG00000019943	ACOT7	acyl-CoA thioesterase 7 [Source:HGNC Symbol;Acc:HGNC:24157]	protein_coding	ENSPANT00000016164	ENSPANT00000053286	ACOT7-204	ACOT7-205	0.00250599	0.00465719	1.29928	1.07019	6.06523	17.0866	1.36439	-0.188597	0.000115357	0.00175188
STF	24	ENSPANG00000003965	ACTG1	actin gamma 1 [Source:HGNC Symbol;Acc:HGNC:144]	protein_coding	ENSPANT00000021275	ENSPANT00000031608	ACTG1-201	ACTG1-204	0.012686	0.000351096	1.15258	0.755866	17.8398	7.00233	0.121252	6.63996	0.000644322	0.00551791
STF	24	ENSPANG00000018890	ADD1	adducin 1 [Source:HGNC Symbol;Acc:HGNC:243]	protein_coding	ENSPANT00000028646	ENSPANT00000033837	ADD1-201	ADD1-202	0.00306223	0.0137532	0.706123	0.39477	6.95085	18.6275	5.89068	5.81646	0.000506232	0.00457617
STF	24	ENSPANG00000011146	AKR7L	aldo-keto reductase family 7 like (gene/pseudogene) [Source:HGNC Symbol;Acc:HGNC:24056]	protein_coding	ENSPANT00000002746	ENSPANT00000035636	AKR7L-208	AKR7L-207	0.00442639	0.0145456	1.41066	0.95767	5.86539	13.459	0.608692	2.17984	0.00112769	0.00867864
STF	24	ENSPANG00000019141	ALG3	ALG3, alpha-1,3- mannosyltransferase [Source:HGNC Symbol;Acc:HGNC:23056]	protein_coding	ENSPANT00000017832	ENSPANT00000044198	ALG3-201	ALG3-203	0.000345244	0.0188721	0.656408	0.806734	7.50297	19.3829	4.04003	-1.06524	0.000345057	0.00355806
STF	24	ENSPANG00000023406	ATP5F1C	ATP synthase F1 subunit gamma [Source:HGNC Symbol;Acc:HGNC:833]	protein_coding	ENSPANT00000021726	ENSPANT00000021727	ATP5F1C-202	ATP5F1C-201	0.0268775	0.00428806	0.396094	0.657181	9.98368	20.7954	7.63893	7.34373	0.000380132	0.00379265
STF	24	ENSPANG00000021869	ATRIP	ATR interacting protein [Source:HGNC Symbol;Acc:HGNC:33499]	protein_coding	ENSPANT00000013906	ENSPANT00000041368	ATRIP-201	ATRIP-203	0.00953099	0.000233074	0.595397	0.939022	8.0433	19	2.64011	1.15928	9.13189e-05	0.00146496
STF	24	ENSPANG00000004509	BCLAF3	BCLAF1 and THRAP3 family member 3 [Source:HGNC Symbol;Acc:HGNC:27413]	protein_coding	ENSPANT00000021564	ENSPANT00000047495	BCLAF3-202	BCLAF3-203	0.000740614	0.0091344	0.472668	0.674503	16.0207	22.338	2.79567	1.80387	0.00192633	0.0132174
STF	24	ENSPANG00000013399	C18orf21	chromosome 18 open reading frame 21 [Source:HGNC Symbol;Acc:HGNC:28802]	protein_coding	ENSPANT00000009740	ENSPANT00000038368	C18orf21-201	C18orf21-202	0.0171292	0.00334932	1.26766	1.38413	7.3788	19.0615	0.119119	0.463866	1.94456e-06	0.000359195
STF	24	ENSPANG00000025815	CDK5RAP2	CDK5 regulatory subunit associated protein 2 [Source:HGNC Symbol;Acc:HGNC:18672]	protein_coding	ENSPANT00000027636	ENSPANT00000045255	CDK5RAP2-202	CDK5RAP2-203	0.000463619	0.0462031	0.980051	0.504573	19.0505	9.25538	3.43252	4.19475	0.000123976	0.00183388
STF	24	ENSPANG00000022902	CDK5RAP3	CDK5 regulatory subunit associated protein 3 [Source:HGNC Symbol;Acc:HGNC:18673]	protein_coding	ENSPANT00000020099	ENSPANT00000020100	CDK5RAP3-202	CDK5RAP3-203	0.0300347	0.0041819	1.14473	0.633137	18.2331	7.9475	-0.589505	4.92353	6.11543e-05	0.00120315
STF	24	ENSPANG00000022902	CDK5RAP3	CDK5 regulatory subunit associated protein 3 [Source:HGNC Symbol;Acc:HGNC:18673]	protein_coding	ENSPANT00000020099	ENSPANT00000045793	CDK5RAP3-202	CDK5RAP3-205	0.0300347	0.00132463	1.14473	0.876837	18.2331	7.51993	-0.589505	3.16454	5.69631e-05	0.00117965
STF	24	ENSPANG00000011145	COL14A1	collagen type XIV alpha 1 chain [Source:HGNC Symbol;Acc:HGNC:2191]	protein_coding	ENSPANT00000009713	ENSPANT00000034628	COL14A1-201	COL14A1-205	0.0194668	0.0016976	0.645956	1.06046	18.5639	6.67214	6.70177	2.10507	0.000576094	0.00512634
STF	24	ENSPANG00000025828	DAB2IP	DAB2 interacting protein [Source:HGNC Symbol;Acc:HGNC:17294]	protein_coding	ENSPANT00000034691	ENSPANT00000035363	DAB2IP-203	DAB2IP-201	0.00408256	0.0141899	0.465782	0.489949	4.90445	21.0774	4.80143	2.3541	0.00113687	0.00869053
STF	24	ENSPANG00000016616	DHX35	DEAH-box helicase 35 [Source:HGNC Symbol;Acc:HGNC:15861]	protein_coding	ENSPANT00000011803	ENSPANT00000050390	DHX35-203	DHX35-206	0.000267956	0.00130701	0.677548	0.558082	2.28562	19.063	3.06804	3.80376	6.33792e-05	0.00120315
STF	24	ENSPANG00000023194	DRG1	developmentally regulated GTP binding protein 1 [Source:NCBI gene;Acc:100137232]	protein_coding	ENSPANT00000003959	ENSPANT00000033940	DRG1-201	DRG1-202	2.96056e-06	0.0333198	0.860921	0.776612	7.61417	19.1615	5.23053	4.2057	9.994e-06	0.000510157
STF	24	ENSPANG00000006657	EIF2B3	eukaryotic translation initiation factor 2B subunit gamma [Source:HGNC Symbol;Acc:HGNC:3259]	protein_coding	ENSPANT00000021284	ENSPANT00000059121	EIF2B3-203	EIF2B3-204	0.00111823	0.0277139	0.735708	0.485664	6.86029	17.5983	1.34677	0.381336	0.000130845	0.00183991
STF	24	ENSPANG00000005206	EIF3H	eukaryotic translation initiation factor 3 subunit H [Source:HGNC Symbol;Acc:HGNC:3273]	protein_coding	ENSPANT00000016429	ENSPANT00000048469	EIF3H-203	EIF3H-201	0.0016337	0.00924648	0.429064	0.609713	17.9576	6.54532	5.70683	7.60842	0.00638516	0.0358261
STF	24	ENSPANG00000020586	EPHB3	EPH receptor B3 [Source:HGNC Symbol;Acc:HGNC:3394]	protein_coding	ENSPANT00000008973	ENSPANT00000046705	EPHB3-201	EPHB3-203	0.00204029	0.00449555	1.0637	1.12748	7.95498	17.8915	2.74251	-1.87718	0.000258564	0.0028873
STF	24	ENSPANG00000019146	EPM2A	EPM2A, laforin glucan phosphatase [Source:HGNC Symbol;Acc:HGNC:3413]	protein_coding	ENSPANT00000003358	ENSPANT00000057233	EPM2A-203	EPM2A-201	0.00428806	0.032986	0.673718	0.492622	0.978336	17.7052	2.61175	2.72532	0.00262228	0.0167797
STF	24	ENSPANG00000025684	ERP44	endoplasmic reticulum protein 44 [Source:HGNC Symbol;Acc:HGNC:18311]	protein_coding	ENSPANT00000027156	ENSPANT00000027157	ERP44-201	ERP44-202	0.000151877	0.0015454	1.07287	1.03548	8.34491	19.1258	5.26552	3.86452	1.97482e-05	0.000735961
STF	24	ENSPANG00000025813	FBXW2	F-box and WD repeat domain containing 2 [Source:HGNC Symbol;Acc:HGNC:13608]	protein_coding	ENSPANT00000027633	ENSPANT00000046638	FBXW2-202	FBXW2-201	0.0161906	0.000240716	1.20102	0.801635	6.91818	18.3656	2.67619	4.14898	8.26893e-06	0.000510157
STF	24	ENSPANG00000015955	FLOT1	flotillin 1 [Source:HGNC Symbol;Acc:HGNC:3757]	protein_coding	ENSPANT00000008444	ENSPANT00000047971	FLOT1-201	FLOT1-203	0.00492757	0.00487889	0.546821	0.783114	6.74214	17.4881	6.83009	2.82614	0.000291198	0.00311276
STF	24	ENSPANG00000008062	H2AFV	H2A histone family member V [Source:HGNC Symbol;Acc:HGNC:20664]	protein_coding	ENSPANT00000031880	ENSPANT00000042983	H2AFV-204	H2AFV-201	0.000272422	0.00508798	0.309675	0.322951	11.9821	19.3195	3.90156	6.91088	0.000789598	0.00631653
STF	24	ENSPANG00000023287	HERPUD2	HERPUD family member 2 [Source:HGNC Symbol;Acc:HGNC:21915]	protein_coding	ENSPANT00000016624	ENSPANT00000043175	HERPUD2-201	HERPUD2-202	0.0118662	7.56185e-05	0.217261	0.267893	2.49544	19.7146	2.915	5.49511	0.00159812	0.0113059
STF	24	ENSPANG00000003597	HSD17B10	hydroxysteroid 17-beta dehydrogenase 10 [Source:HGNC Symbol;Acc:HGNC:4800]	protein_coding	ENSPANT00000022265	ENSPANT00000039417	HSD17B10-201	HSD17B10-202	0.00121257	0.00494859	0.961245	1.03352	7.22358	18.0155	4.5424	0.135417	4.03933e-06	0.0003834
STF	24	ENSPANG00000026152	IST1	IST1, ESCRT-III associated factor [Source:HGNC Symbol;Acc:HGNC:28977]	protein_coding	ENSPANT00000045545	ENSPANT00000054496	IST1-201	IST1-206	0.0042516	0.0146605	0.537148	0.604998	7.25882	15.9943	4.5974	0.704519	0.00100152	0.00776007
STF	24	ENSPANG00000022414	LMBR1L	limb development membrane protein 1 like [Source:HGNC Symbol;Acc:HGNC:18268]	protein_coding	ENSPANT00000034171	ENSPANT00000035040	LMBR1L-203	LMBR1L-201	0.0126128	0.00292942	0.617636	0.664303	16.8907	7.40977	0.178702	2.93562	0.000924993	0.00721621
STF	24	ENSPANG00000021052	LRRC28	leucine rich repeat containing 28 [Source:HGNC Symbol;Acc:HGNC:28355]	protein_coding	ENSPANT00000035301	ENSPANT00000046920	LRRC28-206	LRRC28-201	0.00315476	0.00881972	0.522581	0.423463	18.819	9.22615	1.08244	4.08802	0.00039323	0.00386111
STF	24	ENSPANG00000020037	LUC7L	LUC7 like [Source:NCBI gene;Acc:100137555]	protein_coding	ENSPANT00000012639	ENSPANT00000021093	LUC7L-202	LUC7L-201	0.000281353	0.000374502	0.426479	0.414181	15.4392	4.77495	3.42429	4.56544	0.000270268	0.00295996
STF	24	ENSPANG00000015922	MED25	mediator complex subunit 25 [Source:HGNC Symbol;Acc:HGNC:28845]	protein_coding	ENSPANT00000002477	ENSPANT00000015070	MED25-201	MED25-202	0.000356947	0.00903388	1.06166	0.824834	6.31959	12.6593	2.95891	-0.442421	0.00549081	0.031897
STF	24	ENSPANG00000022273	MKS1	Meckel syndrome, type 1 [Source:HGNC Symbol;Acc:HGNC:7121]	protein_coding	ENSPANT00000002170	ENSPANT00000052248	MKS1-201	MKS1-203	0.0104809	0.00414974	0.98037	0.768079	7.39038	17.9612	1.71784	1.07812	3.48261e-05	0.000901522
STF	24	ENSPANG00000010022	NEDD4L	neural precursor cell expressed, developmentally down-regulated 4-like, E3 ubiquitin protein ligase [Source:HGNC Symbol;Acc:HGNC:7728]	protein_coding	ENSPANT00000043708	ENSPANT00000056827	NEDD4L-210	NEDD4L-204	0.045503	8.53757e-05	0.974557	1.28213	9.21476	20.4434	1.18463	0.942687	0.000171331	0.00221757
STF	24	ENSPANG00000011487	NRP2	neuropilin 2 [Source:HGNC Symbol;Acc:HGNC:8005]	protein_coding	ENSPANT00000052141	ENSPANT00000054441	NRP2-207	NRP2-205	0.000229253	0.0111066	0.414048	0.483787	18.5935	8.78665	4.92386	4.499	0.00138988	0.0100833
STF	24	ENSPANG00000003130	NUDCD1	NudC domain containing 1 [Source:HGNC Symbol;Acc:HGNC:24306]	protein_coding	ENSPANT00000022952	ENSPANT00000053552	NUDCD1-201	NUDCD1-202	0.00896197	0.000356947	0.947088	0.845136	7.99105	19.6061	2.11346	3.43216	8.72542e-06	0.000510157
STF	24	ENSPANG00000026232	OGDH	oxoglutarate dehydrogenase [Source:HGNC Symbol;Acc:HGNC:8124]	protein_coding	ENSPANT00000006354	ENSPANT00000038158	OGDH-202	OGDH-203	0.00395498	0.00128559	0.686896	0.526834	7.10855	18.7306	6.57926	3.68522	7.55514e-05	0.00130383
STF	24	ENSPANG00000004849	OS9	OS9, endoplasmic reticulum lectin [Source:HGNC Symbol;Acc:HGNC:16994]	protein_coding	ENSPANT00000033126	ENSPANT00000034750	OS9-205	OS9-202	0.00881972	0.00130255	1.19382	0.659767	19.6106	8.0689	0.160032	6.36107	0.000101379	0.00158178
STF	24	ENSPANG00000011171	OSBPL2	oxysterol binding protein like 2 [Source:HGNC Symbol;Acc:HGNC:15761]	protein_coding	ENSPANT00000006661	ENSPANT00000041763	OSBPL2-203	OSBPL2-201	0.000229253	0.0200275	0.568073	0.808231	17.9652	6.83348	3.65039	2.15413	0.000440355	0.00417971
STF	24	ENSPANG00000021187	PEX1	peroxisomal biogenesis factor 1 [Source:HGNC Symbol;Acc:HGNC:8850]	protein_coding	ENSPANT00000009659	ENSPANT00000040335	PEX1-205	PEX1-203	0.00473949	0.0460572	0.73987	0.441447	20.7549	8.9795	3.16221	3.37295	0.00177256	0.0123827
STF	24	ENSPANG00000018606	POR	cytochrome p450 oxidoreductase [Source:HGNC Symbol;Acc:HGNC:9208]	protein_coding	ENSPANT00000009759	ENSPANT00000052973	POR-201	POR-202	0.00223035	0.0459404	1.11301	1.17702	7.46054	18.9849	1.75214	0.193709	1.38693e-05	0.000564184
STF	24	ENSPANG00000009523	POSTN	periostin [Source:HGNC Symbol;Acc:HGNC:16953]	protein_coding	ENSPANT00000025809	ENSPANT00000035266	POSTN-201	POSTN-206	0.031471	0.000931404	1.06682	0.686767	17.4487	11.2523	-0.441863	3.33992	0.00704648	0.0389609
STF	24	ENSPANG00000010205	PRKAG2	protein kinase AMP-activated non-catalytic subunit gamma 2 [Source:HGNC Symbol;Acc:HGNC:9386]	protein_coding	ENSPANT00000016694	ENSPANT00000031256	PRKAG2-201	PRKAG2-202	0.0187951	0.00145709	0.828957	0.57712	8.52371	19.2134	0.0865525	6.116	0.000207592	0.00251539
STF	24	ENSPANG00000022095	PRPF40A	pre-mRNA processing factor 40 homolog A [Source:HGNC Symbol;Acc:HGNC:16463]	protein_coding	ENSPANT00000016350	ENSPANT00000035020	PRPF40A-202	PRPF40A-203	0.017606	0.000149387	0.879495	0.451904	3.06864	19.5454	-0.330851	5.50187	0.000262617	0.00290409
STF	24	ENSPANG00000021374	PSME3	proteasome activator subunit 3 [Source:HGNC Symbol;Acc:HGNC:9570]	protein_coding	ENSPANT00000033194	ENSPANT00000046535	PSME3-202	PSME3-203	0.0044607	0.0128231	0.773967	0.561811	19.6089	7.98542	2.60362	3.0645	0.0034535	0.0212623
STF	24	ENSPANG00000002592	RANBP17	RAN binding protein 17 [Source:HGNC Symbol;Acc:HGNC:14428]	protein_coding	ENSPANT00000004271	ENSPANT00000009181	RANBP17-201	RANBP17-202	0.00414974	0.0042189	0.583797	0.732556	0.457334	20.2922	1.88236	0.728055	0.00150396	0.0108418
STF	24	ENSPANG00000004924	RBM14	RNA binding motif protein 14 [Source:HGNC Symbol;Acc:HGNC:14219]	protein_coding	ENSPANT00000014853	ENSPANT00000040508	RBM14-202	RBM14-204	0.0021258	0.0105268	0.764261	0.446702	7.17254	13.9558	3.20077	2.61562	0.000698553	0.00584211
STF	24	ENSPANG00000019752	SCP2	sterol carrier protein 2 [Source:HGNC Symbol;Acc:HGNC:10606]	protein_coding	ENSPANT00000049702	ENSPANT00000052014	SCP2-203	SCP2-202	0.000716723	0.0488915	0.360019	0.649157	9.27861	20.205	5.70619	4.85763	0.00153851	0.0109523
STF	24	ENSPANG00000018110	SERF2	small EDRK-rich factor 2 [Source:NCBI gene;Acc:100137434]	protein_coding	ENSPANT00000003717	ENSPANT00000032238	SERF2-201	SERF2-204	0.0269333	0.0043213	0.459437	0.416744	7.93845	19.6078	0.844104	3.09196	0.000551371	0.00494497
STF	24	ENSPANG00000025850	STRBP	spermatid perinuclear RNA binding protein [Source:HGNC Symbol;Acc:HGNC:16462]	protein_coding	ENSPANT00000027817	ENSPANT00000052574	STRBP-201	STRBP-203	0.0139716	0.00141293	0.321722	0.579663	11.2347	20.2172	4.44451	3.69054	0.000793032	0.00631653
STF	24	ENSPANG00000005129	TFG	TRK-fused gene [Source:HGNC Symbol;Acc:HGNC:11758]	protein_coding	ENSPANT00000009155	ENSPANT00000039358	TFG-201	TFG-202	0.000522491	0.00654917	1.2316	1.23252	7.02582	18.7977	2.11414	1.03527	5.7069e-06	0.000500012
STF	24	ENSPANG00000008278	THOC5	THO complex 5 [Source:HGNC Symbol;Acc:HGNC:19074]	protein_coding	ENSPANT00000008575	ENSPANT00000059300	THOC5-201	THOC5-203	0.00778238	0.00242515	0.487762	0.741537	8.17196	19.4855	6.19611	2.23326	7.38586e-05	0.00129693
STF	24	ENSPANG00000030015	TUBA1B	tubulin alpha 1b [Source:HGNC Symbol;Acc:HGNC:18809]	protein_coding	ENSPANT00000033757	ENSPANT00000041523	TUBA1B-204	TUBA1B-207	0.00068439	0.0124908	0.912624	1.13474	6.25608	17.306	7.61378	2.55372	4.8643e-05	0.00106547
STF	24	ENSPANG00000030015	TUBA1B	tubulin alpha 1b [Source:HGNC Symbol;Acc:HGNC:18809]	protein_coding	ENSPANT00000041523	ENSPANT00000054187	TUBA1B-207	TUBA1B-208	0.0124908	0.00145709	1.13474	1.11572	17.306	5.66146	2.55372	3.82545	9.67524e-06	0.000510157
STF	24	ENSPANG00000020456	UQCC	ubiquinol-cytochrome c reductase complex chaperone, CBP3 homolog [Source:NCBI gene;Acc:100137601]	protein_coding	ENSPANT00000013590	ENSPANT00000046741	UQCC-201	UQCC-204	0.000156857	0.0334306	0.374887	0.353589	19.2943	7.85061	5.19484	3.82127	4.00396e-05	0.000991415
STF	24	ENSPANG00000001095	USP53	ubiquitin specific peptidase 53 [Source:HGNC Symbol;Acc:HGNC:29255]	protein_coding	ENSPANT00000026832	ENSPANT00000050292	USP53-201	USP53-202	0.0269736	0.0021258	0.720032	0.661354	19.9926	9.51095	5.71011	1.56003	0.000274212	0.00297455
STF	24	ENSPANG00000023234	VDAC3	voltage dependent anion channel 3 [Source:HGNC Symbol;Acc:HGNC:12674]	protein_coding	ENSPANT00000016152	ENSPANT00000048215	VDAC3-201	VDAC3-202	0.0249179	0.000836177	0.235186	0.397341	16.9997	9.10919	3.96739	5.85494	0.0021565	0.0142805
STF	24	ENSPANG00000023234	VDAC3	voltage dependent anion channel 3 [Source:HGNC Symbol;Acc:HGNC:12674]	protein_coding	ENSPANT00000036818	ENSPANT00000048215	VDAC3-204	VDAC3-202	0.000374502	0.000836177	0.771563	0.397341	20.4305	9.10919	5.03182	5.85494	7.40125e-05	0.00129693
STF	24	ENSPANG00000023234	VDAC3	voltage dependent anion channel 3 [Source:HGNC Symbol;Acc:HGNC:12674]	protein_coding	ENSPANT00000048215	ENSPANT00000053443	VDAC3-202	VDAC3-203	0.000836177	0.000752559	0.397341	0.729626	9.10919	20.2763	5.85494	5.77937	0.000474014	0.00437172
STF	24	ENSPANG00000008399	ZEB2	zinc finger E-box binding homeobox 2 [Source:HGNC Symbol;Acc:HGNC:14881]	protein_coding	ENSPANT00000013096	ENSPANT00000054649	ZEB2-201	ZEB2-202	0.0043213	0.0043213	1.18483	0.86996	21.4583	15.2377	3.27433	4.47128	0.000107679	0.00165739
STF	24	ENSPANG00000016789	ZNF638	zinc finger protein 638 [Source:HGNC Symbol;Acc:HGNC:17894]	protein_coding	ENSPANT00000035664	ENSPANT00000045774	ZNF638-205	ZNF638-202	0.00427393	0.00419648	0.57286	0.313888	5.26712	21.8431	1.05962	6.56474	0.000734467	0.0060184
STF	24	ENSPANG00000004607		ATP synthase peripheral stalk-membrane subunit b [Source:NCBI gene;Acc:101000308]	protein_coding	ENSPANT00000013448	ENSPANT00000052479			0.0045304	0.000164326	0.462045	0.558957	7.7771	19.2368	7.1332	7.05146	0.000128329	0.00183991
STF	24	ENSPANG00000012326		dynactin subunit 1 [Source:NCBI gene;Acc:101016241]	protein_coding	ENSPANT00000008979	ENSPANT00000037403			0.0132059	0.00435722	0.70294	0.519813	8.55969	19.2098	3.40065	4.5986	0.000481512	0.00438754
STF	24	ENSPANG00000013363			protein_coding	ENSPANT00000002797	ENSPANT00000004322			0.00428806	0.012686	0.641888	1.03958	19.9228	8.8375	-0.551892	4.54695	1.6352e-05	0.00064224
STF	24	ENSPANG00000015705		casein kinase 2 beta [Source:NCBI gene;Acc:101020422]	protein_coding	ENSPANT00000012136	ENSPANT00000034271			0.00164371	0.02232	0.769212	0.872115	7.95978	18.3616	5.63188	1.71572	4.50248e-05	0.00100555
STF	24	ENSPANG00000015705		casein kinase 2 beta [Source:NCBI gene;Acc:101020422]	protein_coding	ENSPANT00000031144	ENSPANT00000034271			0.00250599	0.02232	0.756719	0.872115	7.76785	18.3616	3.46633	1.71572	1.12466e-05	0.000510157
STF	24	ENSPANG00000016549		ribosomal protein S3 [Source:NCBI gene;Acc:101001709]	protein_coding	ENSPANT00000034753	ENSPANT00000037760			0.00270408	0.0277139	0.53373	0.266985	9.09199	14.8108	8.45825	8.13176	0.00236392	0.0152983
SUN	24	ENSPANG00000021904	C2CD5	C2 calcium dependent domain containing 5 [Source:HGNC Symbol;Acc:HGNC:29062]	protein_coding	ENSPANT00000039515	ENSPANT00000051087	C2CD5-203	C2CD5-207	0.00036865	0.036644	0.485877	0.479825	19.6985	7.99437	7.07594	1.81268	0.00110154	0.00417177
SUN	24	ENSPANG00000007777	CDC42BPA	CDC42 binding protein kinase alpha [Source:HGNC Symbol;Acc:HGNC:1737]	protein_coding	ENSPANT00000045995	ENSPANT00000053896	CDC42BPA-206	CDC42BPA-209	0.00428806	0.00250599	0.885395	0.737173	19.1123	10.2606	3.24189	1.85531	0.000642576	0.00284187
SUN	24	ENSPANG00000016824	DECR1	2,4-dienoyl-CoA reductase 1 [Source:HGNC Symbol;Acc:HGNC:2753]	protein_coding	ENSPANT00000018248	ENSPANT00000057213	DECR1-202	DECR1-201	0.00449233	0.000131745	1.03669	1.27029	11.4215	22.1772	3.95548	3.84281	4.87329e-06	0.000216861
SUN	24	ENSPANG00000013354	DENND2D	DENN domain containing 2D [Source:HGNC Symbol;Acc:HGNC:26192]	protein_coding	ENSPANT00000006024	ENSPANT00000050808	DENND2D-202	DENND2D-201	0.0013467	0.0323522	0.948492	1.12453	8.83451	20.4141	-0.610777	-1.6206	3.81925e-05	0.000755362
SUN	24	ENSPANG00000001966	FCHSD2	FCH and double SH3 domains 2 [Source:HGNC Symbol;Acc:HGNC:29114]	protein_coding	ENSPANT00000007135	ENSPANT00000043734	FCHSD2-202	FCHSD2-205	0.0043213	0.00306462	0.639935	0.523874	17.5338	8.05315	3.80268	1.21152	0.00041904	0.00207192
SUN	24	ENSPANG00000017966	FHL1	four and a half LIM domains 1 [Source:HGNC Symbol;Acc:HGNC:3702]	protein_coding	ENSPANT00000047675	ENSPANT00000052355	FHL1-202	FHL1-204	0.00150124	0.0200657	0.461808	0.606727	20.149	11.1097	6.36464	6.13203	0.000920344	0.00370456
SUN	24	ENSPANG00000021598	HNRNPA2B1	heterogeneous nuclear ribonucleoprotein A2/B1 [Source:HGNC Symbol;Acc:HGNC:5033]	protein_coding	ENSPANT00000043641	ENSPANT00000047942	HNRNPA2B1-206	HNRNPA2B1-201	0.00401141	0.0350482	0.408626	0.230144	10.2809	19.2264	7.49015	10.5569	6.5154e-05	0.000828387
SUN	24	ENSPANG00000011683	HSD17B4	hydroxysteroid 17-beta dehydrogenase 4 [Source:HGNC Symbol;Acc:HGNC:5213]	protein_coding	ENSPANT00000003295	ENSPANT00000045974	HSD17B4-201	HSD17B4-203	0.044803	0.000386205	0.591119	0.562954	8.99999	19.3247	4.08545	6.51227	0.0020427	0.00712943
SUN	24	ENSPANG00000023648	ILK	integrin linked kinase [Source:HGNC Symbol;Acc:HGNC:6040]	protein_coding	ENSPANT00000016301	ENSPANT00000054764	ILK-201	ILK-202	0.004391	0.0261526	0.190375	0.30035	8.17077	17.3282	7.41955	6.47337	0.00220296	0.00739863
SUN	24	ENSPANG00000023051	MTMR14	myotubularin related protein 14 [Source:HGNC Symbol;Acc:HGNC:26190]	protein_coding	ENSPANT00000021635	ENSPANT00000044125	MTMR14-201	MTMR14-205	0.000695428	0.0474499	0.552926	0.921189	8.23657	19.7254	3.73484	1.47382	0.000143447	0.00121589
SUN	24	ENSPANG00000014390	NAA10	N(alpha)-acetyltransferase 10, NatA catalytic subunit [Source:NCBI gene;Acc:100137255]	protein_coding	ENSPANT00000018647	ENSPANT00000045436	NAA10-201	NAA10-203	0.00494859	0.00816512	0.68591	1.13378	7.02222	18.4012	5.96877	1.99252	3.41748e-06	0.000216861
SUN	24	ENSPANG00000026080	NDRG1	N-myc downstream regulated 1 [Source:HGNC Symbol;Acc:HGNC:7679]	protein_coding	ENSPANT00000034477	ENSPANT00000049888	NDRG1-202	NDRG1-206	0.0397927	0.00487889	0.776939	0.808325	8.5665	18.8547	5.04899	3.9301	0.0048138	0.0147734
SUN	24	ENSPANG00000015041	PAFAH1B2	platelet activating factor acetylhydrolase 1b catalytic subunit 2 [Source:HGNC Symbol;Acc:HGNC:8575]	protein_coding	ENSPANT00000022888	ENSPANT00000051007	PAFAH1B2-202	PAFAH1B2-203	0.0128231	0.00297448	0.45244	0.309023	17.0748	7.91115	3.95512	4.29904	0.00680564	0.0195388
SUN	24	ENSPANG00000024222	PEX6	peroxisomal biogenesis factor 6 [Source:HGNC Symbol;Acc:HGNC:8859]	protein_coding	ENSPANT00000041796	ENSPANT00000047393	PEX6-202	PEX6-203	0.0077867	0.00446576	0.630486	0.580908	16.9651	6.41456	3.30648	4.20662	0.000151632	0.00122684
SUN	24	ENSPANG00000004924	RBM14	RNA binding motif protein 14 [Source:HGNC Symbol;Acc:HGNC:14219]	protein_coding	ENSPANT00000014853	ENSPANT00000041780	RBM14-202	RBM14-203	0.000240716	0.0167153	0.605447	1.18337	9.64288	5.33764	2.96983	1.90191	0.00218048	0.00739863
SUN	24	ENSPANG00000015149	SIRPA	signal regulatory protein alpha [Source:HGNC Symbol;Acc:HGNC:9662]	protein_coding	ENSPANT00000022251	ENSPANT00000024908	SIRPA-202	SIRPA-201	0.00167066	0.0044607	0.984537	0.665693	18.9016	7.77124	5.55694	8.36475	5.67431e-05	0.000795383
SUN	24	ENSPANG00000006293	SPEN	spen family transcriptional repressor [Source:HGNC Symbol;Acc:HGNC:17575]	protein_coding	ENSPANT00000011137	ENSPANT00000048178	SPEN-201	SPEN-202	0.0044607	0.048659	1.25388	0.905736	5.9426	17.8329	3.89932	4.2783	0.000271282	0.0016096
SUN	24	ENSPANG00000030997	SRI	sorcin [Source:HGNC Symbol;Acc:HGNC:11292]	protein_coding	ENSPANT00000039341	ENSPANT00000056853	SRI-204	SRI-202	0.00449555	0.00501198	0.468684	0.271936	5.84181	17.5544	3.81247	6.73131	0.000471655	0.00226904
SUN	24	ENSPANG00000024841	ST6GALNAC6	ST6 N-acetylgalactosaminide alpha-2,6-sialyltransferase 6 [Source:HGNC Symbol;Acc:HGNC:23364]	protein_coding	ENSPANT00000024736	ENSPANT00000046315	ST6GALNAC6-201	ST6GALNAC6-202	0.0016337	0.00435722	0.517427	0.386147	6.49128	11.1066	4.69805	3.65414	0.00777606	0.0219705
SUN	24	ENSPANG00000022348	TAPBP	TAP binding protein [Source:HGNC Symbol;Acc:HGNC:11566]	protein_coding	ENSPANT00000044446	ENSPANT00000051058	TAPBP-203	TAPBP-201	0.00395498	0.0337125	0.732211	0.56024	6.07973	0.481526	1.55793	-0.126116	0.0195786	0.0497855
SUN	24	ENSPANG00000024032	UFL1	UFM1 specific ligase 1 [Source:HGNC Symbol;Acc:HGNC:23039]	protein_coding	ENSPANT00000006517	ENSPANT00000024396	UFL1-201	UFL1-202	0.000159346	0.0388226	0.695029	1.38622	20.4269	9	6.11371	-0.677718	0.000417874	0.00207192
SUN	24	ENSPANG00000010760	UQCC2	ubiquinol-cytochrome c reductase complex assembly factor 2 [Source:HGNC Symbol;Acc:HGNC:21237]	protein_coding	ENSPANT00000008153	ENSPANT00000056981	UQCC2-201	UQCC2-202	0.0016337	0.0265284	0.419197	0.232518	7.03602	15.5868	5.56961	5.6827	0.00654065	0.0192711
SUN	24	ENSPANG00000009755	WDR18	WD repeat domain 18 [Source:HGNC Symbol;Acc:HGNC:17956]	protein_coding	ENSPANT00000017802	ENSPANT00000031916	WDR18-202	WDR18-203	0.0404402	0.0022652	0.680427	0.675502	12.7854	5.73984	1.60722	2.0858	0.0189424	0.0488658
SUN	24	ENSPANG00000019448	ZNF711	zinc finger protein 711 [Source:HGNC Symbol;Acc:HGNC:13128]	protein_coding	ENSPANT00000022436	ENSPANT00000054620	ZNF711-202	ZNF711-204	0.000651274	0.0164252	0.732394	1.01884	20.929	10.9999	5.07135	0.835248	0.000537658	0.0025185
SUN	24	ENSPANG00000021202		golgi SNAP receptor complex member 2 [Source:NCBI gene;Acc:101001391]	protein_coding	ENSPANT00000016918	ENSPANT00000054683			0.0315321	0.000836177	0.620917	0.505798	18.7436	9.15094	2.34474	3.36869	0.000936547	0.00370456
SUN	24	ENSPANG00000023727		tripartite motif containing 16 [Source:NCBI gene;Acc:103878667]	protein_coding	ENSPANT00000022618	ENSPANT00000058290			0.000586613	0.0383345	1.01106	0.817581	6.45925	15.2332	0.580946	1.00585	0.000222719	0.0016096
TES	24	ENSPANG00000019644	ACIN1	apoptotic chromatin condensation inducer 1 [Source:HGNC Symbol;Acc:HGNC:17066]	protein_coding	ENSPANT00000020321	ENSPANT00000034408	ACIN1-201	ACIN1-202	0.00678841	0.0010999	0.488359	0.352359	5.9807	14.6215	6.21545	6.6063	0.000107414	0.0016847
TES	24	ENSPANG00000017216	ADAM10	ADAM metallopeptidase domain 10 [Source:HGNC Symbol;Acc:HGNC:188]	protein_coding	ENSPANT00000010692	ENSPANT00000031538	ADAM10-204	ADAM10-202	0.0100329	0.0045304	0.755387	0.453623	5.03752	14.2704	1.07471	0.442476	0.000291026	0.00271018
TES	24	ENSPANG00000009164	APOO	apolipoprotein O [Source:HGNC Symbol;Acc:HGNC:28727]	protein_coding	ENSPANT00000026250	ENSPANT00000031387	APOO-201	APOO-202	0.0337891	0.0045304	0.260845	0.429441	20.2438	1.0819	4.54071	1.32277	0.0106257	0.036735
TES	24	ENSPANG00000016227	APP	amyloid beta precursor protein [Source:HGNC Symbol;Acc:HGNC:620]	protein_coding	ENSPANT00000043174	ENSPANT00000046187	APP-202	APP-205	0.0376983	0.00435722	0.393654	0.626128	11.4709	5.39763	6.17766	7.96882	0.00289477	0.0115019
TES	24	ENSPANG00000008518	DCBLD2	discoidin, CUB and LCCL domain containing 2 [Source:HGNC Symbol;Acc:HGNC:24627]	protein_coding	ENSPANT00000017249	ENSPANT00000033518	DCBLD2-201	DCBLD2-202	0.0010999	0.0104809	0.500883	0.433442	14.0243	4.91823	9.84066	2.82435	0.000276715	0.00266003
TES	24	ENSPANG00000011562	DCP1A	decapping mRNA 1A [Source:HGNC Symbol;Acc:HGNC:18714]	protein_coding	ENSPANT00000024308	ENSPANT00000058957	DCP1A-201	DCP1A-203	0.0257622	0.00428806	0.785979	1.28074	6.40998	16.7148	4.20277	-1.28641	0.0148259	0.0470012
TES	24	ENSPANG00000015143	DDX17	DEAD-box helicase 17 [Source:HGNC Symbol;Acc:HGNC:2740]	protein_coding	ENSPANT00000011687	ENSPANT00000031989	DDX17-204	DDX17-206	0.00111823	0.048183	0.613747	0.861298	5.40718	16.0063	2.6319	4.07154	0.000530057	0.00367342
TES	24	ENSPANG00000020615	EIF3A	eukaryotic translation initiation factor 3 subunit A [Source:HGNC Symbol;Acc:HGNC:3271]	protein_coding	ENSPANT00000020422	ENSPANT00000026470	EIF3A-203	EIF3A-201	0.000740614	0.0170957	0.408772	0.358758	13.7264	6.092	7.71639	6.82597	0.00784847	0.0281788
TES	24	ENSPANG00000005206	EIF3H	eukaryotic translation initiation factor 3 subunit H [Source:HGNC Symbol;Acc:HGNC:3273]	protein_coding	ENSPANT00000016429	ENSPANT00000048469	EIF3H-203	EIF3H-201	0.000812286	0.011238	0.426225	0.435358	16.4302	4.55127	7.40762	6.38025	0.00161726	0.00746614
TES	24	ENSPANG00000017237	EIF4G3	eukaryotic translation initiation factor 4 gamma 3 [Source:HGNC Symbol;Acc:HGNC:3298]	protein_coding	ENSPANT00000023746	ENSPANT00000050585	EIF4G3-204	EIF4G3-202	0.0132059	0.00463387	0.523299	0.307107	6.67047	14.9971	5.77779	7.98095	0.00107287	0.00575474
TES	24	ENSPANG00000003970	ETS1	ETS proto-oncogene 1, transcription factor [Source:HGNC Symbol;Acc:HGNC:3488]	protein_coding	ENSPANT00000039727	ENSPANT00000045923	ETS1-205	ETS1-202	0.004391	0.0206647	0.894628	0.701894	4.16327	11.4209	-0.20369	2.56959	0.00112321	0.00577098
TES	24	ENSPANG00000005680	GLCCI1	glucocorticoid induced 1 [Source:HGNC Symbol;Acc:HGNC:18713]	protein_coding	ENSPANT00000005791	ENSPANT00000054957	GLCCI1-201	GLCCI1-202	0.00480272	0.045503	0.344844	0.332286	9.8676	5.52569	2.71412	3.80619	0.00198363	0.00862893
TES	24	ENSPANG00000011865	HUWE1	HECT, UBA and WWE domain containing 1, E3 ubiquitin protein ligase [Source:HGNC Symbol;Acc:HGNC:30892]	protein_coding	ENSPANT00000039410	ENSPANT00000040908	HUWE1-206	HUWE1-202	0.00130701	0.0133973	0.734028	0.647257	14.1004	5.13675	4.33408	3.6182	0.00139269	0.00669391
TES	24	ENSPANG00000016921	ICK	intestinal cell kinase [Source:HGNC Symbol;Acc:HGNC:21219]	protein_coding	ENSPANT00000025113	ENSPANT00000037991	ICK-201	ICK-202	0.00293991	0.0161906	0.467499	0.383239	13.6414	8.56243	6.16661	3.99006	0.00667274	0.0245491
TES	24	ENSPANG00000021195	KANSL1	KAT8 regulatory NSL complex subunit 1 [Source:HGNC Symbol;Acc:HGNC:24565]	protein_coding	ENSPANT00000017635	ENSPANT00000043331	KANSL1-201	KANSL1-203	0.0407304	0.00442639	0.475327	0.489308	5.36426	14.4242	5.55372	6.68303	0.00057298	0.0037944
TES	24	ENSPANG00000008276	MTMR3	myotubularin related protein 3 [Source:HGNC Symbol;Acc:HGNC:7451]	protein_coding	ENSPANT00000016497	ENSPANT00000043408	MTMR3-202	MTMR3-204	0.00840056	0.00113656	0.4002	0.263543	10.2345	14.3393	4.83373	5.54841	0.00816631	0.0286301
TES	24	ENSPANG00000003839	PARP11	poly(ADP-ribose) polymerase family member 11 [Source:HGNC Symbol;Acc:HGNC:1186]	protein_coding	ENSPANT00000021438	ENSPANT00000043119	PARP11-202	PARP11-203	0.0170957	3.23702e-05	0.631951	0.473474	6.52575	14.2763	-0.457753	3.74371	0.000183963	0.0021085
TES	24	ENSPANG00000026222	PCBP4	poly(rC) binding protein 4 [Source:HGNC Symbol;Acc:HGNC:8652]	protein_coding	ENSPANT00000016094	ENSPANT00000039777	PCBP4-201	PCBP4-203	0.00279421	0.00395498	1.06653	1.23153	4.5614	15.4294	1.00183	-2.23347	0.000675743	0.00419524
TES	24	ENSPANG00000031687	PEBP1	phosphatidylethanolamine binding protein 1 [Source:HGNC Symbol;Acc:HGNC:8630]	protein_coding	ENSPANT00000031802	ENSPANT00000041663	PEBP1-201	PEBP1-202	0.0166599	0.00134986	0.655264	0.850539	15.6186	4.03756	3.8163	4.97976	0.00101704	0.00575474
TES	24	ENSPANG00000007146	PHF14	PHD finger protein 14 [Source:HGNC Symbol;Acc:HGNC:22203]	protein_coding	ENSPANT00000014604	ENSPANT00000050068	PHF14-204	PHF14-203	0.00973338	0.00270699	1.15898	0.623322	5.55616	12.3836	-0.747214	1.04966	0.00418626	0.0159937
TES	24	ENSPANG00000019530	PLSCR4	phospholipid scramblase 4 [Source:HGNC Symbol;Acc:HGNC:16497]	protein_coding	ENSPANT00000019297	ENSPANT00000044796	PLSCR4-201	PLSCR4-202	0.0280386	0.00436611	0.326591	0.617139	13.1393	6.53828	4.80254	1.9619	0.000546274	0.00369977
TES	24	ENSPANG00000020617	RAB11FIP2	RAB11 family interacting protein 2 [Source:HGNC Symbol;Acc:HGNC:29152]	protein_coding	ENSPANT00000043602	ENSPANT00000055518	RAB11FIP2-202	RAB11FIP2-204	0.048183	0.00303474	0.366712	0.3156	13.6803	20.807	5.80752	0.5397	0.000984344	0.00575166
TES	24	ENSPANG00000024077	SON	SON DNA binding protein [Source:NCBI gene;Acc:100137548]	protein_coding	ENSPANT00000004306	ENSPANT00000056782	SON-201	SON-205	0.00882059	0.00270408	0.651257	1.12444	17.0242	7.69176	7.24489	6.29897	4.84004e-05	0.00120194
TES	24	ENSPANG00000023578	TCF20	transcription factor 20 [Source:HGNC Symbol;Acc:HGNC:11631]	protein_coding	ENSPANT00000006847	ENSPANT00000033661	TCF20-204	TCF20-205	0.0175985	0.00297448	0.664997	1.04193	5.92876	17.1929	4.8392	3.26279	0.000935193	0.0056875
TES	24	ENSPANG00000005095	TNN	tenascin N [Source:HGNC Symbol;Acc:HGNC:22942]	protein_coding	ENSPANT00000004555	ENSPANT00000042012	TNN-201	TNN-203	0.00816512	0.00465719	0.95556	1.13756	4.50174	12.5417	0.289207	-1.56153	0.00110074	0.00575474
TES	24	ENSPANG00000025416	WNK1	WNK lysine deficient protein kinase 1 [Source:HGNC Symbol;Acc:HGNC:14540]	protein_coding	ENSPANT00000050160	ENSPANT00000051169	WNK1-205	WNK1-204	0.0038274	0.0301852	0.431654	0.517627	14.373	5.21476	8.66296	6.98016	0.000260698	0.0025896
TES	24	ENSPANG00000024552	ZFYVE9	zinc finger FYVE-type containing 9 [Source:HGNC Symbol;Acc:HGNC:6775]	protein_coding	ENSPANT00000007925	ENSPANT00000032248	ZFYVE9-201	ZFYVE9-202	0.0233869	0.00283928	0.341619	0.480481	10.9512	15.7042	6.51883	6.41647	0.012986	0.0425254
TES	24	ENSPANG00000000102		general transcription factor IIF subunit 1 [Source:NCBI gene;Acc:101001989]	protein_coding	ENSPANT00000034173	ENSPANT00000037761			0.0213399	0.00478474	1.31656	1.03431	4.73328	16.6123	-0.944221	-0.10975	0.00016688	0.0021085
TES	24	ENSPANG00000014458		eukaryotic translation initiation factor 4B [Source:NCBI gene;Acc:101011121]	protein_coding	ENSPANT00000009950	ENSPANT00000046574			0.004391	0.0128231	0.316435	0.335437	13.6431	6.46843	7.30307	7.27644	0.00268667	0.0109675
THA	24	ENSPANG00000019186	ATP13A2	ATPase cation transporting 13A2 [Source:HGNC Symbol;Acc:HGNC:30213]	protein_coding	ENSPANT00000050154	ENSPANT00000054482	ATP13A2-201	ATP13A2-202	0.0345568	0.00436611	0.833442	1.4147	14.6475	5.27532	4.9728	3.27697	7.14293e-05	0.000744906
THA	24	ENSPANG00000020851	BIN3	bridging integrator 3 [Source:HGNC Symbol;Acc:HGNC:1054]	protein_coding	ENSPANT00000009030	ENSPANT00000044005	BIN3-202	BIN3-204	0.0404627	0.000673351	0.639425	0.626487	7.48029	15.1606	2.05407	0.996196	0.000820742	0.00272337
THA	24	ENSPANG00000012013	DDX41	DEAD-box helicase 41 [Source:HGNC Symbol;Acc:HGNC:18674]	protein_coding	ENSPANT00000032082	ENSPANT00000058354	DDX41-201	DDX41-203	0.00143501	0.0133973	0.483394	0.578427	7.55884	11.5616	5.50126	4.59445	0.0174413	0.0335056
THA	24	ENSPANG00000005206	EIF3H	eukaryotic translation initiation factor 3 subunit H [Source:HGNC Symbol;Acc:HGNC:3273]	protein_coding	ENSPANT00000016429	ENSPANT00000048469	EIF3H-203	EIF3H-201	0.0273236	0.000740614	0.376808	0.642789	17.6913	5.95779	7.05802	4.43653	0.000132751	0.00107676
THA	24	ENSPANG00000003597	HSD17B10	hydroxysteroid 17-beta dehydrogenase 10 [Source:HGNC Symbol;Acc:HGNC:4800]	protein_coding	ENSPANT00000022265	ENSPANT00000039417	HSD17B10-201	HSD17B10-202	0.0193727	0.00236975	0.571658	1.0406	6.14829	17.6321	5.19366	1.68772	1.55198e-05	0.000283237
THA	24	ENSPANG00000025549	MIA2	MIA SH3 domain ER export factor 2 [Source:HGNC Symbol;Acc:HGNC:18432]	protein_coding	ENSPANT00000058457	ENSPANT00000059520	MIA2-204	MIA2-205	0.00493114	0.00591308	0.788021	0.556626	4.36496	16.0526	2.5624	4.75256	0.00148327	0.00433113
THA	24	ENSPANG00000025844	MRRF	mitochondrial ribosome recycling factor [Source:HGNC Symbol;Acc:HGNC:7234]	protein_coding	ENSPANT00000027730	ENSPANT00000038875	MRRF-201	MRRF-202	0.00132844	0.0144482	0.529087	0.546753	12.3365	23.6467	4.43471	3.37472	0.000382221	0.00186014
THA	24	ENSPANG00000022080	NPEPPS	aminopeptidase puromycin sensitive [Source:HGNC Symbol;Acc:HGNC:7900]	protein_coding	ENSPANT00000034174	ENSPANT00000057355	NPEPPS-202	NPEPPS-203	0.000272422	0.00622016	1.02585	1.18982	9.6508	19.912	6.57592	5.0457	1.97772e-06	0.000104349
THA	24	ENSPANG00000010566	PAM	peptidylglycine alpha-amidating monooxygenase [Source:HGNC Symbol;Acc:HGNC:8596]	protein_coding	ENSPANT00000031654	ENSPANT00000036303	PAM-201	PAM-205	0.00297448	0.0469135	0.478069	0.518104	16.0427	9.84791	5.1585	3.03282	0.0138504	0.0273265
THA	24	ENSPANG00000031687	PEBP1	phosphatidylethanolamine binding protein 1 [Source:HGNC Symbol;Acc:HGNC:8630]	protein_coding	ENSPANT00000031802	ENSPANT00000041663	PEBP1-201	PEBP1-202	0.00517365	0.00236975	0.451196	0.566722	16.0214	7.72432	6.59142	7.65433	0.000457104	0.00194674
THA	24	ENSPANG00000007468	PPFIBP2	PPFIA binding protein 2 [Source:HGNC Symbol;Acc:HGNC:9250]	protein_coding	ENSPANT00000033707	ENSPANT00000058185	PPFIBP2-203	PPFIBP2-202	0.0147827	0.000704778	1.16093	0.735194	15.3514	8.31902	1.94308	3.78746	0.000305861	0.00159485
THA	24	ENSPANG00000022377	PPP3CB	protein phosphatase 3 catalytic subunit beta [Source:HGNC Symbol;Acc:HGNC:9315]	protein_coding	ENSPANT00000000052	ENSPANT00000044142	PPP3CB-204	PPP3CB-203	0.0200657	0.00435722	0.826493	0.968997	16.5291	8.85381	4.101	5.7499	0.000150213	0.00109656
THA	24	ENSPANG00000023653	PRPSAP2	phosphoribosyl pyrophosphate synthetase associated protein 2 [Source:HGNC Symbol;Acc:HGNC:9467]	protein_coding	ENSPANT00000034486	ENSPANT00000053166	PRPSAP2-205	PRPSAP2-202	0.0139714	0.00119156	0.506457	0.7508	20.951	3.15168	0.803734	3.54142	0.00306182	0.00770734
THA	24	ENSPANG00000007030	RBFOX2	RNA binding fox-1 homolog 2 [Source:HGNC Symbol;Acc:HGNC:9906]	protein_coding	ENSPANT00000054081	ENSPANT00000054909	RBFOX2-208	RBFOX2-209	0.0271166	0.00134986	0.856668	0.723484	16.4052	5.33807	3.07151	2.63249	0.000425201	0.00193998
THA	24	ENSPANG00000006290	SNX25	sorting nexin 25 [Source:HGNC Symbol;Acc:HGNC:21883]	protein_coding	ENSPANT00000035133	ENSPANT00000052445	SNX25-203	SNX25-202	0.00981549	0.00111823	0.677032	0.674063	8.30937	18.6131	3.82126	4.09064	0.000203143	0.00125776
THA	24	ENSPANG00000009265		profilin 2 [Source:NCBI gene;Acc:101025573]	protein_coding	ENSPANT00000004608	ENSPANT00000039233			0.00487889	0.0044607	0.162096	0.26332	17.836	11.8939	7.41739	5.11338	0.00784734	0.0163673
THA	24	ENSPANG00000009679		cyclin-dependent kinase 11B [Source:NCBI gene;Acc:101020035]	protein_coding	ENSPANT00000034015	ENSPANT00000049566			0.000673351	0.000233074	1.12648	0.711714	13.9308	18.459	1.30509	4.05647	0.000685138	0.00263237
THA	24	ENSPANG00000010485		RAB1A, member RAS oncogene family [Source:NCBI gene;Acc:100999260]	protein_coding	ENSPANT00000028611	ENSPANT00000034351			0.00487549	0.0289098	0.433693	0.396373	6.46807	16.9887	4.6584	6.83049	0.00264793	0.00690353
THA	24	ENSPANG00000025523		mitochondrial ribosomal protein S28 [Source:NCBI gene;Acc:101009216]	protein_coding	ENSPANT00000011143	ENSPANT00000023605			0.011263	0.00143501	0.327714	0.343969	12.9821	21.9196	5.63387	4.18236	0.00113192	0.00359262
THR	24	ENSPANG00000018890	ADD1	adducin 1 [Source:HGNC Symbol;Acc:HGNC:243]	protein_coding	ENSPANT00000028646	ENSPANT00000033837	ADD1-201	ADD1-202	0.0115429	0.000829947	0.633368	0.412362	7.38418	17.4187	5.70773	5.70198	5.17548e-06	0.000148425
THR	24	ENSPANG00000018890	ADD1	adducin 1 [Source:HGNC Symbol;Acc:HGNC:243]	protein_coding	ENSPANT00000033837	ENSPANT00000041998	ADD1-202	ADD1-204	0.000829947	0.00136019	0.412362	0.652431	17.4187	9.68931	5.70198	4.06477	0.000123131	0.000782253
THR	24	ENSPANG00000018890	ADD1	adducin 1 [Source:HGNC Symbol;Acc:HGNC:243]	protein_coding	ENSPANT00000041998	ENSPANT00000045148	ADD1-204	ADD1-205	0.00136019	0.00138325	0.652431	0.953813	9.68931	20.8062	4.06477	4.42214	7.41406e-05	0.000578008
THR	24	ENSPANG00000018393	AKAP12	A-kinase anchoring protein 12 [Source:HGNC Symbol;Acc:HGNC:370]	protein_coding	ENSPANT00000039507	ENSPANT00000040168	AKAP12-205	AKAP12-203	0.00274914	0.0462031	1.07404	0.652127	19.7969	10.2036	0.367035	4.85386	0.00115535	0.00441354
THR	24	ENSPANG00000018393	AKAP12	A-kinase anchoring protein 12 [Source:HGNC Symbol;Acc:HGNC:370]	protein_coding	ENSPANT00000040168	ENSPANT00000051047	AKAP12-203	AKAP12-204	0.0462031	0.00301955	0.652127	1.00584	10.2036	19.3471	4.85386	2.12802	0.00123872	0.00468986
THR	24	ENSPANG00000000325	ANKRD46	ankyrin repeat domain 46 [Source:HGNC Symbol;Acc:HGNC:27229]	protein_coding	ENSPANT00000020011	ENSPANT00000045741	ANKRD46-202	ANKRD46-203	0.00689003	0.0021955	0.185967	0.172797	9.30779	19.9888	4.40806	6.13147	0.00153644	0.0055953
THR	24	ENSPANG00000016227	APP	amyloid beta precursor protein [Source:HGNC Symbol;Acc:HGNC:620]	protein_coding	ENSPANT00000046187	ENSPANT00000048316	APP-205	APP-204	0.000704778	0.000740614	0.610344	1.01394	8.74229	19.4024	10.2715	8.81364	6.74844e-06	0.000160066
THR	24	ENSPANG00000024272	ARHGAP5	Rho GTPase activating protein 5 [Source:HGNC Symbol;Acc:HGNC:675]	protein_coding	ENSPANT00000026621	ENSPANT00000057437	ARHGAP5-202	ARHGAP5-201	0.00515768	0.000448901	0.43152	0.750765	19.5336	7.73946	8.06409	4.01637	0.000123232	0.000782253
THR	24	ENSPANG00000019034	ASPSCR1	ASPSCR1, UBX domain containing tether for SLC2A4 [Source:HGNC Symbol;Acc:HGNC:13825]	protein_coding	ENSPANT00000007391	ENSPANT00000043814	ASPSCR1-202	ASPSCR1-203	0.000409612	0.0278881	0.755702	0.784008	7.17767	16.4171	4.43884	0.627614	0.000104872	0.000716699
THR	24	ENSPANG00000006897	ATF6B	activating transcription factor 6 beta [Source:HGNC Symbol;Acc:HGNC:2349]	protein_coding	ENSPANT00000015967	ENSPANT00000057493	ATF6B-201	ATF6B-202	0.000392057	0.0461714	0.819434	1.19771	7.44906	18.4261	5.19065	1.21938	0.000147387	0.000873445
THR	24	ENSPANG00000012530	ATP2A2	ATPase sarcoplasmic/endoplasmic reticulum Ca2+ transporting 2 [Source:HGNC Symbol;Acc:HGNC:812]	protein_coding	ENSPANT00000009947	ENSPANT00000009948	ATP2A2-201	ATP2A2-203	0.00141293	0.0108208	1.18106	0.868152	20.9261	9.22473	6.25838	7.73063	2.48281e-06	0.000115862
THR	24	ENSPANG00000018335	BBX	BBX, HMG-box containing [Source:HGNC Symbol;Acc:HGNC:14422]	protein_coding	ENSPANT00000009146	ENSPANT00000051108	BBX-201	BBX-202	0.00508798	0.00279421	0.340809	0.250726	18.764	12.8895	5.49689	3.31282	0.00315022	0.0102622
THR	24	ENSPANG00000016037	BTBD7	BTB domain containing 7 [Source:HGNC Symbol;Acc:HGNC:18269]	protein_coding	ENSPANT00000028717	ENSPANT00000055393	BTBD7-202	BTBD7-203	0.0335096	0.0015454	0.757351	0.575968	7.56148	18.8354	2.41688	4.85327	0.00147648	0.00542615
THR	24	ENSPANG00000021270	CBLL1	Cbl proto-oncogene like 1 [Source:HGNC Symbol;Acc:HGNC:21225]	protein_coding	ENSPANT00000023220	ENSPANT00000048437	CBLL1-201	CBLL1-204	0.00136878	0.00910423	0.248693	0.250696	12.7438	16.8289	4.6936	1.36855	0.0134921	0.0359938
THR	24	ENSPANG00000023371	CDC123	cell division cycle 123 [Source:HGNC Symbol;Acc:HGNC:16827]	protein_coding	ENSPANT00000021677	ENSPANT00000052426	CDC123-201	CDC123-202	0.000728668	0.0023349	0.365546	0.699162	21.2511	12.3382	6.37489	-0.742646	4.04176e-05	0.000393398
THR	24	ENSPANG00000021866	CFAP97	cilia and flagella associated protein 97 [Source:HGNC Symbol;Acc:HGNC:29276]	protein_coding	ENSPANT00000013208	ENSPANT00000035306	CFAP97-201	CFAP97-203	0.0278881	0.00036865	0.453934	0.776865	8.69681	20.0203	4.40751	3.72642	0.000103819	0.000712534
THR	24	ENSPANG00000011742	CHD8	chromodomain helicase DNA binding protein 8 [Source:HGNC Symbol;Acc:HGNC:20153]	protein_coding	ENSPANT00000008163	ENSPANT00000058933	CHD8-202	CHD8-201	0.0320099	0.00152332	0.266508	0.247553	11.7787	18.7086	6.0855	6.95654	0.00848835	0.0240853
THR	24	ENSPANG00000020003	CPNE1	copine 1 [Source:NCBI gene;Acc:100137483]	protein_coding	ENSPANT00000011812	ENSPANT00000032172	CPNE1-203	CPNE1-204	0.000662313	0.00456471	0.457745	0.47284	18.8496	9.03349	7.06632	6.1467	1.80301e-06	0.000105956
THR	24	ENSPANG00000020003	CPNE1	copine 1 [Source:NCBI gene;Acc:100137483]	protein_coding	ENSPANT00000032172	ENSPANT00000034366	CPNE1-204	CPNE1-201	0.00456471	0.0408398	0.47284	0.432865	9.03349	20.4228	6.1467	1.20137	0.000453018	0.00209065
THR	24	ENSPANG00000011641	CPSF6	cleavage and polyadenylation specific factor 6 [Source:HGNC Symbol;Acc:HGNC:13871]	protein_coding	ENSPANT00000031234	ENSPANT00000039759	CPSF6-206	CPSF6-202	0.0343155	0.00466979	0.69906	0.480289	8.36679	20.3568	2.5393	7.13488	7.26578e-05	0.00057487
THR	24	ENSPANG00000002303	CSTF2	cleavage stimulation factor subunit 2 [Source:HGNC Symbol;Acc:HGNC:2484]	protein_coding	ENSPANT00000039732	ENSPANT00000041650	CSTF2-203	CSTF2-205	0.00036865	0.00957417	0.97675	1.16686	8.24308	20.0002	1.48872	-0.775181	1.9085e-06	0.000105956
THR	24	ENSPANG00000020990	DDX42	DEAD-box helicase 42 [Source:HGNC Symbol;Acc:HGNC:18676]	protein_coding	ENSPANT00000012235	ENSPANT00000045896	DDX42-201	DDX42-204	0.0182688	0.00414678	0.365841	0.504175	10.446	19.2534	6.19499	5.16151	0.000167327	0.000966079
THR	24	ENSPANG00000022125	DHRS11	dehydrogenase/reductase 11 [Source:HGNC Symbol;Acc:HGNC:28639]	protein_coding	ENSPANT00000002622	ENSPANT00000045842	DHRS11-201	DHRS11-202	0.000386205	0.0113444	0.688776	1.129	7.03186	17.1177	2.44172	-1.27399	8.95164e-07	7.20917e-05
THR	24	ENSPANG00000021364	DHX8	DEAH-box helicase 8 [Source:HGNC Symbol;Acc:HGNC:2749]	protein_coding	ENSPANT00000013716	ENSPANT00000039820	DHX8-202	DHX8-201	0.00466979	0.0016976	0.274974	0.496024	11.8661	18.7985	5.29984	4.36387	0.00271171	0.00912998
THR	24	ENSPANG00000022431	DIP2A	disco interacting protein 2 homolog A [Source:HGNC Symbol;Acc:HGNC:17217]	protein_coding	ENSPANT00000011921	ENSPANT00000033293	DIP2A-202	DIP2A-205	0.000175548	0.00842028	0.793766	1.39481	8.11245	15.0016	2.85788	-2.24356	0.000595928	0.00259366
THR	24	ENSPANG00000019815	DIS3L2	DIS3 like 3'-5' exoribonuclease 2 [Source:HGNC Symbol;Acc:HGNC:28648]	protein_coding	ENSPANT00000012529	ENSPANT00000053811	DIS3L2-201	DIS3L2-202	0.0128811	0.000392057	0.458123	0.327639	8.84119	18.4849	3.1902	3.94885	0.00018073	0.00102201
THR	24	ENSPANG00000017980	DNM1L	dynamin 1 like [Source:HGNC Symbol;Acc:HGNC:2973]	protein_coding	ENSPANT00000036752	ENSPANT00000058916	DNM1L-205	DNM1L-207	0.0457539	0.000662313	0.702682	0.787321	1.25608	19.893	2.90843	3.54228	0.00160656	0.00581112
THR	24	ENSPANG00000017980	DNM1L	dynamin 1 like [Source:HGNC Symbol;Acc:HGNC:2973]	protein_coding	ENSPANT00000036752	ENSPANT00000050519	DNM1L-205	DNM1L-204	0.0457539	7.43988e-05	0.702682	0.536926	1.25608	20.4631	2.90843	5.8151	0.00350102	0.0112904
THR	24	ENSPANG00000017575	DOCK9	dedicator of cytokinesis 9 [Source:HGNC Symbol;Acc:HGNC:14132]	protein_coding	ENSPANT00000046941	ENSPANT00000047421	DOCK9-207	DOCK9-205	0.00494859	0.037743	0.862086	0.444046	19.7081	9.96114	3.7478	4.48545	0.0105053	0.0291895
THR	24	ENSPANG00000034110	DPM1	dolichyl-phosphate mannosyltransferase subunit 1, catalytic [Source:HGNC Symbol;Acc:HGNC:3005]	protein_coding	ENSPANT00000032361	ENSPANT00000043801	DPM1-201	DPM1-203	0.000351096	0.0488915	0.389444	0.739194	19.752	8.00046	7.14528	0.179324	0.000380033	0.0017951
THR	24	ENSPANG00000009805	DSC2	desmocollin 2 [Source:HGNC Symbol;Acc:HGNC:3036]	protein_coding	ENSPANT00000009621	ENSPANT00000032868	DSC2-206	DSC2-207	0.000362799	0.0248	0.77772	0.8352	20.3871	9.59094	5.78273	1.39323	0.000843901	0.00342249
THR	24	ENSPANG00000017834	DUOX1	dual oxidase 1 [Source:HGNC Symbol;Acc:HGNC:3062]	protein_coding	ENSPANT00000011674	ENSPANT00000035935	DUOX1-202	DUOX1-201	0.0121004	0.000161836	1.03299	1.14421	7.00825	16.0348	1.92787	2.81166	1.31777e-05	0.000220453
THR	24	ENSPANG00000022521	EFEMP1	EGF containing fibulin extracellular matrix protein 1 [Source:HGNC Symbol;Acc:HGNC:3218]	protein_coding	ENSPANT00000007278	ENSPANT00000036375	EFEMP1-201	EFEMP1-202	0.0178331	0.00040376	0.916894	0.655815	6.81932	18.4517	3.49395	7.17177	2.6285e-05	0.000310395
THR	24	ENSPANG00000026441	EHMT1	euchromatic histone lysine methyltransferase 1 [Source:HGNC Symbol;Acc:HGNC:24650]	protein_coding	ENSPANT00000032414	ENSPANT00000047212	EHMT1-206	EHMT1-205	0.0361266	0.00136878	0.351051	0.566081	14.078	9.64837	3.57054	1.24837	0.00286505	0.00952645
THR	24	ENSPANG00000017829	EIF2A	eukaryotic translation initiation factor 2A [Source:HGNC Symbol;Acc:HGNC:3254]	protein_coding	ENSPANT00000036079	ENSPANT00000054895	EIF2A-202	EIF2A-204	0.0010999	0.00854057	1.36015	0.861231	21.122	9.32552	2.41746	5.70399	2.06006e-06	0.000110282
THR	24	ENSPANG00000017829	EIF2A	eukaryotic translation initiation factor 2A [Source:HGNC Symbol;Acc:HGNC:3254]	protein_coding	ENSPANT00000048344	ENSPANT00000054895	EIF2A-203	EIF2A-204	0.000351096	0.00854057	1.23347	0.861231	20.3927	9.32552	1.86829	5.70399	9.27715e-06	0.000192248
THR	24	ENSPANG00000005206	EIF3H	eukaryotic translation initiation factor 3 subunit H [Source:HGNC Symbol;Acc:HGNC:3273]	protein_coding	ENSPANT00000016429	ENSPANT00000048469	EIF3H-203	EIF3H-201	0.0015454	0.000362799	0.719831	0.678309	19.1993	7.2176	7.50094	7.21252	8.7378e-06	0.000189634
THR	24	ENSPANG00000007398	EML4	echinoderm microtubule associated protein like 4 [Source:HGNC Symbol;Acc:HGNC:1316]	protein_coding	ENSPANT00000024273	ENSPANT00000034517	EML4-201	EML4-204	0.000356947	0.0319119	0.77668	0.612738	19.9798	14.6588	4.54729	3.48853	0.00267687	0.00906974
THR	24	ENSPANG00000013264	EPAS1	endothelial PAS domain protein 1 [Source:HGNC Symbol;Acc:HGNC:3374]	protein_coding	ENSPANT00000032566	ENSPANT00000042549	EPAS1-201	EPAS1-202	0.0110257	0.0016337	0.657569	1.17	9.2905	20.0873	6.87383	5.64716	9.91423e-05	0.000698344
THR	24	ENSPANG00000008431	EVA1A	eva-1 homolog A, regulator of programmed cell death [Source:HGNC Symbol;Acc:HGNC:25816]	protein_coding	ENSPANT00000006392	ENSPANT00000034476	EVA1A-201	EVA1A-202	0.00218306	0.0366048	0.659904	1.16616	23.1263	6.25532	3.63154	-2.37906	1.56165e-05	0.000234942
THR	24	ENSPANG00000025494	EVC	EvC ciliary complex subunit 1 [Source:HGNC Symbol;Acc:HGNC:3497]	protein_coding	ENSPANT00000001024	ENSPANT00000035574	EVC-202	EVC-201	0.0345568	0.00343831	0.532094	0.326224	19.4603	8.9132	2.88617	5.2235	0.000713994	0.00298613
THR	24	ENSPANG00000003561	FAT2	FAT atypical cadherin 2 [Source:HGNC Symbol;Acc:HGNC:3596]	protein_coding	ENSPANT00000006626	ENSPANT00000034202	FAT2-202	FAT2-201	0.0016337	0.0146265	0.816729	0.847106	19.0574	8.04117	3.7934	1.49126	0.000290276	0.00143758
THR	24	ENSPANG00000025813	FBXW2	F-box and WD repeat domain containing 2 [Source:HGNC Symbol;Acc:HGNC:13608]	protein_coding	ENSPANT00000027633	ENSPANT00000046111	FBXW2-202	FBXW2-203	0.00216065	0.000739583	1.09515	0.549911	7.70602	18.9333	2.20942	4.10476	4.82068e-06	0.00014216
THR	24	ENSPANG00000020505	FGFR2	fibroblast growth factor receptor 2 [Source:HGNC Symbol;Acc:HGNC:3689]	protein_coding	ENSPANT00000043842	ENSPANT00000051947	FGFR2-203	FGFR2-208	0.00247429	0.0153112	0.654232	0.554475	5.88756	17.0895	2.99818	4.37664	0.00966799	0.02724
THR	24	ENSPANG00000023272	FLI1	Fli-1 proto-oncogene, ETS transcription factor [Source:HGNC Symbol;Acc:HGNC:3749]	protein_coding	ENSPANT00000007911	ENSPANT00000043477	FLI1-201	FLI1-204	0.000356947	0.0082465	0.965074	0.605147	8.18389	15.8276	1.38691	0.707668	0.000107305	0.000725415
THR	24	ENSPANG00000025157	GLIS3	GLIS family zinc finger 3 [Source:HGNC Symbol;Acc:HGNC:28510]	protein_coding	ENSPANT00000025570	ENSPANT00000053186	GLIS3-202	GLIS3-201	0.000794775	0.0151677	0.64025	0.580232	18.242	9.83729	6.61216	0.560461	7.28494e-05	0.00057487
THR	24	ENSPANG00000024288	GOLIM4	golgi integral membrane protein 4 [Source:HGNC Symbol;Acc:HGNC:15448]	protein_coding	ENSPANT00000004344	ENSPANT00000058388	GOLIM4-201	GOLIM4-202	0.00158955	0.000146897	0.402369	0.491255	19.1454	9.52599	7.10319	4.9511	4.95815e-05	0.000443683
THR	24	ENSPANG00000029808	HAUS1	HAUS augmin like complex subunit 1 [Source:HGNC Symbol;Acc:HGNC:25174]	protein_coding	ENSPANT00000033565	ENSPANT00000046924	HAUS1-203	HAUS1-201	0.0153905	3.34864e-05	0.204937	0.304105	17.9912	22.3492	1.57125	4.24183	0.00565238	0.0168731
THR	24	ENSPANG00000007274	HDAC6	histone deacetylase 6 [Source:HGNC Symbol;Acc:HGNC:14064]	protein_coding	ENSPANT00000019175	ENSPANT00000050520	HDAC6-201	HDAC6-202	0.00068439	0.00130701	0.947071	0.953554	8.18402	19.3779	3.2075	2.33895	2.66978e-07	6.84878e-05
THR	24	ENSPANG00000009467	HNRNPUL1	heterogeneous nuclear ribonucleoprotein U like 1 [Source:HGNC Symbol;Acc:HGNC:17011]	protein_coding	ENSPANT00000036238	ENSPANT00000052866	HNRNPUL1-202	HNRNPUL1-203	0.000362799	0.0188492	0.317328	0.555562	9.47501	16.4236	7.52338	3.56425	0.00363166	0.0115723
THR	24	ENSPANG00000003597	HSD17B10	hydroxysteroid 17-beta dehydrogenase 10 [Source:HGNC Symbol;Acc:HGNC:4800]	protein_coding	ENSPANT00000022265	ENSPANT00000039417	HSD17B10-201	HSD17B10-202	0.00257884	0.0045304	0.729935	0.533745	7.1209	18.0042	4.94722	3.67669	0.000798714	0.00327228
THR	24	ENSPANG00000016921	ICK	intestinal cell kinase [Source:HGNC Symbol;Acc:HGNC:21219]	protein_coding	ENSPANT00000025113	ENSPANT00000037991	ICK-201	ICK-202	0.0149284	0.000808501	0.342217	0.645843	19.8669	8.68129	4.8395	2.83751	1.95726e-05	0.000264136
THR	24	ENSPANG00000026152	IST1	IST1, ESCRT-III associated factor [Source:HGNC Symbol;Acc:HGNC:28977]	protein_coding	ENSPANT00000026224	ENSPANT00000054496	IST1-202	IST1-206	0.00210945	0.0254813	0.253198	0.239649	10.6875	19.5225	6.60807	1.80043	0.000981807	0.00386476
THR	24	ENSPANG00000026152	IST1	IST1, ESCRT-III associated factor [Source:HGNC Symbol;Acc:HGNC:28977]	protein_coding	ENSPANT00000045545	ENSPANT00000054496	IST1-201	IST1-206	0.00139086	0.0254813	0.472491	0.239649	7.79162	19.5225	5.03155	1.80043	0.00027256	0.00136791
THR	24	ENSPANG00000021195	KANSL1	KAT8 regulatory NSL complex subunit 1 [Source:HGNC Symbol;Acc:HGNC:24565]	protein_coding	ENSPANT00000017635	ENSPANT00000043331	KANSL1-201	KANSL1-203	0.000172622	0.00536678	0.631627	0.782428	8.70116	20.647	5.74271	5.23789	2.52399e-05	0.000305992
THR	24	ENSPANG00000022824	KAT7	lysine acetyltransferase 7 [Source:HGNC Symbol;Acc:HGNC:17016]	protein_coding	ENSPANT00000019845	ENSPANT00000033683	KAT7-202	KAT7-203	2.2548e-05	0.0132059	0.985927	1.09702	9.11911	20.5318	3.96381	2.22655	4.81134e-06	0.00014216
THR	24	ENSPANG00000022824	KAT7	lysine acetyltransferase 7 [Source:HGNC Symbol;Acc:HGNC:17016]	protein_coding	ENSPANT00000019845	ENSPANT00000040104	KAT7-202	KAT7-205	2.2548e-05	0.00487889	0.985927	0.657157	9.11911	20.047	3.96381	4.56965	4.65475e-05	0.000432111
THR	24	ENSPANG00000010984	KDM2B	lysine demethylase 2B [Source:HGNC Symbol;Acc:HGNC:13610]	protein_coding	ENSPANT00000047163	ENSPANT00000059203	KDM2B-201	KDM2B-207	0.00414974	0.00292942	0.801805	0.461263	8.89651	13.5835	1.43448	1.17999	0.00285549	0.00951436
THR	24	ENSPANG00000008631	KLHDC4	kelch domain containing 4 [Source:HGNC Symbol;Acc:HGNC:25272]	protein_coding	ENSPANT00000021881	ENSPANT00000032012	KLHDC4-203	KLHDC4-201	8.04971e-05	0.015028	0.876062	0.455034	6.06006	14.7579	2.11091	2.06307	0.000298817	0.00146311
THR	24	ENSPANG00000003110	KMT5B	lysine methyltransferase 5B [Source:HGNC Symbol;Acc:HGNC:24283]	protein_coding	ENSPANT00000033637	ENSPANT00000046515	KMT5B-201	KMT5B-206	0.000149387	0.0016337	0.526629	0.291593	7.75384	19.1701	4.78756	7.16609	0.000199184	0.00111073
THR	24	ENSPANG00000016084	LAMB2	laminin subunit beta 2 [Source:HGNC Symbol;Acc:HGNC:6487]	protein_coding	ENSPANT00000006382	ENSPANT00000040330	LAMB2-201	LAMB2-202	0.00480272	0.0234522	1.13294	0.688631	7.31186	16.2868	3.17451	3.94329	2.68258e-05	0.00031219
THR	24	ENSPANG00000023546	LARP4B	La ribonucleoprotein domain family member 4B [Source:HGNC Symbol;Acc:HGNC:28987]	protein_coding	ENSPANT00000022097	ENSPANT00000040982	LARP4B-201	LARP4B-202	0.00515768	0.000356947	0.415574	0.689418	19.815	9.2596	4.8931	3.20028	0.000245665	0.00126455
THR	24	ENSPANG00000020686	LDB2	LIM domain binding 2 [Source:HGNC Symbol;Acc:HGNC:6533]	protein_coding	ENSPANT00000021335	ENSPANT00000058376	LDB2-201	LDB2-202	0.00428806	0.0182678	0.91399	0.887169	9.02663	20.0172	2.46219	1.22465	6.98024e-05	0.00056333
THR	24	ENSPANG00000009278	LGMN	legumain [Source:HGNC Symbol;Acc:HGNC:9472]	protein_coding	ENSPANT00000026146	ENSPANT00000051292	LGMN-202	LGMN-203	0.000126785	0.00283928	0.785976	0.917904	7.39004	18.3144	5.06216	2.32399	1.70995e-05	0.000245194
THR	24	ENSPANG00000014202	LRIG1	leucine rich repeats and immunoglobulin like domains 1 [Source:HGNC Symbol;Acc:HGNC:17360]	protein_coding	ENSPANT00000016326	ENSPANT00000032535	LRIG1-201	LRIG1-203	0.048183	0.000146897	0.734059	0.73829	11.8715	7.74477	0.368043	4.99061	0.0113001	0.0310222
THR	24	ENSPANG00000014202	LRIG1	leucine rich repeats and immunoglobulin like domains 1 [Source:HGNC Symbol;Acc:HGNC:17360]	protein_coding	ENSPANT00000032535	ENSPANT00000058211	LRIG1-203	LRIG1-202	0.000146897	0.048183	0.73829	0.728352	7.74477	11.8616	4.99061	0.368134	0.0104676	0.0291351
THR	24	ENSPANG00000022494	LRRC59	leucine rich repeat containing 59 [Source:HGNC Symbol;Acc:HGNC:28817]	protein_coding	ENSPANT00000018686	ENSPANT00000018687	LRRC59-201	LRRC59-202	0.00494859	0.0469031	0.635631	0.409505	6.89691	18.0485	4.01904	1.82042	0.000675894	0.00287166
THR	24	ENSPANG00000008596	LTO1	LTO1, ABCE1 maturation factor [Source:HGNC Symbol;Acc:HGNC:17589]	protein_coding	ENSPANT00000040789	ENSPANT00000052072	LTO1-203	LTO1-201	0.00212068	0.0128231	0.437734	0.684609	19.2233	7.37627	0.553097	-0.197203	8.568e-05	0.000634802
THR	24	ENSPANG00000016468	MAP4K4	mitogen-activated protein kinase kinase kinase kinase 4 [Source:HGNC Symbol;Acc:HGNC:6866]	protein_coding	ENSPANT00000011944	ENSPANT00000031733	MAP4K4-203	MAP4K4-207	0.00465719	0.00132844	0.684529	0.770022	8.56575	18.5841	4.76378	3.33005	0.000121388	0.000777715
THR	24	ENSPANG00000016468	MAP4K4	mitogen-activated protein kinase kinase kinase kinase 4 [Source:HGNC Symbol;Acc:HGNC:6866]	protein_coding	ENSPANT00000011944	ENSPANT00000046911	MAP4K4-203	MAP4K4-208	0.00465719	0.0010999	0.684529	0.520286	8.56575	20.2633	4.76378	5.77823	3.97642e-05	0.000389398
THR	24	ENSPANG00000016952	MAP7	microtubule associated protein 7 [Source:HGNC Symbol;Acc:HGNC:6869]	protein_coding	ENSPANT00000016648	ENSPANT00000031522	MAP7-205	MAP7-202	0.000229253	0.0010999	0.596826	1.05795	8.11304	19.8314	4.6005	1.88634	2.12161e-05	0.000279288
THR	24	ENSPANG00000022389	MCM8	minichromosome maintenance 8 homologous recombination repair factor [Source:HGNC Symbol;Acc:HGNC:16147]	protein_coding	ENSPANT00000042885	ENSPANT00000049853	MCM8-203	MCM8-204	0.0130983	0.000752559	0.752306	0.884633	23.7167	14.8358	1.49947	0.101097	0.000233075	0.00121532
THR	24	ENSPANG00000020524	MCMBP	minichromosome maintenance complex binding protein [Source:HGNC Symbol;Acc:HGNC:25782]	protein_coding	ENSPANT00000020421	ENSPANT00000045830	MCMBP-201	MCMBP-202	0.000421315	0.000351096	0.30687	0.364138	19.7494	8.38894	6.39427	5.0181	9.13712e-05	0.000661001
THR	24	ENSPANG00000023984	MICAL3	microtubule associated monooxygenase, calponin and LIM domain containing 3 [Source:HGNC Symbol;Acc:HGNC:24694]	protein_coding	ENSPANT00000015763	ENSPANT00000041653	MICAL3-201	MICAL3-202	0.000156857	0.0346896	0.620147	0.347734	8.02962	15.2391	2.33848	3.23021	0.00106801	0.00416318
THR	24	ENSPANG00000022273	MKS1	Meckel syndrome, type 1 [Source:HGNC Symbol;Acc:HGNC:7121]	protein_coding	ENSPANT00000002170	ENSPANT00000052248	MKS1-201	MKS1-203	0.000151877	0.0225138	0.682405	0.977586	8.17591	20.0168	2.98987	0.737178	6.48334e-06	0.000160066
THR	24	ENSPANG00000022992	MPP7	membrane palmitoylated protein 7 [Source:HGNC Symbol;Acc:HGNC:26542]	protein_coding	ENSPANT00000020648	ENSPANT00000020649	MPP7-201	MPP7-202	0.0161906	0.00250914	0.533221	0.416882	7.75526	18.3573	2.86839	4.95746	0.0012892	0.00482625
THR	24	ENSPANG00000025242	MTAP	methylthioadenosine phosphorylase [Source:HGNC Symbol;Acc:HGNC:7413]	protein_coding	ENSPANT00000025964	ENSPANT00000025965	MTAP-203	MTAP-202	0.000380354	0.0130763	0.639426	0.620963	10.4096	21.898	2.1537	2.88581	0.000505129	0.00229163
THR	24	ENSPANG00000005926	MVK	mevalonate kinase [Source:HGNC Symbol;Acc:HGNC:7530]	protein_coding	ENSPANT00000054051	ENSPANT00000057219	MVK-203	MVK-201	0.0200275	0.000783737	0.356724	0.712791	17.937	8.06358	0.913416	2.11896	0.000819824	0.00333326
THR	24	ENSPANG00000021371	NBR1	NBR1, autophagy cargo receptor [Source:HGNC Symbol;Acc:HGNC:6746]	protein_coding	ENSPANT00000035145	ENSPANT00000044975	NBR1-205	NBR1-204	0.00354071	0.000229253	0.676848	0.660786	18.3632	8.79902	3.67699	4.07583	0.000227843	0.00120764
THR	24	ENSPANG00000016137	NEO1	neogenin 1 [Source:HGNC Symbol;Acc:HGNC:7754]	protein_coding	ENSPANT00000022857	ENSPANT00000057320	NEO1-202	NEO1-204	0.00115489	0.000267956	0.604556	1.04721	19.049	9.35724	7.10732	2.08918	1.96317e-07	6.84878e-05
THR	24	ENSPANG00000016137	NEO1	neogenin 1 [Source:HGNC Symbol;Acc:HGNC:7754]	protein_coding	ENSPANT00000050762	ENSPANT00000057320	NEO1-203	NEO1-204	0.0156344	0.000267956	0.662016	1.04721	19.8809	9.35724	5.07299	2.08918	3.46701e-07	6.84878e-05
THR	24	ENSPANG00000013979	NONO	non-POU domain containing octamer binding [Source:HGNC Symbol;Acc:HGNC:7871]	protein_coding	ENSPANT00000043437	ENSPANT00000046633	NONO-201	NONO-204	0.00036865	0.0107937	0.152824	0.229933	8.7694	19.006	5.46767	5.80627	0.000106252	0.000723056
THR	24	ENSPANG00000022837	NRP1	neuropilin 1 [Source:HGNC Symbol;Acc:HGNC:8004]	protein_coding	ENSPANT00000039062	ENSPANT00000039618	NRP1-203	NRP1-202	0.00395539	0.00132844	0.629267	0.399354	19.5673	10.5174	4.49483	4.44547	1.40278e-06	9.38697e-05
THR	24	ENSPANG00000025408	NUMA1	nuclear mitotic apparatus protein 1 [Source:HGNC Symbol;Acc:HGNC:8059]	protein_coding	ENSPANT00000020892	ENSPANT00000034492	NUMA1-202	NUMA1-204	0.000225432	0.0422443	0.655356	0.748491	9.28147	2.27097	5.81399	-3.07476	0.0168564	0.0433142
THR	24	ENSPANG00000004849	OS9	OS9, endoplasmic reticulum lectin [Source:HGNC Symbol;Acc:HGNC:16994]	protein_coding	ENSPANT00000033126	ENSPANT00000034750	OS9-205	OS9-202	0.0175985	0.00279421	0.33611	0.438768	19.0835	8.90122	4.80544	7.50391	0.00013668	0.00084103
THR	24	ENSPANG00000004849	OS9	OS9, endoplasmic reticulum lectin [Source:HGNC Symbol;Acc:HGNC:16994]	protein_coding	ENSPANT00000033126	ENSPANT00000041057	OS9-205	OS9-204	0.0175985	3.84873e-05	0.33611	0.480826	19.0835	8.31292	4.80544	4.31302	2.94623e-05	0.000328325
THR	24	ENSPANG00000029560	PCBP2	poly(rC) binding protein 2 [Source:HGNC Symbol;Acc:HGNC:8648]	protein_coding	ENSPANT00000034973	ENSPANT00000041422	PCBP2-204	PCBP2-206	2.10932e-05	0.000380354	0.367537	0.671901	18.7545	7.64493	7.3655	4.6898	1.98786e-07	6.84878e-05
THR	24	ENSPANG00000029560	PCBP2	poly(rC) binding protein 2 [Source:HGNC Symbol;Acc:HGNC:8648]	protein_coding	ENSPANT00000034973	ENSPANT00000049964	PCBP2-204	PCBP2-203	2.10932e-05	2.14569e-05	0.367537	0.404369	18.7545	8.3077	7.3655	7.70839	6.3956e-07	7.20917e-05
THR	24	ENSPANG00000010313	PCCB	propionyl-CoA carboxylase subunit beta [Source:HGNC Symbol;Acc:HGNC:8654]	protein_coding	ENSPANT00000033476	ENSPANT00000051293	PCCB-207	PCCB-208	0.000178474	0.00158955	1.25708	1.04567	17.4222	5.64898	0.842473	2.68141	1.8546e-05	0.000261271
THR	24	ENSPANG00000012753	PDS5B	PDS5 cohesin associated factor B [Source:HGNC Symbol;Acc:HGNC:20418]	protein_coding	ENSPANT00000001736	ENSPANT00000053076	PDS5B-203	PDS5B-205	0.00575747	0.00161163	0.850884	1.11704	7.83523	18.8521	3.80016	0.831992	3.2989e-05	0.000346277
THR	24	ENSPANG00000021187	PEX1	peroxisomal biogenesis factor 1 [Source:HGNC Symbol;Acc:HGNC:8850]	protein_coding	ENSPANT00000009659	ENSPANT00000040335	PEX1-205	PEX1-203	0.000531618	0.00395498	0.794795	0.777145	20.3304	8.71025	3.83413	1.72203	1.33352e-05	0.000220787
THR	24	ENSPANG00000024222	PEX6	peroxisomal biogenesis factor 6 [Source:HGNC Symbol;Acc:HGNC:8859]	protein_coding	ENSPANT00000022474	ENSPANT00000041796	PEX6-201	PEX6-202	0.0141628	3.23702e-05	1.08326	0.71256	6.69873	13.0768	0.642433	3.15319	5.83623e-07	7.20917e-05
THR	24	ENSPANG00000024222	PEX6	peroxisomal biogenesis factor 6 [Source:HGNC Symbol;Acc:HGNC:8859]	protein_coding	ENSPANT00000034120	ENSPANT00000041796	PEX6-204	PEX6-202	0.00236975	3.23702e-05	1.06558	0.71256	21.1422	13.0768	-0.421757	3.15319	3.45383e-06	0.000132735
THR	24	ENSPANG00000021292	PI4K2A	phosphatidylinositol 4-kinase type 2 alpha [Source:HGNC Symbol;Acc:HGNC:30031]	protein_coding	ENSPANT00000014197	ENSPANT00000014206	PI4K2A-202	PI4K2A-203	2.18206e-05	0.00026349	0.808998	0.790218	6.2171	17.3308	-1.25253	2.29894	2.08148e-07	6.84878e-05
THR	24	ENSPANG00000021292	PI4K2A	phosphatidylinositol 4-kinase type 2 alpha [Source:HGNC Symbol;Acc:HGNC:30031]	protein_coding	ENSPANT00000014206	ENSPANT00000014225	PI4K2A-203	PI4K2A-201	0.00026349	0.00129341	0.790218	1.08196	17.3308	6.34197	2.29894	1.75686	6.89036e-07	7.20917e-05
THR	24	ENSPANG00000011267	PITPNB	phosphatidylinositol transfer protein beta [Source:HGNC Symbol;Acc:HGNC:9002]	protein_coding	ENSPANT00000016361	ENSPANT00000045221	PITPNB-203	PITPNB-201	0.00130701	0.0434029	0.259274	0.46471	21.8341	10.7669	5.42633	1.82181	0.00204339	0.00711864
THR	24	ENSPANG00000016756	PLEKHO2	pleckstrin homology domain containing O2 [Source:HGNC Symbol;Acc:HGNC:30026]	protein_coding	ENSPANT00000007244	ENSPANT00000051658	PLEKHO2-201	PLEKHO2-203	0.0045304	0.0021955	0.708851	1.22349	7.05591	17.2624	4.01284	-3.10022	0.0073934	0.0212792
THR	24	ENSPANG00000009025	POLR1C	RNA polymerase I and III subunit C [Source:HGNC Symbol;Acc:HGNC:20194]	protein_coding	ENSPANT00000015065	ENSPANT00000051320	POLR1C-201	POLR1C-202	0.0135887	0.00480272	1.03334	1.03106	7.47621	18.6847	3.05494	1.39097	0.000753278	0.00311795
THR	24	ENSPANG00000009025	POLR1C	RNA polymerase I and III subunit C [Source:HGNC Symbol;Acc:HGNC:20194]	protein_coding	ENSPANT00000015065	ENSPANT00000050282	POLR1C-201	POLR1C-203	0.0135887	0.00115489	1.03334	0.756087	7.47621	18.5728	3.05494	4.46851	0.000111219	0.000732108
THR	24	ENSPANG00000014166	POP5	POP5 homolog, ribonuclease P/MRP subunit [Source:HGNC Symbol;Acc:HGNC:17689]	protein_coding	ENSPANT00000045946	ENSPANT00000051326	POP5-201	POP5-203	0.00814609	0.00132844	0.602882	0.615567	8.66704	18.5807	-0.345138	1.68381	0.000951519	0.00379039
THR	24	ENSPANG00000010884	PPM1G	protein phosphatase, Mg2+/Mn2+ dependent 1G [Source:HGNC Symbol;Acc:HGNC:9278]	protein_coding	ENSPANT00000040247	ENSPANT00000058524	PPM1G-202	PPM1G-203	0.000374502	0.0265429	0.249887	0.16916	7.88786	15.9678	5.83779	5.08	0.00614181	0.0180986
THR	24	ENSPANG00000025870	PPP3CA	protein phosphatase 3 catalytic subunit alpha [Source:HGNC Symbol;Acc:HGNC:9314]	protein_coding	ENSPANT00000007148	ENSPANT00000040795	PPP3CA-203	PPP3CA-202	0.0104718	0.000380354	0.567667	0.683328	8.78306	19.9329	3.77217	6.82264	4.78037e-05	0.000435931
THR	24	ENSPANG00000017273	PPT1	palmitoyl-protein thioesterase 1 [Source:HGNC Symbol;Acc:HGNC:9325]	protein_coding	ENSPANT00000019509	ENSPANT00000042491	PPT1-201	PPT1-204	0.000351096	0.00522738	0.379067	0.497974	20.203	8.39306	8.47081	2.9716	0.000107502	0.000725415
THR	24	ENSPANG00000008456	PPWD1	peptidylprolyl isomerase domain and WD repeat containing 1 [Source:HGNC Symbol;Acc:HGNC:28954]	protein_coding	ENSPANT00000020197	ENSPANT00000035705	PPWD1-201	PPWD1-203	0.000252178	0.00254399	0.514857	0.321062	8.24257	20.1746	2.18801	5.17753	0.00124109	0.00468986
THR	24	ENSPANG00000013632	PQBP1	polyglutamine binding protein 1 [Source:HGNC Symbol;Acc:HGNC:9330]	protein_coding	ENSPANT00000017863	ENSPANT00000051373	PQBP1-201	PQBP1-203	0.000362799	0.0476032	0.663801	1.01547	6.61774	12.9623	3.88336	-0.166606	0.00222981	0.00768469
THR	24	ENSPANG00000005856	PRICKLE1	prickle planar cell polarity protein 1 [Source:HGNC Symbol;Acc:HGNC:17019]	protein_coding	ENSPANT00000012576	ENSPANT00000036151	PRICKLE1-202	PRICKLE1-201	0.00167066	0.00045626	0.347896	0.37906	16.1511	23.6411	2.80126	2.04488	0.000929042	0.00373945
THR	24	ENSPANG00000016338	PUM1	pumilio RNA binding family member 1 [Source:HGNC Symbol;Acc:HGNC:14957]	protein_coding	ENSPANT00000044880	ENSPANT00000059510	PUM1-202	PUM1-204	0.0143542	1.10454e-05	0.600162	0.993516	19.8807	8.61297	7.05264	3.33507	4.34678e-06	0.00014216
THR	24	ENSPANG00000001127	PXK	PX domain containing serine/threonine kinase like [Source:HGNC Symbol;Acc:HGNC:23326]	protein_coding	ENSPANT00000011127	ENSPANT00000031905	PXK-201	PXK-208	0.00612447	0.00214403	0.436338	0.654916	8.40161	19.9841	3.53781	-0.248201	0.000103642	0.000712534
THR	24	ENSPANG00000001127	PXK	PX domain containing serine/threonine kinase like [Source:HGNC Symbol;Acc:HGNC:23326]	protein_coding	ENSPANT00000011127	ENSPANT00000034210	PXK-201	PXK-207	0.00612447	0.0010999	0.436338	0.773423	8.40161	19.3768	3.53781	3.32041	0.000311352	0.00151067
THR	24	ENSPANG00000006514	QTRT2	queuine tRNA-ribosyltransferase accessory subunit 2 [Source:HGNC Symbol;Acc:HGNC:25771]	protein_coding	ENSPANT00000048563	ENSPANT00000049106	QTRT2-201	QTRT2-202	0.00456471	0.00867747	0.553179	0.458044	7.18115	16.6295	0.466591	1.84367	0.00140691	0.00520622
THR	24	ENSPANG00000024749	RAB31	RAB31, member RAS oncogene family [Source:HGNC Symbol;Acc:HGNC:9771]	protein_coding	ENSPANT00000006507	ENSPANT00000051831	RAB31-201	RAB31-202	0.000728668	0.046983	0.337374	0.434867	23.8836	5.32584	8.588	3.37912	0.00357945	0.0114376
THR	24	ENSPANG00000000857	RAD54L2	RAD54 like 2 [Source:HGNC Symbol;Acc:HGNC:29123]	protein_coding	ENSPANT00000005169	ENSPANT00000040613	RAD54L2-201	RAD54L2-203	0.00395498	3.84873e-05	0.862649	1.12786	8.40736	18.7917	2.2183	0.480425	8.04049e-06	0.000181874
THR	24	ENSPANG00000023425	RBM17	RNA binding motif protein 17 [Source:HGNC Symbol;Acc:HGNC:16944]	protein_coding	ENSPANT00000021830	ENSPANT00000055197	RBM17-201	RBM17-202	0.000397908	0.000362799	0.430399	0.721824	19.7003	8.11011	6.63008	3.3715	2.15767e-05	0.000279454
THR	24	ENSPANG00000023425	RBM17	RNA binding motif protein 17 [Source:HGNC Symbol;Acc:HGNC:16944]	protein_coding	ENSPANT00000046096	ENSPANT00000055197	RBM17-203	RBM17-202	1.1758e-05	0.000362799	0.420607	0.721824	19.6624	8.11011	4.59057	3.3715	0.000143208	0.000867897
THR	24	ENSPANG00000034727	RBM3	RNA binding motif protein 3 [Source:HGNC Symbol;Acc:HGNC:9900]	protein_coding	ENSPANT00000036961	ENSPANT00000042923	RBM3-203	RBM3-201	0.004391	0.0145456	0.496697	0.662186	21.9369	5.4428	4.30323	3.01154	0.00150614	0.00549742
THR	24	ENSPANG00000021248	RBM39	RNA binding motif protein 39 [Source:NCBI gene;Acc:100137604]	protein_coding	ENSPANT00000055282	ENSPANT00000056829	RBM39-206	RBM39-202	0.0280595	0.00279421	0.438872	0.382343	20.004	13.4483	6.15932	1.04728	0.000958222	0.0037904
THR	24	ENSPANG00000013650	RELA	RELA proto-oncogene, NF-kB subunit [Source:HGNC Symbol;Acc:HGNC:9955]	protein_coding	ENSPANT00000018412	ENSPANT00000056137	RELA-202	RELA-203	0.000118447	0.0203652	1.05055	0.936958	6.60917	11.0011	0.178183	-1.5122	0.00365982	0.011639
THR	24	ENSPANG00000019137	RPRD2	regulation of nuclear pre-mRNA domain containing 2 [Source:HGNC Symbol;Acc:HGNC:29039]	protein_coding	ENSPANT00000037564	ENSPANT00000045276	RPRD2-202	RPRD2-203	0.000248357	0.0135887	0.422741	0.420935	11.791	19.6041	5.52519	5.65709	0.00491414	0.0150211
THR	24	ENSPANG00000015838	RSC1A1	regulator of solute carriers 1 [Source:HGNC Symbol;Acc:HGNC:10458]	protein_coding	ENSPANT00000006320	ENSPANT00000020542	RSC1A1-201	RSC1A1-202	0.000409612	0.0324876	0.35094	0.549305	20.037	8.72046	5.4411	-0.935069	0.000924575	0.00373082
THR	24	ENSPANG00000014231	SEMA3E	semaphorin 3E [Source:HGNC Symbol;Acc:HGNC:10727]	protein_coding	ENSPANT00000014986	ENSPANT00000058348	SEMA3E-202	SEMA3E-201	0.0361266	0.00236975	0.683556	0.721002	10.4091	18.6391	-0.151775	2.63975	0.000265986	0.00134331
THR	24	ENSPANG00000007917	SEPT2	septin 2 [Source:HGNC Symbol;Acc:HGNC:7729]	protein_coding	ENSPANT00000033456	ENSPANT00000036372	SEPT2-204	SEPT2-205	0.00139086	0.0145751	0.189409	0.18824	21.9849	5.1018	5.98053	7.59435	0.00135044	0.00504372
THR	24	ENSPANG00000005883	SERBP1	SERPINE1 mRNA binding protein 1 [Source:HGNC Symbol;Acc:HGNC:17860]	protein_coding	ENSPANT00000020657	ENSPANT00000035697	SERBP1-201	SERBP1-202	7.92775e-05	0.032986	0.584446	0.38597	19.8842	7.9803	8.98643	6.32126	1.53337e-05	0.000234942
THR	24	ENSPANG00000020529	SESTD1	SEC14 and spectrin domain containing 1 [Source:HGNC Symbol;Acc:HGNC:18379]	protein_coding	ENSPANT00000003348	ENSPANT00000056960	SESTD1-201	SESTD1-202	0.00466979	0.0043213	0.774626	0.399186	20.5667	9.07033	3.21352	2.05697	0.000116387	0.000759826
THR	24	ENSPANG00000020754	SF1	splicing factor 1 [Source:NCBI gene;Acc:100137600]	protein_coding	ENSPANT00000027391	ENSPANT00000049519	SF1-203	SF1-201	0.0042189	0.0152814	0.289617	0.257591	18.1328	12.2396	6.73828	6.5064	0.00599084	0.0177515
THR	24	ENSPANG00000015149	SIRPA	signal regulatory protein alpha [Source:HGNC Symbol;Acc:HGNC:9662]	protein_coding	ENSPANT00000022251	ENSPANT00000024908	SIRPA-202	SIRPA-201	0.00111823	0.00735049	1.00091	0.843744	18.2898	8.71078	2.63886	3.27822	6.07434e-05	0.000508094
THR	24	ENSPANG00000006284	SLAIN1	SLAIN motif family member 1 [Source:HGNC Symbol;Acc:HGNC:26387]	protein_coding	ENSPANT00000024690	ENSPANT00000058194	SLAIN1-201	SLAIN1-206	0.00896197	0.004391	0.475001	0.584872	15.248	20.5748	-0.0154762	2.68781	0.00454072	0.0141052
THR	24	ENSPANG00000006284	SLAIN1	SLAIN motif family member 1 [Source:HGNC Symbol;Acc:HGNC:26387]	protein_coding	ENSPANT00000055373	ENSPANT00000058194	SLAIN1-205	SLAIN1-206	0.0249567	0.004391	1.00209	0.584872	11.0996	20.5748	-1.47272	2.68781	1.13525e-05	0.000208007
THR	24	ENSPANG00000023625	SLC29A1	solute carrier family 29 member 1 (Augustine blood group) [Source:HGNC Symbol;Acc:HGNC:11003]	protein_coding	ENSPANT00000024658	ENSPANT00000031757	SLC29A1-201	SLC29A1-203	0.0272266	0.00254399	0.425963	0.263292	8.35736	17.924	5.21955	4.32977	0.00304356	0.00997543
THR	24	ENSPANG00000023058	SLC35F5	solute carrier family 35 member F5 [Source:HGNC Symbol;Acc:HGNC:23617]	protein_coding	ENSPANT00000007156	ENSPANT00000014399	SLC35F5-203	SLC35F5-201	0.0361266	0.000362799	0.46862	0.489816	8.9097	20.7054	5.90975	6.94954	2.97631e-05	0.000328325
THR	24	ENSPANG00000009986	SMAP1	small ArfGAP 1 [Source:HGNC Symbol;Acc:HGNC:19651]	protein_coding	ENSPANT00000029031	ENSPANT00000036272	SMAP1-201	SMAP1-202	0.00473949	0.0015454	0.46858	0.370788	8.37414	19.9851	4.46403	4.20109	0.000244599	0.00126455
THR	24	ENSPANG00000025121	SMARCA2	SWI/SNF related, matrix associated, actin dependent regulator of chromatin, subfamily a, member 2 [Source:HGNC Symbol;Acc:HGNC:11098]	protein_coding	ENSPANT00000032762	ENSPANT00000058490	SMARCA2-201	SMARCA2-202	1.19362e-05	0.0361275	1.129	0.653528	19.8541	8.48448	4.33205	5.47149	0.000217153	0.00116722
THR	24	ENSPANG00000005272	SMG9	SMG9, nonsense mediated mRNA decay factor [Source:HGNC Symbol;Acc:HGNC:25763]	protein_coding	ENSPANT00000031440	ENSPANT00000051252	SMG9-201	SMG9-202	0.0125637	0.0045304	0.713803	0.604306	11.6	7.40158	0.871091	3.06399	0.0139872	0.0370073
THR	24	ENSPANG00000006017	SNRNP200	small nuclear ribonucleoprotein U5 subunit 200 [Source:HGNC Symbol;Acc:HGNC:30859]	protein_coding	ENSPANT00000001512	ENSPANT00000052860	SNRNP200-201	SNRNP200-206	0.000351096	0.00600694	0.406511	0.805138	9.91967	19.4463	7.87708	3.61947	1.37768e-05	0.000223491
THR	24	ENSPANG00000004068	SNRNP70	small nuclear ribonucleoprotein U1 subunit 70 [Source:HGNC Symbol;Acc:HGNC:11150]	protein_coding	ENSPANT00000003816	ENSPANT00000005293	SNRNP70-202	SNRNP70-201	0.0154866	0.000493055	0.869445	0.697656	18.9414	7.74192	3.37637	4.31538	0.00101924	0.00399246
THR	24	ENSPANG00000016878	SNX1	sorting nexin 1 [Source:HGNC Symbol;Acc:HGNC:11172]	protein_coding	ENSPANT00000002116	ENSPANT00000020406	SNX1-202	SNX1-206	3.18121e-05	0.00283928	0.339622	0.213297	23.4818	6.76997	7.68141	6.49732	0.000298522	0.00146311
THR	24	ENSPANG00000023482	SPG7	SPG7, paraplegin matrix AAA peptidase subunit [Source:HGNC Symbol;Acc:HGNC:11237]	protein_coding	ENSPANT00000000539	ENSPANT00000043844	SPG7-201	SPG7-202	0.000198954	0.00428806	0.709724	0.816168	7.27743	18.5814	4.36541	2.40199	1.17873e-05	0.000208334
THR	24	ENSPANG00000025894	SPTAN1	spectrin alpha, non-erythrocytic 1 [Source:HGNC Symbol;Acc:HGNC:11273]	protein_coding	ENSPANT00000038937	ENSPANT00000058922	SPTAN1-203	SPTAN1-208	0.000704778	0.0157213	0.852988	0.641996	11.4835	7.15543	5.85139	3.38028	0.00548558	0.0164638
THR	24	ENSPANG00000023853	SRP54	signal recognition particle 54 [Source:HGNC Symbol;Acc:HGNC:11301]	protein_coding	ENSPANT00000013579	ENSPANT00000052131	SRP54-204	SRP54-201	0.0382219	0.00466979	0.424863	0.338226	20.1772	8.46641	6.84163	4.79437	0.000290917	0.00143758
THR	24	ENSPANG00000001635	SSRP1	structure specific recognition protein 1 [Source:HGNC Symbol;Acc:HGNC:11327]	protein_coding	ENSPANT00000013297	ENSPANT00000038603	SSRP1-203	SSRP1-202	0.0337891	0.0010999	0.228652	0.215365	9.14468	17.3133	6.10147	6.09213	0.000497633	0.00226602
THR	24	ENSPANG00000004442	SUGP2	SURP and G-patch domain containing 2 [Source:HGNC Symbol;Acc:HGNC:18641]	protein_coding	ENSPANT00000008641	ENSPANT00000044055	SUGP2-201	SUGP2-202	0.00460009	0.0334076	0.249594	0.452917	10.2122	18.3687	5.00819	4.66031	2.94721e-05	0.000328325
THR	24	ENSPANG00000022863	SUPT20H	SPT20 homolog, SAGA complex component [Source:HGNC Symbol;Acc:HGNC:20596]	protein_coding	ENSPANT00000045913	ENSPANT00000058075	SUPT20H-204	SUPT20H-203	0.00217861	0.0481688	0.308932	0.158217	19.197	11.905	3.74931	5.43408	0.00981056	0.0275933
THR	24	ENSPANG00000019847	TACC1	transforming acidic coiled-coil containing protein 1 [Source:HGNC Symbol;Acc:HGNC:11522]	protein_coding	ENSPANT00000042138	ENSPANT00000042420	TACC1-201	TACC1-204	0.00428806	0.0150174	0.624933	0.400831	5.33438	10.3765	1.28823	1.80557	0.0161771	0.0417691
THR	24	ENSPANG00000022930	TAF15	TATA-box binding protein associated factor 15 [Source:HGNC Symbol;Acc:HGNC:11547]	protein_coding	ENSPANT00000020848	ENSPANT00000053276	TAF15-201	TAF15-202	0.00158955	0.0022652	0.787614	0.462611	8.33333	18.7778	4.43217	5.30314	0.000345976	0.00164878
THR	24	ENSPANG00000005129	TFG	TRK-fused gene [Source:HGNC Symbol;Acc:HGNC:11758]	protein_coding	ENSPANT00000009155	ENSPANT00000039358	TFG-201	TFG-202	0.0175402	0.00254641	0.899119	1.32791	8.72883	20.5609	3.54391	-0.184945	2.56681e-05	0.000307635
THR	24	ENSPANG00000015730	TMED3	transmembrane p24 trafficking protein 3 [Source:HGNC Symbol;Acc:HGNC:28889]	protein_coding	ENSPANT00000008808	ENSPANT00000054969	TMED3-204	TMED3-205	0.00158955	0.0114194	0.695913	0.426449	7.75085	19.365	5.58477	4.32872	0.00127868	0.00479804
THR	24	ENSPANG00000035840	TNFAIP8	TNF alpha induced protein 8 [Source:HGNC Symbol;Acc:HGNC:17260]	protein_coding	ENSPANT00000035354	ENSPANT00000044438	TNFAIP8-206	TNFAIP8-204	0.00136878	0.0496067	0.321255	0.38504	21.1756	9.85471	5.8761	4.19142	0.000648589	0.00276295
THR	24	ENSPANG00000007202	TPGS2	tubulin polyglutamylase complex subunit 2 [Source:HGNC Symbol;Acc:HGNC:24561]	protein_coding	ENSPANT00000019702	ENSPANT00000052581	TPGS2-205	TPGS2-201	2.14569e-05	0.000225432	0.458165	0.434591	8.94252	18.4971	3.90754	3.52198	1.57574e-05	0.000234942
THR	24	ENSPANG00000026277	TTI1	TELO2 interacting protein 1 [Source:HGNC Symbol;Acc:HGNC:29029]	protein_coding	ENSPANT00000026306	ENSPANT00000050365	TTI1-201	TTI1-202	0.00150124	0.000156857	0.703787	0.797005	7.0399	18.5384	3.90489	4.44796	9.21409e-06	0.000192248
THR	24	ENSPANG00000021771	TTLL5	tubulin tyrosine ligase like 5 [Source:HGNC Symbol;Acc:HGNC:19963]	protein_coding	ENSPANT00000018820	ENSPANT00000035573	TTLL5-202	TTLL5-201	0.0122489	0.00428806	0.46347	0.626528	19.8614	9.3956	3.54322	3.58316	5.34335e-05	0.000471506
THR	24	ENSPANG00000030015	TUBA1B	tubulin alpha 1b [Source:HGNC Symbol;Acc:HGNC:18809]	protein_coding	ENSPANT00000033757	ENSPANT00000041523	TUBA1B-204	TUBA1B-207	0.00250914	0.00306462	0.805471	0.952401	6.93383	14.941	6.52657	2.70376	0.0033257	0.01079
THR	24	ENSPANG00000030015	TUBA1B	tubulin alpha 1b [Source:HGNC Symbol;Acc:HGNC:18809]	protein_coding	ENSPANT00000041523	ENSPANT00000044921	TUBA1B-207	TUBA1B-206	0.00306462	0.0161474	0.952401	1.27491	14.941	20.0545	2.70376	2.83936	0.0131133	0.0353354
THR	24	ENSPANG00000030015	TUBA1B	tubulin alpha 1b [Source:HGNC Symbol;Acc:HGNC:18809]	protein_coding	ENSPANT00000041523	ENSPANT00000054187	TUBA1B-207	TUBA1B-208	0.00306462	0.00303474	0.952401	1.15442	14.941	6.00028	2.70376	1.69238	0.00335102	0.0108503
THR	24	ENSPANG00000030015	TUBA1B	tubulin alpha 1b [Source:HGNC Symbol;Acc:HGNC:18809]	protein_coding	ENSPANT00000041523	ENSPANT00000046930	TUBA1B-207	TUBA1B-201	0.00306462	0.0413294	0.952401	0.515146	14.941	20.1597	2.70376	7.48312	0.0131716	0.0353955
THR	24	ENSPANG00000020397	TULP3	tubby like protein 3 [Source:HGNC Symbol;Acc:HGNC:12425]	protein_coding	ENSPANT00000005647	ENSPANT00000050001	TULP3-201	TULP3-202	0.00509281	0.00247429	0.559928	1.07251	16.5211	5.9076	3.57268	0.0986184	0.00010056	0.000702924
THR	24	ENSPANG00000025315	UBAP1	ubiquitin associated protein 1 [Source:HGNC Symbol;Acc:HGNC:12461]	protein_coding	ENSPANT00000026132	ENSPANT00000047483	UBAP1-202	UBAP1-203	0.0145456	0.00456471	0.754104	0.662595	8.2326	19.5239	3.94087	5.35164	4.48235e-05	0.000425956
THR	24	ENSPANG00000017621	UBAP2L	ubiquitin associated protein 2 like [Source:HGNC Symbol;Acc:HGNC:29877]	protein_coding	ENSPANT00000018420	ENSPANT00000038641	UBAP2L-204	UBAP2L-202	0.00132463	0.000159346	0.984303	0.605059	8.50107	19.1294	2.82834	4.98452	8.97779e-07	7.20917e-05
THR	24	ENSPANG00000006126	UBE3B	ubiquitin protein ligase E3B [Source:HGNC Symbol;Acc:HGNC:13478]	protein_coding	ENSPANT00000013363	ENSPANT00000038794	UBE3B-201	UBE3B-202	0.0324876	0.0010999	0.201227	0.341522	12.8245	17.5482	5.70191	1.77525	0.0175929	0.0448479
THR	24	ENSPANG00000020121	UNK	unkempt family zinc finger [Source:HGNC Symbol;Acc:HGNC:29369]	protein_coding	ENSPANT00000012963	ENSPANT00000057610	UNK-202	UNK-201	0.000229253	0.00292942	1.4268	0.78395	6.36164	14.6348	-1.01345	1.33059	0.00058634	0.00257347
THR	24	ENSPANG00000010541	WDR33	WD repeat domain 33 [Source:HGNC Symbol;Acc:HGNC:25651]	protein_coding	ENSPANT00000013051	ENSPANT00000040633	WDR33-201	WDR33-202	0.019348	0.00165578	0.670846	0.881115	7.10981	18.9182	4.31009	4.27053	0.00571475	0.0170144
THR	24	ENSPANG00000021712	WIPF2	WAS/WASL interacting protein family member 2 [Source:HGNC Symbol;Acc:HGNC:30923]	protein_coding	ENSPANT00000007076	ENSPANT00000037608	WIPF2-201	WIPF2-202	0.0474744	0.00164371	0.570443	0.680564	9.83821	17.7038	0.79845	0.24816	0.00126378	0.00475325
THR	24	ENSPANG00000021712	WIPF2	WAS/WASL interacting protein family member 2 [Source:HGNC Symbol;Acc:HGNC:30923]	protein_coding	ENSPANT00000031434	ENSPANT00000037608	WIPF2-203	WIPF2-202	0.00113656	0.00164371	0.880199	0.680564	7.78648	17.7038	0.783033	0.24816	4.86848e-06	0.00014216
THR	24	ENSPANG00000017326	WWOX	WW domain containing oxidoreductase [Source:HGNC Symbol;Acc:HGNC:12799]	protein_coding	ENSPANT00000008531	ENSPANT00000053628	WWOX-201	WWOX-204	0.000236895	0.0165854	0.414596	0.483539	9.41459	17.3174	3.72764	2.73406	1.59541e-05	0.000234942
THR	24	ENSPANG00000005875	ZNF135	zinc finger protein 135 [Source:HGNC Symbol;Acc:HGNC:12919]	protein_coding	ENSPANT00000026809	ENSPANT00000032557	ZNF135-203	ZNF135-204	0.00458442	0.0366048	0.357452	0.453216	20.0826	8.88251	4.06101	1.10967	0.00107078	0.00416385
THR	24	ENSPANG00000011355	ZNF185	zinc finger protein 185 with LIM domain [Source:HGNC Symbol;Acc:HGNC:12976]	protein_coding	ENSPANT00000036220	ENSPANT00000042911	ZNF185-206	ZNF185-202	0.0124908	2.21843e-05	0.706042	0.737334	18.6506	6.68159	1.73624	2.73967	0.000297008	0.00146311
THR	24	ENSPANG00000017036	ZNF43	zinc finger protein 43 [Source:HGNC Symbol;Acc:HGNC:13109]	protein_coding	ENSPANT00000015176	ENSPANT00000036587	ZNF43-202	ZNF43-201	0.000716723	0.00720408	0.619496	0.572473	9.26047	20.7727	1.28804	3.59332	4.50538e-06	0.00014216
THR	24	ENSPANG00000008187		centrosomal protein 85 [Source:NCBI gene;Acc:101015984]	protein_coding	ENSPANT00000016938	ENSPANT00000037985			0.00480919	0.0150631	0.31944	0.385765	7.07738	23.489	4.29333	3.19511	0.00491973	0.0150211
THR	24	ENSPANG00000008978		ataxin 7 [Source:NCBI gene;Acc:101026744]	protein_coding	ENSPANT00000017597	ENSPANT00000026195			0.0131775	0.00449555	0.64169	0.911534	8.60793	19.9564	2.74634	1.31437	0.000215018	0.00116662
THR	24	ENSPANG00000009640		protein phosphatase 1 regulatory subunit 7 [Source:NCBI gene;Acc:101017776]	protein_coding	ENSPANT00000012569	ENSPANT00000035643			0.00708142	0.00143501	0.595711	0.469098	6.83883	16.8497	3.7912	3.3606	0.000111229	0.000732108
THR	24	ENSPANG00000011063		LTV1 ribosome biogenesis factor [Source:NCBI gene;Acc:101013057]	protein_coding	ENSPANT00000043915	ENSPANT00000044325			0.0490033	0.000151877	0.503181	0.505379	7.95987	19.6853	1.77598	5.63842	8.63938e-05	0.00063646
THR	24	ENSPANG00000011086		t-complex 1 [Source:NCBI gene;Acc:101003257]	protein_coding	ENSPANT00000013887	ENSPANT00000046931			0.00238473	0.0351969	0.529349	0.731002	20.1405	8.18292	6.78276	1.33983	4.30568e-05	0.000414067
THR	24	ENSPANG00000015705		casein kinase 2 beta [Source:NCBI gene;Acc:101020422]	protein_coding	ENSPANT00000012136	ENSPANT00000034271			0.0010999	3.29283e-05	0.57523	0.434925	7.26699	17.0366	5.47537	4.40002	3.77845e-06	0.000132735
THR	24	ENSPANG00000015705		casein kinase 2 beta [Source:NCBI gene;Acc:101020422]	protein_coding	ENSPANT00000031144	ENSPANT00000034271			0.000427166	3.29283e-05	0.640592	0.434925	8.17992	17.0366	3.3046	4.40002	2.53921e-06	0.000115862
THR	24	ENSPANG00000015705		casein kinase 2 beta [Source:NCBI gene;Acc:101020422]	protein_coding	ENSPANT00000034271	ENSPANT00000045335			3.29283e-05	0.013857	0.434925	0.276699	17.0366	6.86806	4.40002	0.173825	0.00235109	0.00806805
THR	24	ENSPANG00000015705		casein kinase 2 beta [Source:NCBI gene;Acc:101020422]	protein_coding	ENSPANT00000034271	ENSPANT00000053865			3.29283e-05	0.0338918	0.434925	0.695955	17.0366	22.1834	4.40002	1.65729	0.00219323	0.00759952
THR	24	ENSPANG00000016244		pyruvate kinase M1/2 [Source:NCBI gene;Acc:101008966]	protein_coding	ENSPANT00000003798	ENSPANT00000034840			0.00428806	0.000345244	0.565229	0.891173	19.3274	8.88318	6.69695	6.18049	5.11739e-07	6.84878e-05
THR	24	ENSPANG00000017037		zinc finger protein 85 [Source:NCBI gene;Acc:103879998]	protein_coding	ENSPANT00000011432	ENSPANT00000033740			0.000739583	0.0359495	0.563395	0.400175	23.0332	11.3599	4.70735	1.54181	0.000727502	0.00302686
THR	24	ENSPANG00000017037		zinc finger protein 85 [Source:NCBI gene;Acc:103879998]	protein_coding	ENSPANT00000033740	ENSPANT00000043870			0.0359495	0.00147917	0.400175	0.394771	11.3599	20.1287	1.54181	3.57274	0.00572091	0.0170144
THR	24	ENSPANG00000018784		casein kinase 2 alpha 1 [Source:NCBI gene;Acc:101002737]	protein_coding	ENSPANT00000022789	ENSPANT00000055451			3.23702e-05	0.00156747	0.356465	0.544867	10.1763	19.8748	4.88689	5.90756	3.27961e-06	0.000131677
THR	24	ENSPANG00000023352		selenophosphate synthetase 1 [Source:NCBI gene;Acc:100998757]	protein_coding	ENSPANT00000021592	ENSPANT00000040491			0.00478474	0.00108157	0.728025	0.401582	8.22796	19.7745	4.33577	5.71907	1.60919e-05	0.000234942
THR	24	ENSPANG00000024686		major facilitator superfamily domain containing 14B [Source:NCBI gene;Acc:101013771]	protein_coding	ENSPANT00000024445	ENSPANT00000024446			0.0172784	0.0045304	0.382087	0.370217	8.42411	20.4193	3.84662	7.10656	2.7273e-05	0.000315111
THR	24	ENSPANG00000025110		tight junction protein 2 [Source:NCBI gene;Acc:101027000]	protein_coding	ENSPANT00000025478	ENSPANT00000051922			0.00111823	0.0010999	1.07338	0.790837	20.219	8.89433	5.27479	5.55537	3.137e-06	0.00012918
VIC	24	ENSPANG00000020556	ACOT8	acyl-CoA thioesterase 8 [Source:HGNC Symbol;Acc:HGNC:15919]	protein_coding	ENSPANT00000006759	ENSPANT00000040057	ACOT8-201	ACOT8-202	0.0226888	0.00144043	0.762817	0.435702	8.54997	13.0581	1.93652	2.01625	0.0109971	0.0352825
VIC	24	ENSPANG00000024784	CTSA	cathepsin A [Source:HGNC Symbol;Acc:HGNC:9251]	protein_coding	ENSPANT00000007262	ENSPANT00000057313	CTSA-202	CTSA-203	0.00426761	0.0128811	1.01976	0.641407	6.39354	17.9897	3.70601	4.70312	1.84945e-05	0.000440794
VIC	24	ENSPANG00000016168	ENPP2	ectonucleotide pyrophosphatase/phosphodiesterase 2 [Source:HGNC Symbol;Acc:HGNC:3357]	protein_coding	ENSPANT00000058107	ENSPANT00000058159	ENPP2-204	ENPP2-203	0.0356662	3.84873e-05	0.272927	0.413659	14.9693	20.6215	6.40588	7.44343	0.00192369	0.00722407
VIC	24	ENSPANG00000004471	NRXN2	neurexin 2 [Source:NCBI gene;Acc:100137468]	protein_coding	ENSPANT00000043181	ENSPANT00000057625	NRXN2-203	NRXN2-206	0.0496255	0.00130701	1.21957	0.743042	15.7953	9.81022	-0.461692	3.24972	0.000255793	0.00157569
VIC	24	ENSPANG00000023488	PARVB	parvin beta [Source:HGNC Symbol;Acc:HGNC:14653]	protein_coding	ENSPANT00000009866	ENSPANT00000055394	PARVB-203	PARVB-204	0.00414635	0.0223397	1.1452	1.0184	7.99869	19.4373	1.56009	0.27866	0.000103379	0.00083791
VIC	24	ENSPANG00000029560	PCBP2	poly(rC) binding protein 2 [Source:HGNC Symbol;Acc:HGNC:8648]	protein_coding	ENSPANT00000034973	ENSPANT00000049964	PCBP2-204	PCBP2-203	0.0021955	0.000716723	0.308696	0.303064	20.4642	8.62887	6.82784	7.25211	0.000547068	0.00257187
VIC	24	ENSPANG00000020980	PSMC5	proteasome 26S subunit, ATPase 5 [Source:HGNC Symbol;Acc:HGNC:9552]	protein_coding	ENSPANT00000023467	ENSPANT00000058364	PSMC5-201	PSMC5-202	0.00541617	0.0014869	0.318087	0.281137	8.75393	18.8003	8.63142	6.04589	0.000684848	0.00292963
VIC	24	ENSPANG00000025541	RAB15	RAB15, member RAS oncogene family [Source:HGNC Symbol;Acc:HGNC:20150]	protein_coding	ENSPANT00000039846	ENSPANT00000056890	RAB15-202	RAB15-204	0.00230005	0.00349289	0.557514	0.50814	8.10942	16.0014	3.56085	2.28584	0.000436263	0.00223948
VIC	24	ENSPANG00000003131	RAP1GAP	RAP1 GTPase activating protein [Source:HGNC Symbol;Acc:HGNC:9858]	protein_coding	ENSPANT00000008519	ENSPANT00000047588	RAP1GAP-201	RAP1GAP-203	0.0498358	0.00466979	0.587164	0.81766	11.9037	6.06175	3.35344	3.95869	0.012225	0.0384214
VIC	24	ENSPANG00000023482	SPG7	SPG7, paraplegin matrix AAA peptidase subunit [Source:HGNC Symbol;Acc:HGNC:11237]	protein_coding	ENSPANT00000000539	ENSPANT00000043844	SPG7-201	SPG7-202	0.00687662	0.00157983	0.685745	0.545567	8.17693	19.516	4.87672	2.3378	7.94214e-05	0.000719465
VIC	24	ENSPANG00000014361	ST5	suppression of tumorigenicity 5 [Source:HGNC Symbol;Acc:HGNC:11350]	protein_coding	ENSPANT00000016274	ENSPANT00000038451	ST5-202	ST5-204	0.00451165	0.0194668	0.792088	0.836727	7.3051	12.6135	0.770766	1.39001	0.0046712	0.0159859
VIC	24	ENSPANG00000017459	TARDBP	TAR DNA binding protein [Source:HGNC Symbol;Acc:HGNC:11571]	protein_coding	ENSPANT00000022244	ENSPANT00000054132	TARDBP-206	TARDBP-202	0.0158199	0.00221944	0.264462	0.274907	11.2453	19.7944	6.09257	5.01636	0.000807522	0.00336104
VMH	24	ENSPANG00000019105	CCT4	chaperonin containing TCP1 subunit 4 [Source:HGNC Symbol;Acc:HGNC:1617]	protein_coding	ENSPANT00000026352	ENSPANT00000046915	CCT4-201	CCT4-202	0.0138227	0.00419648	0.419265	0.484526	0.632459	11.5309	5.55427	6.71297	4.07879e-05	0.000646594
VMH	24	ENSPANG00000025548	EDEM2	ER degradation enhancing alpha-mannosidase like protein 2 [Source:HGNC Symbol;Acc:HGNC:15877]	protein_coding	ENSPANT00000003830	ENSPANT00000049552	EDEM2-201	EDEM2-202	0.0361372	0.00401877	0.348724	0.501451	23.6845	11.9262	3.53439	4.35311	0.00132345	0.00509919
VMH	24	ENSPANG00000026055	EWSR1	EWS RNA binding protein 1 [Source:HGNC Symbol;Acc:HGNC:3508]	protein_coding	ENSPANT00000041239	ENSPANT00000053418	EWSR1-204	EWSR1-203	0.00414974	0.0248517	1.41734	0.818449	0.636572	6.25722	1.85648	2.53612	0.0018554	0.00623226
VMH	24	ENSPANG00000023515	KLF6	Kruppel like factor 6 [Source:HGNC Symbol;Acc:HGNC:2235]	protein_coding	ENSPANT00000021991	ENSPANT00000057836	KLF6-201	KLF6-202	0.0165854	3.71826e-05	0.522244	0.917159	6.23677	1.75411	0.988652	0.221968	0.000255579	0.00176215
VMH	24	ENSPANG00000014437	MDH1	malate dehydrogenase 1 [Source:HGNC Symbol;Acc:HGNC:6970]	protein_coding	ENSPANT00000040893	ENSPANT00000058529	MDH1-207	MDH1-203	0.0392691	0.00266333	0.248387	0.333663	10.1701	14.7152	6.55043	8.246	0.00184698	0.00623226
VMH	24	ENSPANG00000014437	MDH1	malate dehydrogenase 1 [Source:HGNC Symbol;Acc:HGNC:6970]	protein_coding	ENSPANT00000046855	ENSPANT00000058529	MDH1-202	MDH1-203	0.0392691	0.00266333	0.245247	0.333663	10.1241	14.7152	6.55173	8.246	0.00160841	0.00590175
VMH	24	ENSPANG00000006873	SCAP	SREBF chaperone [Source:HGNC Symbol;Acc:HGNC:30634]	protein_coding	ENSPANT00000001694	ENSPANT00000044001	SCAP-201	SCAP-202	0.000146897	0.0023349	0.227545	0.452488	3.5889	14.178	6.74666	5.75428	0.000473603	0.00232498
VMH	24	ENSPANG00000006873	SCAP	SREBF chaperone [Source:HGNC Symbol;Acc:HGNC:30634]	protein_coding	ENSPANT00000001694	ENSPANT00000046660	SCAP-201	SCAP-205	0.000146897	0.0273236	0.227545	0.258909	3.5889	14.7413	6.74666	7.35627	0.000274527	0.00179815
VMH	24	ENSPANG00000008460	SHISA7	shisa family member 7 [Source:HGNC Symbol;Acc:HGNC:35409]	protein_coding	ENSPANT00000013057	ENSPANT00000049140	SHISA7-201	SHISA7-203	0.000229253	0.0300347	0.455768	0.259747	3.61467	12.8718	0.772286	3.95932	0.00162186	0.00590175
VMH	24	ENSPANG00000024227	SLC1A5	solute carrier family 1 member 5 [Source:HGNC Symbol;Acc:HGNC:10943]	protein_coding	ENSPANT00000049992	ENSPANT00000057666	SLC1A5-203	SLC1A5-201	0.0122489	0.0016337	0.649309	0.615897	8.16961	0.837631	2.50431	0.298741	0.00857023	0.0215904
VMH	24	ENSPANG00000018589	STK3	serine/threonine kinase 3 [Source:HGNC Symbol;Acc:HGNC:11406]	protein_coding	ENSPANT00000023915	ENSPANT00000034069	STK3-204	STK3-203	0.00254641	0.0154866	1.12248	0.880044	1.36812	10.8083	0.0308177	0.857879	0.000401841	0.00232498
VMH	24	ENSPANG00000008399	ZEB2	zinc finger E-box binding homeobox 2 [Source:HGNC Symbol;Acc:HGNC:14881]	protein_coding	ENSPANT00000013096	ENSPANT00000054649	ZEB2-201	ZEB2-202	0.0491161	0.00292942	0.490739	0.88497	20.7876	12.6676	4.95172	4.90843	0.0144177	0.0356362
VMH	24	ENSPANG00000008310		zinc finger protein 544 [Source:NCBI gene;Acc:103880228]	protein_coding	ENSPANT00000034294	ENSPANT00000039920			0.00938873	0.00414974	0.601331	0.554394	7.28674	1.13329	-0.563536	3.28828	0.00591408	0.0172165
VMH	24	ENSPANG00000025356		unc-13 homolog B [Source:NCBI gene;Acc:100997179]	protein_coding	ENSPANT00000026556	ENSPANT00000048207			0.00111823	0.0334432	0.800208	0.745985	22.4478	5.04515	2.32818	1.79096	0.00740546	0.0194023
WAM	24	ENSPANG00000015126	ATP6V1H	ATPase H+ transporting V1 subunit H [Source:HGNC Symbol;Acc:HGNC:18303]	protein_coding	ENSPANT00000006033	ENSPANT00000047350	ATP6V1H-201	ATP6V1H-202	0.0340332	0.000272422	1.1388	0.995267	15.829	3.98931	2.43096	3.24879	0.000217794	0.00574337
WAM	24	ENSPANG00000020002	CEP250	centrosomal protein 250 [Source:NCBI gene;Acc:100137602]	protein_coding	ENSPANT00000023799	ENSPANT00000033424	CEP250-201	CEP250-202	0.00442639	0.0200657	0.383679	0.675233	4.88404	15.6385	5.7004	3.83205	0.000773345	0.00574337
WAM	24	ENSPANG00000008999	KDM5C	lysine demethylase 5C [Source:HGNC Symbol;Acc:HGNC:11114]	protein_coding	ENSPANT00000041694	ENSPANT00000046681	KDM5C-206	KDM5C-205	0.00111823	0.0140321	0.845452	0.817095	8.49514	1.91468	3.9227	3.80435	0.00154638	0.00835045
WAM	24	ENSPANG00000020524	MCMBP	minichromosome maintenance complex binding protein [Source:HGNC Symbol;Acc:HGNC:25782]	protein_coding	ENSPANT00000020421	ENSPANT00000045830	MCMBP-201	MCMBP-202	0.013857	0.000362799	0.452712	0.303767	18.2031	10.2555	4.99627	4.64388	0.000837002	0.00574337
WAM	24	ENSPANG00000010745	VPS11	VPS11, CORVET/HOPS core subunit [Source:HGNC Symbol;Acc:HGNC:14583]	protein_coding	ENSPANT00000021070	ENSPANT00000047434	VPS11-201	VPS11-202	0.0128811	0.00128559	0.734452	0.843743	4.23184	15.9471	5.09502	4.12871	0.000850869	0.00574337
WAP	24	ENSPANG00000021757	ABHD16A	abhydrolase domain containing 16A [Source:HGNC Symbol;Acc:HGNC:13921]	protein_coding	ENSPANT00000024292	ENSPANT00000040278	ABHD16A-202	ABHD16A-201	0.00270408	0.00758384	0.77381	1.03827	6.41446	16.5498	4.16328	0.0300168	0.000370018	0.00300203
WAP	24	ENSPANG00000021757	ABHD16A	abhydrolase domain containing 16A [Source:HGNC Symbol;Acc:HGNC:13921]	protein_coding	ENSPANT00000040278	ENSPANT00000040828	ABHD16A-201	ABHD16A-203	0.00758384	0.00218306	1.03827	0.684449	16.5498	6.49057	0.0300168	5.30991	7.05678e-05	0.00108372
WAP	24	ENSPANG00000033349	ARFGAP1	ADP ribosylation factor GTPase activating protein 1 [Source:HGNC Symbol;Acc:HGNC:15852]	protein_coding	ENSPANT00000053608	ENSPANT00000057709	ARFGAP1-202	ARFGAP1-204	0.000728668	0.0146265	0.749526	1.00947	7.0368	18.6765	4.55756	0.735554	0.000232534	0.00208312
WAP	24	ENSPANG00000009064	ATG4B	autophagy related 4B cysteine peptidase [Source:HGNC Symbol;Acc:HGNC:20790]	protein_coding	ENSPANT00000016806	ENSPANT00000049813	ATG4B-201	ATG4B-202	0.00274914	0.0216416	0.406461	0.382805	7.19497	18.5113	4.9659	2.94588	0.000201033	0.00192098
WAP	24	ENSPANG00000006699	BRF2	BRF2, RNA polymerase III transcription initiation factor subunit [Source:HGNC Symbol;Acc:HGNC:17298]	protein_coding	ENSPANT00000005166	ENSPANT00000049711	BRF2-201	BRF2-202	0.000559116	0.00130701	0.927082	0.680099	5.90679	16.6332	2.30709	1.58281	5.28435e-05	0.000911465
WAP	24	ENSPANG00000006773	CLDND1	claudin domain containing 1 [Source:HGNC Symbol;Acc:HGNC:1322]	protein_coding	ENSPANT00000005476	ENSPANT00000042318	CLDND1-203	CLDND1-204	0.0105107	0.00036865	0.338732	0.674693	18.6398	7.20647	4.90641	2.1268	1.7564e-06	0.000188813
WAP	24	ENSPANG00000019050	DBNL	drebrin like [Source:HGNC Symbol;Acc:HGNC:2696]	protein_coding	ENSPANT00000048663	ENSPANT00000057023	DBNL-207	DBNL-201	0.00257884	0.0377442	0.576376	0.469282	6.64235	17.497	0.766168	3.07554	0.00232831	0.0126731
WAP	24	ENSPANG00000019050	DBNL	drebrin like [Source:HGNC Symbol;Acc:HGNC:2696]	protein_coding	ENSPANT00000052794	ENSPANT00000057023	DBNL-206	DBNL-201	0.00130255	0.0377442	0.898229	0.469282	7.1076	17.497	3.9897	3.07554	0.000142074	0.00156646
WAP	24	ENSPANG00000026441	EHMT1	euchromatic histone lysine methyltransferase 1 [Source:HGNC Symbol;Acc:HGNC:24650]	protein_coding	ENSPANT00000029027	ENSPANT00000055563	EHMT1-201	EHMT1-203	0.00793685	0.00435722	1.28718	1.41121	6.88164	16.6127	1.62272	-1.06326	3.74468e-05	0.000770118
WAP	24	ENSPANG00000004476	EPRS	glutamyl-prolyl-tRNA synthetase [Source:HGNC Symbol;Acc:HGNC:3418]	protein_coding	ENSPANT00000024592	ENSPANT00000039375	EPRS-202	EPRS-201	0.0361372	0.00246557	0.890255	0.720961	7.99886	19.7415	4.48668	6.19678	0.000383741	0.00305572
WAP	24	ENSPANG00000018703	FOXP4	forkhead box P4 [Source:NCBI gene;Acc:100137206]	protein_coding	ENSPANT00000017705	ENSPANT00000050347	FOXP4-201	FOXP4-202	0.00327458	0.00867544	0.463947	0.826697	7.11321	0.636296	4.73739	-1.04367	0.000136494	0.00156646
WAP	24	ENSPANG00000002495	INPPL1	inositol polyphosphate phosphatase like 1 [Source:HGNC Symbol;Acc:HGNC:6080]	protein_coding	ENSPANT00000008196	ENSPANT00000059025	INPPL1-203	INPPL1-201	0.00254641	0.0184686	0.545031	0.455111	8.27465	19.9269	5.43787	4.89054	0.000245543	0.00213782
WAP	24	ENSPANG00000016287	INTS4	integrator complex subunit 4 [Source:HGNC Symbol;Acc:HGNC:25048]	protein_coding	ENSPANT00000050953	ENSPANT00000051382	INTS4-204	INTS4-203	0.00435722	0.00766691	0.563217	1.0377	19.3175	7.5247	0.532815	0.879345	0.00094356	0.00614743
WAP	24	ENSPANG00000023450	KIAA0100	KIAA0100 [Source:HGNC Symbol;Acc:HGNC:28960]	protein_coding	ENSPANT00000021775	ENSPANT00000057002	KIAA0100-201	KIAA0100-202	0.000808501	0.0333198	0.613262	0.652797	20.3365	8.55781	8.0902	5.6621	0.000523647	0.00381641
WAP	24	ENSPANG00000018612	MLST8	MTOR associated protein, LST8 homolog [Source:HGNC Symbol;Acc:HGNC:24825]	protein_coding	ENSPANT00000023225	ENSPANT00000032877	MLST8-202	MLST8-204	0.000149387	0.0043213	0.600211	0.475652	7.07011	17.573	3.11873	0.418014	8.71693e-05	0.00120912
WAP	24	ENSPANG00000018612	MLST8	MTOR associated protein, LST8 homolog [Source:HGNC Symbol;Acc:HGNC:24825]	protein_coding	ENSPANT00000032877	ENSPANT00000047167	MLST8-204	MLST8-201	0.0043213	0.00214403	0.475652	0.895587	17.573	6.19574	0.418014	3.96402	0.000466305	0.00345709
WAP	24	ENSPANG00000011901	MPPE1	metallophosphoesterase 1 [Source:HGNC Symbol;Acc:HGNC:15988]	protein_coding	ENSPANT00000014591	ENSPANT00000051680	MPPE1-204	MPPE1-203	0.00261967	0.0297601	0.36294	0.221258	5.78153	17.2411	2.90489	3.83923	0.00125198	0.00758243
WAP	24	ENSPANG00000018551	NBAS	neuroblastoma amplified sequence [Source:HGNC Symbol;Acc:HGNC:15625]	protein_coding	ENSPANT00000004308	ENSPANT00000053933	NBAS-201	NBAS-203	0.046012	0.000716723	0.658412	1.30547	20.3312	8.91881	4.85754	0.966817	0.000976264	0.00626558
WAP	24	ENSPANG00000019366	NELFE	negative elongation factor complex member E [Source:HGNC Symbol;Acc:HGNC:13974]	protein_coding	ENSPANT00000025253	ENSPANT00000038607	NELFE-201	NELFE-202	0.00250599	0.00216065	0.945617	1.12599	7.21598	18.9857	5.20346	0.405233	1.26016e-06	0.000188813
WAP	24	ENSPANG00000012954	PAF1	PAF1 homolog, Paf1/RNA polymerase II complex component [Source:HGNC Symbol;Acc:HGNC:25459]	protein_coding	ENSPANT00000055533	ENSPANT00000056273	PAF1-201	PAF1-203	0.0295425	0.00265901	0.356756	0.485403	19.702	7.80627	4.27595	6.1184	0.000210334	0.00192434
WAP	24	ENSPANG00000022310	PSAP	prosaposin [Source:HGNC Symbol;Acc:HGNC:9498]	protein_coding	ENSPANT00000002162	ENSPANT00000042541	PSAP-201	PSAP-203	0.000651274	0.0355874	0.59325	0.468542	18.9381	7.07349	7.64661	8.20598	0.00166965	0.00957269
WAP	24	ENSPANG00000012203	RACK1	receptor for activated C kinase 1 [Source:HGNC Symbol;Acc:HGNC:4399]	protein_coding	ENSPANT00000001843	ENSPANT00000034328	RACK1-201	RACK1-208	0.000728668	0.0497033	0.877376	1.14048	6.52249	16.0018	4.66424	-1.97855	0.00288737	0.015328
WAP	24	ENSPANG00000012203	RACK1	receptor for activated C kinase 1 [Source:HGNC Symbol;Acc:HGNC:4399]	protein_coding	ENSPANT00000034328	ENSPANT00000057577	RACK1-208	RACK1-207	0.0497033	0.00265901	1.14048	0.648875	16.0018	7.35837	-1.97855	7.92418	0.00521041	0.0257526
WAP	24	ENSPANG00000012203	RACK1	receptor for activated C kinase 1 [Source:HGNC Symbol;Acc:HGNC:4399]	protein_coding	ENSPANT00000034328	ENSPANT00000045480	RACK1-208	RACK1-204	0.0497033	0.000822441	1.14048	0.705811	16.0018	7.59316	-1.97855	7.71218	0.00632077	0.0305385
WAP	24	ENSPANG00000023305	RBCK1	RANBP2-type and C3HC4-type zinc finger containing 1 [Source:HGNC Symbol;Acc:HGNC:15864]	protein_coding	ENSPANT00000046900	ENSPANT00000056538	RBCK1-202	RBCK1-207	0.0491557	0.00270408	0.678439	0.632029	16.7968	8.08752	-1.54025	5.41298	0.000209449	0.00192434
WAP	24	ENSPANG00000023305	RBCK1	RANBP2-type and C3HC4-type zinc finger containing 1 [Source:HGNC Symbol;Acc:HGNC:15864]	protein_coding	ENSPANT00000046900	ENSPANT00000047841	RBCK1-202	RBCK1-205	0.0491557	0.00136019	0.678439	0.81631	16.7968	7.0746	-1.54025	0.74574	3.73742e-05	0.000770118
WAP	24	ENSPANG00000009263	RBFA	ribosome binding factor A [Source:HGNC Symbol;Acc:HGNC:26120]	protein_coding	ENSPANT00000013069	ENSPANT00000039323	RBFA-201	RBFA-202	0.000704778	0.000236895	0.629413	0.450821	7.08713	17.9301	5.57922	3.92817	0.000131203	0.00156646
WAP	24	ENSPANG00000013648	SNX15	sorting nexin 15 [Source:NCBI gene;Acc:100137478]	protein_coding	ENSPANT00000012843	ENSPANT00000016312	SNX15-202	SNX15-201	0.032986	0.00207487	1.04322	0.831199	16.2507	6.15113	-1.63099	2.14482	1.5642e-06	0.000188813
WAP	24	ENSPANG00000017147	SOS2	SOS Ras/Rho guanine nucleotide exchange factor 2 [Source:HGNC Symbol;Acc:HGNC:11188]	protein_coding	ENSPANT00000003834	ENSPANT00000042359	SOS2-201	SOS2-202	0.00113656	0.00449233	0.680376	1.29191	19.5129	8.98996	5.70831	0.982962	0.000131368	0.00156646
WAP	24	ENSPANG00000020043	SRP68	signal recognition particle 68 [Source:HGNC Symbol;Acc:HGNC:11302]	protein_coding	ENSPANT00000012961	ENSPANT00000043166	SRP68-201	SRP68-202	0.000728668	0.00139397	0.383627	0.566879	18.1095	6.60773	5.93672	4.48518	7.60522e-06	0.000452077
WAP	24	ENSPANG00000013929	STAG2	stromal antigen 2 [Source:HGNC Symbol;Acc:HGNC:11355]	protein_coding	ENSPANT00000035835	ENSPANT00000039564	STAG2-201	STAG2-204	0.00113656	0.00460009	1.21873	0.771009	9.2399	18.2897	1.19153	0.570236	0.000667789	0.00448671
WAP	24	ENSPANG00000021012	STRADA	STE20-related kinase adaptor alpha [Source:HGNC Symbol;Acc:HGNC:30172]	protein_coding	ENSPANT00000048588	ENSPANT00000056759	STRADA-203	STRADA-210	0.000540784	0.0020561	0.524488	0.486325	6.16986	17.4731	3.60648	2.7326	3.61412e-05	0.000770118
WAP	24	ENSPANG00000021012	STRADA	STE20-related kinase adaptor alpha [Source:HGNC Symbol;Acc:HGNC:30172]	protein_coding	ENSPANT00000048588	ENSPANT00000056752	STRADA-203	STRADA-204	0.000540784	0.0194668	0.524488	0.462309	6.16986	18.1591	3.60648	2.60325	0.000176186	0.0018478
WAP	24	ENSPANG00000009180	TOP1MT	DNA topoisomerase I mitochondrial [Source:HGNC Symbol;Acc:HGNC:29787]	protein_coding	ENSPANT00000026879	ENSPANT00000037287	TOP1MT-201	TOP1MT-202	0.00390337	0.0139716	0.662876	0.762213	8.00021	19.7131	3.30904	0.913747	6.18216e-06	0.000443055
WAP	24	ENSPANG00000017621	UBAP2L	ubiquitin associated protein 2 like [Source:HGNC Symbol;Acc:HGNC:29877]	protein_coding	ENSPANT00000038641	ENSPANT00000042190	UBAP2L-202	UBAP2L-205	0.000272422	0.0280595	0.848374	0.691114	20.3301	9.21812	3.76602	1.87814	2.93267e-05	0.000770118
WAP	24	ENSPANG00000008928	UBE3C	ubiquitin protein ligase E3C [Source:HGNC Symbol;Acc:HGNC:16803]	protein_coding	ENSPANT00000020118	ENSPANT00000047846	UBE3C-201	UBE3C-202	0.00718773	0.000739583	0.562749	1.06961	19.9035	9.99794	6.11669	0.157888	0.000431303	0.00337201
WAP	24	ENSPANG00000010337		NRDE-2, necessary for RNA interference, domain containing [Source:NCBI gene;Acc:101006200]	protein_coding	ENSPANT00000019601	ENSPANT00000021732			0.0112007	0.000221611	0.674668	0.823751	18.8065	7.01704	3.46403	4.38947	3.76104e-05	0.000770118
WAP	24	ENSPANG00000016244		pyruvate kinase M1/2 [Source:NCBI gene;Acc:101008966]	protein_coding	ENSPANT00000003798	ENSPANT00000033146			0.0194113	0.0043213	0.397011	0.583814	18.0767	7.38228	7.38703	6.36174	6.29583e-05	0.00100267
WAR	24	ENSPANG00000005856	PRICKLE1	prickle planar cell polarity protein 1 [Source:HGNC Symbol;Acc:HGNC:17019]	protein_coding	ENSPANT00000012576	ENSPANT00000036151	PRICKLE1-202	PRICKLE1-201	0.00426761	0.00139086	0.263268	0.440956	11.1905	15.3068	4.49912	3.49918	0.0129007	0.0363566
WAR	24	ENSPANG00000010194	SRRM1	serine and arginine repetitive matrix 1 [Source:HGNC Symbol;Acc:HGNC:16638]	protein_coding	ENSPANT00000028126	ENSPANT00000037658	SRRM1-202	SRRM1-201	0.0126317	0.000233074	0.32032	0.580216	9.19627	20.3855	5.91122	4.80133	7.33258e-05	0.000568275
WAS	24	ENSPANG00000017982	CLEC1A	C-type lectin domain family 1 member A [Source:HGNC Symbol;Acc:HGNC:24355]	protein_coding	ENSPANT00000037756	ENSPANT00000044426	CLEC1A-202	CLEC1A-203	0.00487889	0.00435722	0.600402	0.39591	8.3483	14.1931	0.841657	2.17324	0.00135551	0.0157138
WAS	24	ENSPANG00000031113	DHRS12	dehydrogenase/reductase 12 [Source:HGNC Symbol;Acc:HGNC:25832]	protein_coding	ENSPANT00000041472	ENSPANT00000053734	DHRS12-201	DHRS12-202	0.0222639	0.00266766	1.02114	0.800701	5.13226	14.1128	0.618004	0.173063	0.000353699	0.00990356
WAS	24	ENSPANG00000026473	NFYC	nuclear transcription factor Y subunit gamma [Source:HGNC Symbol;Acc:HGNC:7806]	protein_coding	ENSPANT00000032846	ENSPANT00000041370	NFYC-204	NFYC-203	0.0401315	0.00419648	0.42804	0.467037	0.668911	18.1309	3.83669	3.6564	0.00580256	0.0402074
WAS	24	ENSPANG00000029560	PCBP2	poly(rC) binding protein 2 [Source:HGNC Symbol;Acc:HGNC:8648]	protein_coding	ENSPANT00000034973	ENSPANT00000049964	PCBP2-204	PCBP2-203	0.00494859	0.00654917	0.427962	0.256459	16.6659	7.74893	7.25035	7.46546	0.00113976	0.0157138
WAS	24	ENSPANG00000007945	PFKFB1	6-phosphofructo-2-kinase/fructose-2,6-biphosphatase 1 [Source:HGNC Symbol;Acc:HGNC:8872]	protein_coding	ENSPANT00000016594	ENSPANT00000017734	PFKFB1-201	PFKFB1-203	0.00108157	0.0232915	1.01675	1.03313	16.0886	6.68075	2.6493	1.26207	0.000179349	0.008196
WAS	24	ENSPANG00000007791	RAPGEF4	Rap guanine nucleotide exchange factor 4 [Source:HGNC Symbol;Acc:HGNC:16626]	protein_coding	ENSPANT00000009084	ENSPANT00000032444	RAPGEF4-201	RAPGEF4-202	0.0393618	0.00126416	1.06674	1.0803	9.99025	19.8457	0.268418	2.19199	0.000195143	0.008196
WAT	24	ENSPANG00000006168	ACAA1	acetyl-CoA acyltransferase 1 [Source:HGNC Symbol;Acc:HGNC:82]	protein_coding	ENSPANT00000037620	ENSPANT00000045332	ACAA1-202	ACAA1-203	0.00167066	0.00143501	1.03636	0.921743	1.64227	7.63416	0.514283	3.39678	0.00808171	0.0262576
WAT	24	ENSPANG00000008940	ARID1B	AT-rich interaction domain 1B [Source:HGNC Symbol;Acc:HGNC:18040]	protein_coding	ENSPANT00000039541	ENSPANT00000040380	ARID1B-204	ARID1B-202	0.00442639	0.0271758	0.725563	1.16894	1.57323	18.7416	0.25391	-0.00917307	0.00276633	0.0115253
WAT	24	ENSPANG00000008510	ASPH	aspartate beta-hydroxylase [Source:HGNC Symbol;Acc:HGNC:757]	protein_coding	ENSPANT00000010552	ENSPANT00000050800	ASPH-204	ASPH-208	0.000717506	0.00676747	1.02214	0.552008	19.9331	12.7599	2.66455	3.05417	0.0014871	0.00768173
WAT	24	ENSPANG00000016058	CAST	calpastatin [Source:HGNC Symbol;Acc:HGNC:1515]	protein_coding	ENSPANT00000036146	ENSPANT00000048580	CAST-205	CAST-208	0.0449233	0.0043213	1.05151	0.636446	18.7424	8.11153	3.5952	7.31138	0.00209046	0.00949667
WAT	24	ENSPANG00000033502	CHTOP	chromatin target of PRMT1 [Source:HGNC Symbol;Acc:HGNC:24511]	protein_coding	ENSPANT00000040803	ENSPANT00000058972	CHTOP-201	CHTOP-203	0.00449555	0.00319982	0.757521	1.07749	3.9933	13.5414	3.49672	-0.0172989	0.00121285	0.00768173
WAT	24	ENSPANG00000001758	DAP3	death associated protein 3 [Source:HGNC Symbol;Acc:HGNC:2673]	protein_coding	ENSPANT00000040488	ENSPANT00000044926	DAP3-202	DAP3-203	0.00279421	0.0345429	0.529006	0.980271	15.6128	10.1082	5.123	3.26789	0.00702079	0.0248068
WAT	24	ENSPANG00000020701	DDX5	DEAD-box helicase 5 [Source:HGNC Symbol;Acc:HGNC:2746]	protein_coding	ENSPANT00000028940	ENSPANT00000032368	DDX5-204	DDX5-203	0.0371747	0.00395498	1.05827	0.82677	18.9892	10.0493	5.48378	8.42204	0.000181195	0.0030186
WAT	24	ENSPANG00000023194	DRG1	developmentally regulated GTP binding protein 1 [Source:NCBI gene;Acc:100137232]	protein_coding	ENSPANT00000003959	ENSPANT00000033940	DRG1-201	DRG1-202	0.00465719	0.0102423	0.735139	0.501818	4.12786	13.8095	5.70932	4.7931	0.00145631	0.00768173
WAT	24	ENSPANG00000016047	FRMD6	FERM domain containing 6 [Source:HGNC Symbol;Acc:HGNC:19839]	protein_coding	ENSPANT00000018821	ENSPANT00000049718	FRMD6-201	FRMD6-202	0.00230005	0.00298732	1.19067	0.858226	19.7651	13.0952	3.13696	6.7022	0.00146976	0.00768173
WAT	24	ENSPANG00000024490	GOLGA5	golgin A5 [Source:HGNC Symbol;Acc:HGNC:4428]	protein_coding	ENSPANT00000026144	ENSPANT00000036254	GOLGA5-201	GOLGA5-202	0.0335096	0.00319982	0.749447	0.41248	17.7367	12.2529	4.15926	3.93308	0.0017908	0.00862839
WAT	24	ENSPANG00000024811	HSPA5	heat shock protein family A (Hsp70) member 5 [Source:HGNC Symbol;Acc:HGNC:5238]	protein_coding	ENSPANT00000035786	ENSPANT00000037834	HSPA5-204	HSPA5-203	0.00428806	0.00484136	0.634201	0.496842	11.6185	17.0633	7.47067	7.94747	0.0110792	0.032622
WAT	24	ENSPANG00000019763	KYNU	kynureninase [Source:HGNC Symbol;Acc:HGNC:6469]	protein_coding	ENSPANT00000007196	ENSPANT00000008098	KYNU-202	KYNU-201	0.0141899	0.00435722	0.672975	0.715549	10.9265	15.0684	2.49563	0.903671	0.0157857	0.0423482
WAT	24	ENSPANG00000021905	MGST3	microsomal glutathione S-transferase 3 [Source:HGNC Symbol;Acc:HGNC:7064]	protein_coding	ENSPANT00000049580	ENSPANT00000055633	MGST3-202	MGST3-201	0.0131775	0.00332916	0.911309	0.63125	23.7066	13.6477	0.551219	5.22971	0.000251475	0.0030186
WAT	24	ENSPANG00000019107	MSH6	mutS homolog 6 [Source:HGNC Symbol;Acc:HGNC:7329]	protein_coding	ENSPANT00000054334	ENSPANT00000056550	MSH6-202	MSH6-205	0.00449555	0.00465719	0.508118	0.565651	15.3053	9.27257	5.01188	4.874	0.0196995	0.048941
WAT	24	ENSPANG00000023471	PGM1	phosphoglucomutase 1 [Source:HGNC Symbol;Acc:HGNC:8905]	protein_coding	ENSPANT00000031580	ENSPANT00000040793	PGM1-202	PGM1-201	0.00111823	0.0481688	0.868057	1.3155	15.1367	19.3195	4.87804	0.487399	0.00115558	0.00765574
WAT	24	ENSPANG00000010296	PLCD4	phospholipase C delta 4 [Source:HGNC Symbol;Acc:HGNC:9062]	protein_coding	ENSPANT00000009745	ENSPANT00000031112	PLCD4-202	PLCD4-201	0.00465719	0.00517365	0.858518	0.78575	20.0031	8.16392	0.607942	2.02736	1.06675e-05	0.00134988
WAT	24	ENSPANG00000016054	PML	promyelocytic leukemia [Source:HGNC Symbol;Acc:HGNC:9113]	protein_coding	ENSPANT00000003749	ENSPANT00000054534	PML-202	PML-203	0.00283928	0.0366511	0.655817	0.490187	20.9371	3.71834	0.71759	3.51911	0.0159805	0.0423482
WAT	24	ENSPANG00000001031	PPA2	pyrophosphatase (inorganic) 2 [Source:HGNC Symbol;Acc:HGNC:28883]	protein_coding	ENSPANT00000023604	ENSPANT00000046807	PPA2-201	PPA2-203	0.00128559	0.0329654	0.704848	0.470836	16.9903	8.65237	5.17762	5.05726	0.000319546	0.00317549
WAT	24	ENSPANG00000025536	RIN2	Ras and Rab interactor 2 [Source:HGNC Symbol;Acc:HGNC:18750]	protein_coding	ENSPANT00000038502	ENSPANT00000057417	RIN2-203	RIN2-201	0.0474744	0.00414974	0.626547	0.84495	6.53835	0.585075	2.21529	2.1264	0.00412786	0.0156788
WAT	24	ENSPANG00000035296	SPAG7	sperm associated antigen 7 [Source:HGNC Symbol;Acc:HGNC:11216]	protein_coding	ENSPANT00000044117	ENSPANT00000057842	SPAG7-202	SPAG7-201	0.000236895	0.00687662	0.453523	0.758697	15.8074	5.12262	4.38197	4.32817	3.39592e-05	0.00134988
WAT	24	ENSPANG00000008895	TNFSF10	TNF superfamily member 10 [Source:HGNC Symbol;Acc:HGNC:11925]	protein_coding	ENSPANT00000016940	ENSPANT00000049270	TNFSF10-201	TNFSF10-202	0.00480272	0.0125785	0.493694	0.790697	13.2423	3.07564	6.64901	1.51918	0.00248185	0.010939
WAT	24	ENSPANG00000009755	WDR18	WD repeat domain 18 [Source:HGNC Symbol;Acc:HGNC:17956]	protein_coding	ENSPANT00000017802	ENSPANT00000031916	WDR18-202	WDR18-203	0.010168	0.00111823	0.719279	1.06721	10.5366	1.8247	0.97881	0.960583	0.00414157	0.0156788
WAT	24	ENSPANG00000029721	YY1AP1	YY1 associated protein 1 [Source:HGNC Symbol;Acc:HGNC:30935]	protein_coding	ENSPANT00000037495	ENSPANT00000045558	YY1AP1-203	YY1AP1-202	0.0366511	0.00493114	0.583492	1.01394	7.3294	19.0109	6.49647	2.39424	0.00108757	0.00765574
WAT	24	ENSPANG00000022917	ZNF438	zinc finger protein 438 [Source:HGNC Symbol;Acc:HGNC:21029]	protein_coding	ENSPANT00000020033	ENSPANT00000039353	ZNF438-201	ZNF438-202	0.00458442	0.0154997	0.638495	1.10199	16.3918	5.65295	3.5214	2.90365	3.20497e-05	0.00134988
WAT	24	ENSPANG00000012018		matrin 3 [Source:NCBI gene;Acc:101022562]	protein_coding	ENSPANT00000033438	ENSPANT00000047199			0.00967324	0.00115489	0.468092	0.621311	10.3552	14.4334	5.19464	6.4863	0.00401298	0.0156788
WAT	24	ENSPANG00000022646			protein_coding	ENSPANT00000003346	ENSPANT00000056856			0.000225432	0.0130763	0.342698	0.322881	8.95847	16.3632	3.40757	3.46165	0.000143516	0.0030186

## Sheet: 12-h phase-shifted pairs
Tissue	Period	Ensembl gene ID	Gene name	Description	Gene biotype	Ensembl transcript ID 1	Ensembl transcript ID 2	Transcript name 1	Transcript name 2	RAIN p-value 1	RAIN p-value 2	Relative amplitude 1	Relative amplitude 2	Phase 1	Phase 2	Mean log2 CPM 1	Mean log2 CPM 2	robustDODR p-value	robustDODR q-value
ADC	12	ENSPANG00000005289	ADGRD1	adhesion G protein-coupled receptor D1 [Source:HGNC Symbol;Acc:HGNC:19893]	protein_coding	ENSPANT00000034481	ENSPANT00000054058	ADGRD1-204	ADGRD1-201	0.00242638	0.0233865	0.433431	0.75782	1.42281	5.71019	0.294254	0.903636	0.0144225	0.0185432
[truncated: 319 more rows]
