# Supplementary material for: A Computational Analysis of Alternative Splicing across Mammalian Tissues Reveals Circadian and Ultradian Rhythms in Splicing Events
Source: Int J Mol Sci. 2019 Aug 15;20(16):3977. doi: 10.3390/ijms20163977 (PMC6721216; doi:10.3390/ijms20163977)
Supplement: Supplementary file 1 [file ijms-20-03977-s001.zip › ijms-558358 supplementary/Table_S6.xlsx]

## Sheet: 24-h phase-shifted pairs
Cell line	Period	Ensembl gene ID	Gene name	Description	Gene biotype	Ensembl transcript ID 1	Ensembl transcript ID 2	Transcript name 1	Transcript name 2	Transcript biotype 1	Transcript biotype 2	RAIN p-value 1	RAIN p-value 2	Relative amplitude 1	Relative amplitude 2	Phase 1	Phase 2	Mean log2 CPM 1	Mean log2 CPM 2	robustDODR p-value	robustDODR q-value
SW480	24	ENSG00000101986	ABCD1	ATP binding cassette subfamily D member 1 [Source:HGNC Symbol;Acc:HGNC:61]	protein_coding	ENST00000218104	ENST00000370129	ABCD1-201	ABCD1-202	protein_coding	protein_coding	0.0181466	0.0288187	0.133959	0.181145	10.1427	19.0037	5.72412	0.337401	0.00623907	0.0287087
SW480	24	ENSG00000119688	ABCD4	ATP binding cassette subfamily D member 4 [Source:HGNC Symbol;Acc:HGNC:68]	protein_coding	ENST00000489678	ENST00000553745	ABCD4-214	ABCD4-219	retained_intron	nonsense_mediated_decay	0.0152457	0.0324587	0.264903	0.474806	15.623	4.4638	1.96676	0.0608591	0.0030975	0.0192912
SW620	24	ENSG00000033050	ABCF2	ATP binding cassette subfamily F member 2 [Source:HGNC Symbol;Acc:HGNC:71]	protein_coding	ENST00000441774	ENST00000468073	ABCF2-202	ABCF2-203	protein_coding	protein_coding	0.0197963	0.0254172	0.251888	0.173259	4.01443	8.53502	0.984297	1.9629	0.00252991	0.0301356
SW480	24	ENSG00000072778	ACADVL	acyl-CoA dehydrogenase very long chain [Source:HGNC Symbol;Acc:HGNC:92]	protein_coding	ENST00000578579	ENST00000583848	ACADVL-213	ACADVL-235	retained_intron	nonsense_mediated_decay	0.0446735	0.0266448	0.262018	0.161916	13.1258	1.26424	-1.01332	1.56879	0.00622564	0.0287087
SW480	24	ENSG00000072778	ACADVL	acyl-CoA dehydrogenase very long chain [Source:HGNC Symbol;Acc:HGNC:92]	protein_coding	ENST00000583848	ENST00000583850	ACADVL-235	ACADVL-236	nonsense_mediated_decay	retained_intron	0.0266448	0.00306826	0.161916	0.314504	1.26424	18.3393	1.56879	3.04634	0.0115294	0.0431052
SW480	24	ENSG00000184009	ACTG1	actin gamma 1 [Source:HGNC Symbol;Acc:HGNC:144]	protein_coding	ENST00000574671	ENST00000576917	ACTG1-207	ACTG1-215	retained_intron	retained_intron	0.0251645	0.00524236	0.148456	0.197789	17.2269	0.898875	3.63092	5.87835	0.00527982	0.0263334
SW620	24	ENSG00000170634	ACYP2	acylphosphatase 2 [Source:HGNC Symbol;Acc:HGNC:180]	protein_coding	ENST00000606082	ENST00000607452	ACYP2-207	ACYP2-209	protein_coding	protein_coding	0.00567973	0.000705281	1.00995	0.550624	15.8186	5.44874	-2.37496	-0.716244	6.2979e-05	0.00959654
SW480	24	ENSG00000065457	ADAT1	adenosine deaminase, tRNA specific 1 [Source:HGNC Symbol;Acc:HGNC:228]	protein_coding	ENST00000562374	ENST00000566450	ADAT1-202	ADAT1-206	protein_coding	protein_coding	0.0018969	2.33316e-05	0.274187	0.327286	10.9832	18.2728	-0.822006	-1.12806	0.00027557	0.00704575
SW480	24	ENSG00000131503	ANKHD1	ankyrin repeat and KH domain containing 1 [Source:HGNC Symbol;Acc:HGNC:24714]	protein_coding	ENST00000394723	ENST00000432301	ANKHD1-205	ANKHD1-210	protein_coding	protein_coding	0.00754012	0.00451426	0.283339	0.522795	2.6298	13.1887	3.39316	2.87887	0.00126899	0.012301
SW480	24	ENSG00000182718	ANXA2	annexin A2 [Source:HGNC Symbol;Acc:HGNC:537]	protein_coding	ENST00000332680	ENST00000396024	ANXA2-201	ANXA2-202	protein_coding	protein_coding	0.0355357	0.0132527	0.171849	0.155231	4.06108	13.5387	3.14069	4.59228	0.00213165	0.016014
SW480	24	ENSG00000164111	ANXA5	annexin A5 [Source:HGNC Symbol;Acc:HGNC:543]	protein_coding	ENST00000506395	ENST00000509648	ANXA5-203	ANXA5-205	nonsense_mediated_decay	retained_intron	0.014147	0.00904503	0.189377	0.164525	5.60408	16.971	2.35378	0.948868	0.000493413	0.00865581
SW480	24	ENSG00000183020	AP2A2	adaptor related protein complex 2 subunit alpha 2 [Source:HGNC Symbol;Acc:HGNC:562]	protein_coding	ENST00000448903	ENST00000531497	AP2A2-202	AP2A2-220	protein_coding	retained_intron	0.0473685	0.0460272	0.135556	0.229903	9.48752	15.2998	4.63797	0.138763	0.0142789	0.0487701
SW620	24	ENSG00000134262	AP4B1	adaptor related protein complex 4 subunit beta 1 [Source:HGNC Symbol;Acc:HGNC:572]	protein_coding	ENST00000256658	ENST00000369567	AP4B1-201	AP4B1-203	protein_coding	protein_coding	0.0328478	0.0251502	0.372641	0.683667	2.08087	10.9827	2.6731	0.134899	0.00194299	0.0277464
SW620	24	ENSG00000101199	ARFGAP1	ADP ribosylation factor GTPase activating protein 1 [Source:HGNC Symbol;Acc:HGNC:15852]	protein_coding	ENST00000370283	ENST00000468975	ARFGAP1-203	ARFGAP1-205	protein_coding	processed_transcript	0.0196719	0.00622817	0.167529	0.178453	3.4302	21.3184	6.46773	5.6244	0.00388775	0.0328959
SW480	24	ENSG00000159314	ARHGAP27	Rho GTPase activating protein 27 [Source:HGNC Symbol;Acc:HGNC:31813]	protein_coding	ENST00000529357	ENST00000581638	ARHGAP27-210	ARHGAP27-216	retained_intron	retained_intron	0.024262	0.00682406	0.303016	0.267662	16.5724	10.7966	-0.175457	-1.22508	0.0142388	0.0487701
SW480	24	ENSG00000177479	ARIH2	ariadne RBR E3 ubiquitin protein ligase 2 [Source:HGNC Symbol;Acc:HGNC:690]	protein_coding	ENST00000452385	ENST00000463204	ARIH2-207	ARIH2-210	nonsense_mediated_decay	processed_transcript	2.90438e-05	0.0328478	0.249393	0.250581	15.0455	23.8724	3.65755	0.444728	0.010412	0.0401772
SW480	24	ENSG00000169696	ASPSCR1	ASPSCR1, UBX domain containing tether for SLC2A4 [Source:HGNC Symbol;Acc:HGNC:13825]	protein_coding	ENST00000581484	ENST00000582404	ASPSCR1-209	ASPSCR1-214	protein_coding	processed_transcript	0.0430851	0.0447603	0.241714	0.280348	20.8303	10.1349	-0.0638293	5.32104	0.00333124	0.0201213
SW480	24	ENSG00000171456	ASXL1	ASXL transcriptional regulator 1 [Source:HGNC Symbol;Acc:HGNC:18318]	protein_coding	ENST00000306058	ENST00000647223	ASXL1-201	ASXL1-225	protein_coding	retained_intron	0.00344017	0.0075413	0.200647	0.258888	7.06464	17.3631	4.10664	4.21406	0.0120773	0.0443725
SW620	24	ENSG00000166669	ATF7IP2	activating transcription factor 7 interacting protein 2 [Source:HGNC Symbol;Acc:HGNC:20397]	protein_coding	ENST00000356427	ENST00000396560	ATF7IP2-202	ATF7IP2-204	protein_coding	protein_coding	0.00136506	0.0467758	1.00635	1.01233	14.4366	3.74117	-1.06401	-2.59164	0.000852928	0.0221901
SW480	24	ENSG00000168397	ATG4B	autophagy related 4B cysteine peptidase [Source:HGNC Symbol;Acc:HGNC:20790]	protein_coding	ENST00000404914	ENST00000482507	ATG4B-205	ATG4B-220	protein_coding	retained_intron	0.0140776	0.0164969	0.114978	0.217887	11.2873	16.1012	3.98681	3.00001	0.0083397	0.0345666
SW480	24	ENSG00000168488	ATXN2L	ataxin 2 like [Source:HGNC Symbol;Acc:HGNC:31326]	protein_coding	ENST00000382686	ENST00000563314	ATXN2L-204	ATXN2L-211	protein_coding	retained_intron	0.000796731	0.00481429	0.264932	0.350495	1.02018	18.3096	2.65561	2.41708	0.00710853	0.031081
SW480	24	ENSG00000168488	ATXN2L	ataxin 2 like [Source:HGNC Symbol;Acc:HGNC:31326]	protein_coding	ENST00000563314	ENST00000566946	ATXN2L-211	ATXN2L-221	retained_intron	protein_coding	0.00481429	0.0259361	0.350495	0.567357	18.3096	1.90621	2.41708	-0.810665	0.0043633	0.0235385
SW480	24	ENSG00000105552	BCAT2	branched chain amino acid transaminase 2 [Source:HGNC Symbol;Acc:HGNC:977]	protein_coding	ENST00000595376	ENST00000598162	BCAT2-205	BCAT2-208	retained_intron	protein_coding	0.0141663	0.00759746	0.325044	0.519603	15.8116	10.8073	-0.621978	-0.0958416	0.00145953	0.0131906
SW480	24	ENSG00000171552	BCL2L1	BCL2 like 1 [Source:HGNC Symbol;Acc:HGNC:992]	protein_coding	ENST00000376055	ENST00000439267	BCL2L1-202	BCL2L1-207	protein_coding	protein_coding	0.00422301	0.0244244	0.273246	0.53187	23.8051	13.6184	3.88162	-0.46667	0.00174667	0.0141858
SW620	24	ENSG00000126581	BECN1	beclin 1 [Source:HGNC Symbol;Acc:HGNC:1034]	protein_coding	ENST00000543382	ENST00000589493	BECN1-203	BECN1-210	retained_intron	retained_intron	0.0235783	0.0062477	0.199618	0.282864	6.85638	15.6058	3.1379	-0.0784827	0.00109243	0.0226121
SW480	24	ENSG00000157895	C12orf43	chromosome 12 open reading frame 43 [Source:HGNC Symbol;Acc:HGNC:25719]	protein_coding	ENST00000537817	ENST00000539736	C12orf43-206	C12orf43-208	protein_coding	protein_coding	0.0164512	0.00491674	0.309363	0.187483	12.5815	3.66168	0.170057	1.02797	0.00422524	0.0231631
SW480	24	ENSG00000163689	C3orf67	chromosome 3 open reading frame 67 [Source:HGNC Symbol;Acc:HGNC:24763]	protein_coding	ENST00000472469	ENST00000482387	C3orf67-205	C3orf67-208	protein_coding	protein_coding	0.000799703	0.0460272	0.406286	0.231489	20.8931	3.12816	-1.58531	1.47884	0.00598522	0.0282127
SW480	24	ENSG00000148660	CAMK2G	calcium/calmodulin dependent protein kinase II gamma [Source:HGNC Symbol;Acc:HGNC:1463]	protein_coding	ENST00000394762	ENST00000433289	CAMK2G-206	CAMK2G-208	protein_coding	protein_coding	0.0127716	0.0240835	0.684023	0.997407	19.0289	8.48173	1.32414	-2.67877	0.00026338	0.00704575
SW620	24	ENSG00000171302	CANT1	calcium activated nucleotidase 1 [Source:HGNC Symbol;Acc:HGNC:19721]	protein_coding	ENST00000302345	ENST00000588611	CANT1-201	CANT1-207	protein_coding	protein_coding	0.0105039	0.000799703	0.190921	0.268483	16.8346	9.64399	4.67506	-0.727959	0.006482	0.0439613
SW620	24	ENSG00000014216	CAPN1	calpain 1 [Source:HGNC Symbol;Acc:HGNC:1476]	protein_coding	ENST00000527323	ENST00000528165	CAPN1-208	CAPN1-214	protein_coding	retained_intron	0.000209984	0.0251796	0.287065	0.333558	23.7553	17.8723	3.36104	1.36694	0.00642312	0.0437489
SW480	24	ENSG00000134905	CARS2	cysteinyl-tRNA synthetase 2, mitochondrial [Source:HGNC Symbol;Acc:HGNC:25695]	protein_coding	ENST00000535398	ENST00000540006	CARS2-209	CARS2-220	processed_transcript	retained_intron	0.0270721	0.0164969	0.49476	0.316377	0.591272	19.7915	-0.861437	0.965491	0.00746801	0.0321885
SW480	24	ENSG00000064012	CASP8	caspase 8 [Source:HGNC Symbol;Acc:HGNC:1509]	protein_coding	ENST00000323492	ENST00000490682	CASP8-203	CASP8-220	protein_coding	processed_transcript	0.0324587	0.0267221	0.230319	0.188761	6.26839	0.199954	2.53781	1.88501	0.00594752	0.0281453
SW480	24	ENSG00000153113	CAST	calpastatin [Source:HGNC Symbol;Acc:HGNC:1515]	protein_coding	ENST00000437034	ENST00000513666	CAST-209	CAST-239	protein_coding	retained_intron	0.0192464	0.0406211	0.281744	0.271749	15.4678	3.67135	3.75977	0.628756	0.00350867	0.0207755
SW480	24	ENSG00000147996	CBWD5	COBW domain containing 5 [Source:HGNC Symbol;Acc:HGNC:24584]	protein_coding	ENST00000382405	ENST00000461932	CBWD5-207	CBWD5-211	protein_coding	retained_intron	0.000772588	0.00852339	0.335416	0.180369	12.3275	18.65	2.24858	-0.254629	0.0138856	0.0480405
SW480	24	ENSG00000147996	CBWD5	COBW domain containing 5 [Source:HGNC Symbol;Acc:HGNC:24584]	protein_coding	ENST00000461932	ENST00000476161	CBWD5-211	CBWD5-220	retained_intron	nonsense_mediated_decay	0.00852339	0.041966	0.180369	0.353773	18.65	10.513	-0.254629	0.615185	0.00229313	0.0164983
SW480	24	ENSG00000147996	CBWD5	COBW domain containing 5 [Source:HGNC Symbol;Acc:HGNC:24584]	protein_coding	ENST00000476161	ENST00000485088	CBWD5-220	CBWD5-225	nonsense_mediated_decay	retained_intron	0.041966	0.0120957	0.353773	0.478014	10.513	20.8234	0.615185	-1.77022	0.00129758	0.0124279
SW480	24	ENSG00000147996	CBWD5	COBW domain containing 5 [Source:HGNC Symbol;Acc:HGNC:24584]	protein_coding	ENST00000382405	ENST00000485088	CBWD5-207	CBWD5-225	protein_coding	retained_intron	0.000772588	0.0120957	0.335416	0.478014	12.3275	20.8234	2.24858	-1.77022	0.00265254	0.0179626
SW620	24	ENSG00000158941	CCAR2	cell cycle and apoptosis regulator 2 [Source:HGNC Symbol;Acc:HGNC:23360]	protein_coding	ENST00000520738	ENST00000523801	CCAR2-205	CCAR2-213	protein_coding	protein_coding	0.0118032	0.0499489	0.185587	0.309945	13.9856	4.76554	4.66233	-0.879872	0.00125207	0.0245313
SW480	24	ENSG00000175455	CCDC14	coiled-coil domain containing 14 [Source:HGNC Symbol;Acc:HGNC:25766]	protein_coding	ENST00000310351	ENST00000485727	CCDC14-201	CCDC14-217	protein_coding	protein_coding	0.0141663	0.0112621	0.67811	0.342857	23.4418	17.1747	0.976004	3.91545	0.00221995	0.0163214
SW480	24	ENSG00000175455	CCDC14	coiled-coil domain containing 14 [Source:HGNC Symbol;Acc:HGNC:25766]	protein_coding	ENST00000409697	ENST00000485727	CCDC14-203	CCDC14-217	protein_coding	protein_coding	0.0102121	0.0112621	0.414426	0.342857	0.992483	17.1747	2.91121	3.91545	0.000269591	0.00704575
SW480	24	ENSG00000175455	CCDC14	coiled-coil domain containing 14 [Source:HGNC Symbol;Acc:HGNC:25766]	protein_coding	ENST00000310351	ENST00000488653	CCDC14-201	CCDC14-220	protein_coding	protein_coding	0.0141663	0.0105693	0.67811	0.596686	23.4418	14.4929	0.976004	2.00472	0.0119191	0.0440146
SW480	24	ENSG00000115355	CCDC88A	coiled-coil domain containing 88A [Source:HGNC Symbol;Acc:HGNC:25523]	protein_coding	ENST00000621814	ENST00000645969	CCDC88A-214	CCDC88A-256	protein_coding	retained_intron	0.00543216	0.0159942	1.07692	0.890879	4.47134	14.7342	-2.73952	-1.75301	0.00299351	0.0190623
SW480	24	ENSG00000102225	CDK16	cyclin dependent kinase 16 [Source:HGNC Symbol;Acc:HGNC:8749]	protein_coding	ENST00000517426	ENST00000523699	CDK16-208	CDK16-222	protein_coding	retained_intron	0.00934824	0.0417696	0.250806	0.228126	6.28586	17.274	3.98593	1.89597	0.00116648	0.0118543
SW620	24	ENSG00000149187	CELF1	CUGBP Elav-like family member 1 [Source:HGNC Symbol;Acc:HGNC:2549]	protein_coding	ENST00000528434	ENST00000531165	CELF1-211	CELF1-214	protein_coding	protein_coding	0.0393901	0.0499489	0.527171	0.263795	4.95939	15.5307	-0.813886	3.88531	0.000686161	0.0221849
SW480	24	ENSG00000135048	CEMIP2	cell migration inducing hyaluronidase 2 [Source:HGNC Symbol;Acc:HGNC:11869]	protein_coding	ENST00000538669	ENST00000542935	CEMIP2-209	CEMIP2-210	retained_intron	nonsense_mediated_decay	0.00543216	0.0267221	0.312001	0.320164	14.6752	3.27232	-0.693491	3.72251	0.00140972	0.0130315
SW480	24	ENSG00000102901	CENPT	centromere protein T [Source:HGNC Symbol;Acc:HGNC:25787]	protein_coding	ENST00000564128	ENST00000569862	CENPT-211	CENPT-233	retained_intron	retained_intron	0.000612498	0.0190796	0.389504	0.383234	20.3963	15.9124	-0.588903	2.63258	0.00949675	0.0379442
SW480	24	ENSG00000170791	CHCHD7	coiled-coil-helix-coiled-coil-helix domain containing 7 [Source:HGNC Symbol;Acc:HGNC:28314]	protein_coding	ENST00000518169	ENST00000523975	CHCHD7-206	CHCHD7-218	retained_intron	protein_coding	0.0146233	0.0121821	0.56163	0.310351	12.6922	23.7265	-1.50319	2.15716	0.00224046	0.0163214
SW480	24	ENSG00000133048	CHI3L1	chitinase 3 like 1 [Source:HGNC Symbol;Acc:HGNC:1932]	protein_coding	ENST00000255409	ENST00000478742	CHI3L1-201	CHI3L1-205	protein_coding	retained_intron	0.00136506	0.02899	0.128597	0.244928	11.1496	17.8856	5.48527	1.15618	0.0068384	0.0305567
SW480	24	ENSG00000254505	CHMP4A	charged multivesicular body protein 4A [Source:HGNC Symbol;Acc:HGNC:20274]	protein_coding	ENST00000347519	ENST00000552620	CHMP4A-201	CHMP4A-210	protein_coding	retained_intron	0.00262847	0.02899	0.327012	0.23533	10.7656	18.4542	1.14686	-0.122279	0.00126746	0.012301
SW620	24	ENSG00000099622	CIRBP	cold inducible RNA binding protein [Source:HGNC Symbol;Acc:HGNC:1982]	protein_coding	ENST00000586636	ENST00000621399	CIRBP-210	CIRBP-245	nonsense_mediated_decay	retained_intron	0.0484798	0.0243643	0.356092	0.356199	7.07397	16.3802	2.81404	1.86152	0.00145687	0.0255575
SW480	24	ENSG00000103249	CLCN7	chloride voltage-gated channel 7 [Source:HGNC Symbol;Acc:HGNC:2025]	protein_coding	ENST00000565092	ENST00000567836	CLCN7-209	CLCN7-213	retained_intron	retained_intron	0.0314745	0.0125751	0.349047	0.318916	14.8269	19.0615	2.54652	1.48174	0.00340672	0.0204233
SW480	24	ENSG00000113240	CLK4	CDC like kinase 4 [Source:HGNC Symbol;Acc:HGNC:13659]	protein_coding	ENST00000520957	ENST00000522136	CLK4-208	CLK4-210	protein_coding	nonsense_mediated_decay	0.0200215	0.0352786	0.36624	0.434004	17.5271	1.26056	-0.496378	-0.404433	0.00123953	0.0122078
SW480	24	ENSG00000187118	CMC1	C-X9-C motif containing 1 [Source:HGNC Symbol;Acc:HGNC:28783]	protein_coding	ENST00000334841	ENST00000396610	CMC1-201	CMC1-202	nonsense_mediated_decay	retained_intron	0.0446735	0.00437663	0.417906	0.545201	12.9782	2.83263	0.897707	0.21833	0.00191352	0.014967
SW480	24	ENSG00000143771	CNIH4	cornichon family AMPA receptor auxiliary protein 4 [Source:HGNC Symbol;Acc:HGNC:25013]	protein_coding	ENST00000366857	ENST00000465271	CNIH4-202	CNIH4-205	protein_coding	protein_coding	0.041966	0.00933681	0.203264	0.149844	3.53183	12.9344	2.00166	2.88966	0.0062457	0.0287087
SW480	24	ENSG00000257727	CNPY2	canopy FGF signaling regulator 2 [Source:HGNC Symbol;Acc:HGNC:13529]	protein_coding	ENST00000546937	ENST00000551286	CNPY2-204	CNPY2-208	retained_intron	protein_coding	0.0313405	0.0193919	0.290419	0.51851	15.6351	5.34241	0.496356	-1.63195	0.00782692	0.0333213
SW480	24	ENSG00000119723	COQ6	coenzyme Q6, monooxygenase [Source:HGNC Symbol;Acc:HGNC:20233]	protein_coding	ENST00000394026	ENST00000556588	COQ6-202	COQ6-216	protein_coding	retained_intron	0.0488488	0.0209834	0.387584	0.293768	9.25748	17.021	1.61857	0.353039	0.00156181	0.0135545
SW480	24	ENSG00000062485	CS	citrate synthase [Source:HGNC Symbol;Acc:HGNC:2422]	protein_coding	ENST00000547298	ENST00000550996	CS-208	CS-222	protein_coding	retained_intron	0.0298659	0.0324587	0.236878	0.173397	3.15169	14.393	0.318694	0.685351	0.00158748	0.0135692
SW480	24	ENSG00000154832	CXXC1	CXXC finger protein 1 [Source:HGNC Symbol;Acc:HGNC:24343]	protein_coding	ENST00000586568	ENST00000592078	CXXC1-206	CXXC1-217	retained_intron	retained_intron	0.0155372	0.0150802	0.413368	0.307489	12.8274	19.298	-1.10092	-0.353035	0.00766456	0.0327858
SW480	24	ENSG00000178927	CYBC1	cytochrome b-245 chaperone 1 [Source:HGNC Symbol;Acc:HGNC:28672]	protein_coding	ENST00000577732	ENST00000585044	CYBC1-210	CYBC1-237	protein_coding	retained_intron	0.0399824	0.0152457	0.345116	0.296319	11.2957	15.7658	-0.659946	3.07351	0.00882289	0.0360106
SW480	24	ENSG00000186104	CYP2R1	cytochrome P450 family 2 subfamily R member 1 [Source:HGNC Symbol;Acc:HGNC:20580]	protein_coding	ENST00000530609	ENST00000532378	CYP2R1-206	CYP2R1-207	nonsense_mediated_decay	protein_coding	0.0296743	0.0118991	0.201825	0.25498	9.81702	16.2814	1.65894	0.938405	0.000788099	0.010104
SW480	24	ENSG00000108669	CYTH1	cytohesin 1 [Source:HGNC Symbol;Acc:HGNC:9501]	protein_coding	ENST00000586299	ENST00000589768	CYTH1-206	CYTH1-211	retained_intron	protein_coding	0.0470107	0.0259047	0.282873	0.212176	15.2042	23.0541	2.87685	1.06312	0.00714927	0.0311356
SW480	24	ENSG00000137100	DCTN3	dynactin subunit 3 [Source:HGNC Symbol;Acc:HGNC:2713]	protein_coding	ENST00000259632	ENST00000479399	DCTN3-201	DCTN3-210	protein_coding	processed_transcript	0.00342733	0.0293817	0.108717	0.199543	3.68995	15.5369	4.82998	0.435469	0.00195203	0.0151866
SW480	24	ENSG00000169738	DCXR	dicarbonyl and L-xylulose reductase [Source:HGNC Symbol;Acc:HGNC:18985]	protein_coding	ENST00000578885	ENST00000580750	DCXR-207	DCXR-214	retained_intron	retained_intron	0.00121002	0.0405374	0.694686	0.508427	16.9019	9.16804	-0.537361	-0.436555	0.000580652	0.00900572
SW620	24	ENSG00000100201	DDX17	DEAD-box helicase 17 [Source:HGNC Symbol;Acc:HGNC:2740]	protein_coding	ENST00000403230	ENST00000431312	DDX17-203	DDX17-204	protein_coding	retained_intron	0.0288187	0.0172128	0.571477	0.669284	4.73692	15.4077	-0.0191288	2.03128	0.00327663	0.0319372
SW480	24	ENSG00000215301	DDX3X	DEAD-box helicase 3 X-linked [Source:HGNC Symbol;Acc:HGNC:2745]	protein_coding	ENST00000441189	ENST00000480592	DDX3X-202	DDX3X-205	protein_coding	retained_intron	0.0314745	0.00560739	0.365909	0.461255	4.28327	13.7974	4.15183	-0.513742	0.00782708	0.0333213
SW480	24	ENSG00000215301	DDX3X	DEAD-box helicase 3 X-linked [Source:HGNC Symbol;Acc:HGNC:2745]	protein_coding	ENST00000480592	ENST00000645080	DDX3X-205	DDX3X-246	retained_intron	nonsense_mediated_decay	0.00560739	0.0484798	0.461255	0.422778	13.7974	2.44753	-0.513742	2.22303	0.00301318	0.0190623
SW480	24	ENSG00000149091	DGKZ	diacylglycerol kinase zeta [Source:HGNC Symbol;Acc:HGNC:2857]	protein_coding	ENST00000318201	ENST00000528173	DGKZ-201	DGKZ-215	protein_coding	retained_intron	0.00352576	0.00846148	0.202058	0.342127	21.733	15.1387	3.29084	2.47078	0.00345399	0.0205333
SW480	24	ENSG00000149091	DGKZ	diacylglycerol kinase zeta [Source:HGNC Symbol;Acc:HGNC:2857]	protein_coding	ENST00000454345	ENST00000532868	DGKZ-204	DGKZ-220	protein_coding	protein_coding	0.0011344	0.0471248	0.402488	0.522332	0.334515	9.14922	0.682184	-0.867704	0.0016322	0.0135772
SW480	24	ENSG00000151208	DLG5	discs large MAGUK scaffold protein 5 [Source:HGNC Symbol;Acc:HGNC:2904]	protein_coding	ENST00000424842	ENST00000468332	DLG5-202	DLG5-206	protein_coding	nonsense_mediated_decay	0.028294	0.041966	0.657357	0.352292	11.0786	1.66659	2.81584	0.599678	0.00402793	0.0227304
SW480	24	ENSG00000161249	DMKN	dermokine [Source:HGNC Symbol;Acc:HGNC:25063]	protein_coding	ENST00000443640	ENST00000472365	DMKN-212	DMKN-238	protein_coding	retained_intron	0.00451426	0.00141056	0.240935	0.371113	6.98413	16.1902	1.0773	1.07392	0.000397672	0.00796905
SW480	24	ENSG00000161249	DMKN	dermokine [Source:HGNC Symbol;Acc:HGNC:25063]	protein_coding	ENST00000443640	ENST00000476051	DMKN-212	DMKN-241	protein_coding	processed_transcript	0.00451426	0.00787803	0.240935	0.251539	6.98413	11.9779	1.0773	-0.579788	0.0142095	0.0487701
SW480	24	ENSG00000161249	DMKN	dermokine [Source:HGNC Symbol;Acc:HGNC:25063]	protein_coding	ENST00000443640	ENST00000489395	DMKN-212	DMKN-254	protein_coding	retained_intron	0.00451426	0.00451426	0.240935	0.282029	6.98413	15.8304	1.0773	2.60282	0.00121697	0.0120892
SW480	24	ENSG00000106976	DNM1	dynamin 1 [Source:HGNC Symbol;Acc:HGNC:2972]	protein_coding	ENST00000627543	ENST00000636280	DNM1-212	DNM1-222	protein_coding	nonsense_mediated_decay	0.00147725	0.0164969	0.337063	0.388966	13.2989	17.5315	1.20348	0.537446	0.0128223	0.0460575
SW620	24	ENSG00000151914	DST	dystonin [Source:HGNC Symbol;Acc:HGNC:1090]	protein_coding	ENST00000244364	ENST00000340834	DST-201	DST-203	protein_coding	protein_coding	0.0485066	0.0308019	0.223749	0.218419	2.92348	13.3072	5.64448	0.976354	0.00370577	0.0328959
SW480	24	ENSG00000204348	DXO	decapping exoribonuclease [Source:HGNC Symbol;Acc:HGNC:2992]	protein_coding	ENST00000473976	ENST00000477826	DXO-205	DXO-207	retained_intron	retained_intron	0.043083	1.54107e-05	0.267354	0.370726	22.593	16.9181	0.196865	0.762726	0.00902964	0.0366058
SW480	24	ENSG00000197102	DYNC1H1	dynein cytoplasmic 1 heavy chain 1 [Source:HGNC Symbol;Acc:HGNC:2961]	protein_coding	ENST00000556499	ENST00000643829	DYNC1H1-210	DYNC1H1-223	retained_intron	retained_intron	0.0215415	0.0282228	0.228155	0.291567	16.7685	5.22297	-0.859363	3.62457	0.00808825	0.0338748
SW480	24	ENSG00000205250	E2F4	E2F transcription factor 4 [Source:HGNC Symbol;Acc:HGNC:3118]	protein_coding	ENST00000567007	ENST00000568839	E2F4-208	E2F4-212	retained_intron	nonsense_mediated_decay	0.0105039	0.00505722	0.322482	0.577873	12.4735	1.81167	1.60252	-2.08452	0.00130439	0.0124434
SW480	24	ENSG00000158813	EDA	ectodysplasin A [Source:HGNC Symbol;Acc:HGNC:3157]	protein_coding	ENST00000374552	ENST00000374553	EDA-203	EDA-204	protein_coding	protein_coding	0.0192464	0.00306826	0.536208	0.523559	3.3226	12.1256	1.32421	2.42662	0.0040491	0.0227431
SW620	24	ENSG00000107938	EDRF1	erythroid differentiation regulatory factor 1 [Source:HGNC Symbol;Acc:HGNC:24640]	protein_coding	ENST00000337623	ENST00000368813	EDRF1-201	EDRF1-204	protein_coding	protein_coding	0.00436864	0.00271608	0.227611	0.203405	5.64737	13.4181	4.21958	0.619869	0.00141925	0.0255575
SW480	24	ENSG00000173442	EHBP1L1	EH domain binding protein 1 like 1 [Source:HGNC Symbol;Acc:HGNC:30682]	protein_coding	ENST00000309295	ENST00000526990	EHBP1L1-201	EHBP1L1-202	protein_coding	retained_intron	0.0175967	0.0267221	0.132448	0.235546	11.4327	16.7348	6.5726	1.9347	0.0130976	0.0463722
SW480	24	ENSG00000173812	EIF1	eukaryotic translation initiation factor 1 [Source:HGNC Symbol;Acc:HGNC:3249]	protein_coding	ENST00000469257	ENST00000591776	EIF1-203	EIF1-207	protein_coding	protein_coding	0.0296208	0.0300323	0.15549	0.12348	10.2009	1.9064	4.36177	6.29001	0.00305021	0.0191455
SW620	24	ENSG00000156976	EIF4A2	eukaryotic translation initiation factor 4A2 [Source:HGNC Symbol;Acc:HGNC:3284]	protein_coding	ENST00000323963	ENST00000494445	EIF4A2-201	EIF4A2-223	protein_coding	retained_intron	0.00145606	0.00549896	0.287749	0.193248	16.2098	5.7999	7.36725	4.1584	0.00477737	0.0368043
SW620	24	ENSG00000156976	EIF4A2	eukaryotic translation initiation factor 4A2 [Source:HGNC Symbol;Acc:HGNC:3284]	protein_coding	ENST00000468362	ENST00000494445	EIF4A2-216	EIF4A2-223	retained_intron	retained_intron	0.0155372	0.00549896	0.245963	0.193248	13.9265	5.7999	1.43381	4.1584	0.00338087	0.0319372
SW480	24	ENSG00000197586	ENTPD6	ectonucleoside triphosphate diphosphohydrolase 6 (putative) [Source:HGNC Symbol;Acc:HGNC:3368]	protein_coding	ENST00000433259	ENST00000485936	ENTPD6-209	ENTPD6-217	protein_coding	processed_transcript	0.0108867	0.00131956	0.400542	0.301397	11.3276	16.2779	2.62455	4.05124	0.000269571	0.00704575
SW480	24	ENSG00000197586	ENTPD6	ectonucleoside triphosphate diphosphohydrolase 6 (putative) [Source:HGNC Symbol;Acc:HGNC:3368]	protein_coding	ENST00000433259	ENST00000490187	ENTPD6-209	ENTPD6-218	protein_coding	processed_transcript	0.0108867	0.00297529	0.400542	0.214483	11.3276	17.5097	2.62455	1.98751	0.000661894	0.0095281
SW480	24	ENSG00000141736	ERBB2	erb-b2 receptor tyrosine kinase 2 [Source:HGNC Symbol;Acc:HGNC:3430]	protein_coding	ENST00000580074	ENST00000584601	ERBB2-210	ERBB2-219	protein_coding	protein_coding	0.0197963	0.00481429	1.06402	0.533025	13.3003	4.30238	-2.92828	-0.210928	0.0015733	0.0135692
SW480	24	ENSG00000104884	ERCC2	ERCC excision repair 2, TFIIH core complex helicase subunit [Source:HGNC Symbol;Acc:HGNC:3434]	protein_coding	ENST00000588652	ENST00000646507	ERCC2-211	ERCC2-213	retained_intron	retained_intron	0.00875326	0.0499489	0.496664	0.53586	16.5754	6.60331	0.303886	0.391183	0.0119588	0.0440936
SW480	24	ENSG00000125991	ERGIC3	ERGIC and golgi 3 [Source:HGNC Symbol;Acc:HGNC:15927]	protein_coding	ENST00000279052	ENST00000451605	ERGIC3-201	ERGIC3-210	retained_intron	protein_coding	0.00487442	0.0267221	0.379108	0.300423	17.5224	6.39985	3.46546	0.0128775	0.000441882	0.00810904
SW480	24	ENSG00000125991	ERGIC3	ERGIC and golgi 3 [Source:HGNC Symbol;Acc:HGNC:15927]	protein_coding	ENST00000447986	ENST00000451605	ERGIC3-209	ERGIC3-210	retained_intron	protein_coding	0.00437663	0.0267221	0.530461	0.300423	16.2713	6.39985	-1.13755	0.0128775	0.0027942	0.0185048
SW480	24	ENSG00000125991	ERGIC3	ERGIC and golgi 3 [Source:HGNC Symbol;Acc:HGNC:15927]	protein_coding	ENST00000451605	ENST00000488384	ERGIC3-210	ERGIC3-216	protein_coding	retained_intron	0.0267221	0.0137093	0.300423	0.448943	6.39985	16.5683	0.0128775	0.425303	0.000754524	0.0100557
SW480	24	ENSG00000125991	ERGIC3	ERGIC and golgi 3 [Source:HGNC Symbol;Acc:HGNC:15927]	protein_coding	ENST00000451605	ENST00000489071	ERGIC3-210	ERGIC3-218	protein_coding	processed_transcript	0.0267221	0.000738624	0.300423	0.171574	6.39985	16.3403	0.0128775	1.06759	0.00367926	0.0213646
SW480	24	ENSG00000140374	ETFA	electron transfer flavoprotein subunit alpha [Source:HGNC Symbol;Acc:HGNC:3481]	protein_coding	ENST00000557975	ENST00000559758	ETFA-204	ETFA-209	retained_intron	retained_intron	0.0308019	0.00525693	0.274996	0.371112	14.828	3.72755	-1.68449	-0.871214	0.000347366	0.00745597
SW480	24	ENSG00000172775	FAM192A	family with sequence similarity 192 member A [Source:HGNC Symbol;Acc:HGNC:29856]	protein_coding	ENST00000565760	ENST00000566584	FAM192A-210	FAM192A-215	protein_coding	protein_coding	2.61394e-05	0.0197963	0.384261	0.355736	8.07188	19.5203	0.0190673	-1.22487	0.000641906	0.00940941
SW480	24	ENSG00000172775	FAM192A	family with sequence similarity 192 member A [Source:HGNC Symbol;Acc:HGNC:29856]	protein_coding	ENST00000565760	ENST00000568671	FAM192A-210	FAM192A-219	protein_coding	protein_coding	2.61394e-05	0.0373766	0.384261	0.651234	8.07188	2.07562	0.0190673	-3.20991	0.0137795	0.0479638
SW480	24	ENSG00000178761	FAM219B	family with sequence similarity 219 member B [Source:HGNC Symbol;Acc:HGNC:24695]	protein_coding	ENST00000563069	ENST00000566894	FAM219B-203	FAM219B-215	nonsense_mediated_decay	retained_intron	0.00140866	0.0150802	0.342843	0.251653	22.5536	16.9116	1.24999	0.971531	0.00251605	0.0174153
SW620	24	ENSG00000167930	FAM234A	family with sequence similarity 234 member A [Source:HGNC Symbol;Acc:HGNC:14163]	protein_coding	ENST00000301678	ENST00000420046	FAM234A-201	FAM234A-206	protein_coding	protein_coding	0.0354095	0.0128741	0.235533	0.268629	14.2658	2.75299	5.07291	0.899057	0.00241388	0.0290214
SW480	24	ENSG00000145868	FBXO38	F-box protein 38 [Source:HGNC Symbol;Acc:HGNC:28844]	protein_coding	ENST00000394370	ENST00000508485	FBXO38-203	FBXO38-212	protein_coding	processed_transcript	0.0150802	0.00904503	0.39339	0.426407	23.7041	5.03398	2.54623	-1.01276	0.00371897	0.0214914
SW480	24	ENSG00000100225	FBXO7	F-box protein 7 [Source:HGNC Symbol;Acc:HGNC:13586]	protein_coding	ENST00000425028	ENST00000492535	FBXO7-204	FBXO7-209	nonsense_mediated_decay	retained_intron	0.00919363	0.00278933	0.345545	0.174441	9.48143	17.8157	2.43781	2.19882	0.000633002	0.00934346
SW620	24	ENSG00000172500	FIBP	FGF1 intracellular binding protein [Source:HGNC Symbol;Acc:HGNC:3705]	protein_coding	ENST00000532934	ENST00000534032	FIBP-210	FIBP-213	retained_intron	retained_intron	0.00422301	0.0290799	0.260811	0.154278	22.9344	13.7757	-0.212493	1.85275	0.000471055	0.0205857
SW620	24	ENSG00000145216	FIP1L1	factor interacting with PAPOLA and CPSF1 [Source:HGNC Symbol;Acc:HGNC:19124]	protein_coding	ENST00000504094	ENST00000511055	FIP1L1-204	FIP1L1-209	protein_coding	retained_intron	0.00879834	0.0313405	0.189614	0.3224	5.43838	16.7648	1.59737	-0.53022	0.00270045	0.0301356
SW620	24	ENSG00000145216	FIP1L1	factor interacting with PAPOLA and CPSF1 [Source:HGNC Symbol;Acc:HGNC:19124]	protein_coding	ENST00000504094	ENST00000513008	FIP1L1-204	FIP1L1-211	protein_coding	retained_intron	0.00879834	0.0146233	0.189614	0.368708	5.43838	23.8994	1.59737	0.314816	0.00667677	0.0445212
SW620	24	ENSG00000088832	FKBP1A	FK506 binding protein 1A [Source:HGNC Symbol;Acc:HGNC:3711]	protein_coding	ENST00000381719	ENST00000614856	FKBP1A-202	FKBP1A-210	protein_coding	protein_coding	0.0159942	0.000371971	0.2538	0.430423	1.96004	13.7179	0.793872	-0.872648	0.00187636	0.0277464
SW480	24	ENSG00000116717	GADD45A	growth arrest and DNA damage inducible alpha [Source:HGNC Symbol;Acc:HGNC:4095]	protein_coding	ENST00000460575	ENST00000484245	GADD45A-203	GADD45A-204	retained_intron	retained_intron	0.036393	0.0406211	0.22139	0.342577	17.1614	6.80055	-1.01355	-1.75325	0.0134023	0.047104
SW480	24	ENSG00000139629	GALNT6	polypeptide N-acetylgalactosaminyltransferase 6 [Source:HGNC Symbol;Acc:HGNC:4128]	protein_coding	ENST00000603203	ENST00000603680	GALNT6-204	GALNT6-208	processed_transcript	retained_intron	0.0290938	0.0121168	0.41113	0.26228	5.43621	15.3177	0.0808455	1.22225	0.00433802	0.0234878
SW480	24	ENSG00000139629	GALNT6	polypeptide N-acetylgalactosaminyltransferase 6 [Source:HGNC Symbol;Acc:HGNC:4128]	protein_coding	ENST00000603563	ENST00000603680	GALNT6-206	GALNT6-208	protein_coding	retained_intron	0.00852339	0.0121168	0.491918	0.26228	5.67153	15.3177	-0.761744	1.22225	0.000732515	0.0100065
SW480	24	ENSG00000278311	GGNBP2	gametogenetin binding protein 2 [Source:HGNC Symbol;Acc:HGNC:19357]	protein_coding	ENST00000612563	ENST00000617860	GGNBP2-211	GGNBP2-215	retained_intron	retained_intron	0.000395219	0.0211546	0.336796	0.178107	14.8201	20.5122	-0.987003	0.627054	0.00620182	0.0287087
SW480	24	ENSG00000278311	GGNBP2	gametogenetin binding protein 2 [Source:HGNC Symbol;Acc:HGNC:19357]	protein_coding	ENST00000617860	ENST00000619573	GGNBP2-215	GGNBP2-217	retained_intron	retained_intron	0.0211546	0.000252681	0.178107	0.330239	20.5122	16.2428	0.627054	0.388701	0.000411331	0.00796905
SW480	24	ENSG00000167699	GLOD4	glyoxalase domain containing 4 [Source:HGNC Symbol;Acc:HGNC:14111]	protein_coding	ENST00000574354	ENST00000575528	GLOD4-207	GLOD4-210	retained_intron	nonsense_mediated_decay	0.0128741	0.000772588	0.397309	0.526247	16.3502	4.71582	-0.597735	-1.18223	0.000567373	0.00898529
SW480	24	ENSG00000238105	GOLGA2P5	GOLGA2 pseudogene 5 [Source:HGNC Symbol;Acc:HGNC:25315]	transcribed_unprocessed_pseudogene	ENST00000545820	ENST00000546413	GOLGA2P5-206	GOLGA2P5-207	retained_intron	retained_intron	0.0240835	0.000439853	0.70464	0.410006	18.7394	14.3768	-2.37266	0.49104	0.00412973	0.0230161
SW480	24	ENSG00000108433	GOSR2	golgi SNAP receptor complex member 2 [Source:HGNC Symbol;Acc:HGNC:4431]	protein_coding	ENST00000638579	ENST00000640621	GOSR2-217	GOSR2-240	nonsense_mediated_decay	protein_coding	0.0255431	0.0016939	0.753199	0.419602	12.0477	21.5872	-4.046	0.721971	0.0045548	0.0241187
SW480	24	ENSG00000132463	GRSF1	G-rich RNA sequence binding factor 1 [Source:HGNC Symbol;Acc:HGNC:4610]	protein_coding	ENST00000254799	ENST00000505068	GRSF1-201	GRSF1-204	protein_coding	retained_intron	0.00301363	0.00136506	0.110219	0.138478	9.6677	19.708	3.68039	3.18937	0.00104466	0.0114674
SW620	24	ENSG00000186088	GSAP	gamma-secretase activating protein [Source:HGNC Symbol;Acc:HGNC:28042]	protein_coding	ENST00000257626	ENST00000334003	GSAP-201	GSAP-202	protein_coding	retained_intron	0.00141056	0.0483287	0.19393	0.370295	23.9907	16.8293	3.24516	0.323503	0.00294078	0.0309873
SW620	24	ENSG00000213780	GTF2H4	general transcription factor IIH subunit 4 [Source:HGNC Symbol;Acc:HGNC:4658]	protein_coding	ENST00000376316	ENST00000487746	GTF2H4-202	GTF2H4-206	protein_coding	retained_intron	0.00436864	0.0352786	0.356778	0.597847	0.34703	16.3779	1.22186	0.358255	0.00192836	0.0277464
SW480	24	ENSG00000263001	GTF2I	general transcription factor IIi [Source:HGNC Symbol;Acc:HGNC:4659]	protein_coding	ENST00000614048	ENST00000614986	GTF2I-214	GTF2I-215	retained_intron	protein_coding	0.00824844	0.00785944	0.166043	0.134627	10.8503	4.59564	3.85385	7.09551	0.00335568	0.0201676
SW480	24	ENSG00000143774	GUK1	guanylate kinase 1 [Source:HGNC Symbol;Acc:HGNC:4693]	protein_coding	ENST00000460224	ENST00000477206	GUK1-214	GUK1-222	processed_transcript	processed_transcript	0.00465988	0.0107319	0.142886	0.200783	1.03821	8.5389	0.191242	0.457108	0.000761285	0.0100557
SW480	24	ENSG00000143774	GUK1	guanylate kinase 1 [Source:HGNC Symbol;Acc:HGNC:4693]	protein_coding	ENST00000469973	ENST00000477206	GUK1-218	GUK1-222	processed_transcript	processed_transcript	0.0473685	0.0107319	0.25548	0.200783	16.0074	8.5389	0.398401	0.457108	0.00144554	0.0131632
SW480	24	ENSG00000169919	GUSB	glucuronidase beta [Source:HGNC Symbol;Acc:HGNC:4696]	protein_coding	ENST00000430730	ENST00000462371	GUSB-203	GUSB-207	nonsense_mediated_decay	retained_intron	0.0345204	0.0401073	0.389063	0.449985	12.1621	21.7332	0.956239	-0.325809	0.0022269	0.0163214
SW480	24	ENSG00000169919	GUSB	glucuronidase beta [Source:HGNC Symbol;Acc:HGNC:4696]	protein_coding	ENST00000462371	ENST00000466883	GUSB-207	GUSB-209	retained_intron	retained_intron	0.0401073	0.0132523	0.449985	0.423026	21.7332	16.0283	-0.325809	2.05551	0.000660907	0.0095281
SW620	24	ENSG00000113648	H2AFY	H2A histone family member Y [Source:HGNC Symbol;Acc:HGNC:4740]	protein_coding	ENST00000312469	ENST00000506218	H2AFY-202	H2AFY-208	protein_coding	retained_intron	0.00436864	0.04823	0.390175	0.204025	19.7469	9.78309	3.88671	-0.788565	0.00333812	0.0319372
SW480	24	ENSG00000231074	HCG18	HLA complex group 18 [Source:HGNC Symbol;Acc:HGNC:31337]	antisense	ENST00000449544	ENST00000454269	HCG18-238	HCG18-240	antisense	antisense	0.0209834	0.00145606	1.32823	0.994225	11.9801	2.81596	-1.81352	-1.8645	0.000301989	0.00724748
SW620	24	ENSG00000094631	HDAC6	histone deacetylase 6 [Source:HGNC Symbol;Acc:HGNC:14064]	protein_coding	ENST00000334136	ENST00000488905	HDAC6-201	HDAC6-230	protein_coding	retained_intron	0.0248133	0.0259361	0.236121	0.351005	22.318	15.1574	5.29453	-0.564403	0.00331605	0.0319372
SW620	24	ENSG00000094631	HDAC6	histone deacetylase 6 [Source:HGNC Symbol;Acc:HGNC:14064]	protein_coding	ENST00000440653	ENST00000488905	HDAC6-209	HDAC6-230	protein_coding	retained_intron	0.0455448	0.0259361	0.411601	0.351005	4.00066	15.1574	-1.38798	-0.564403	0.00112418	0.0226121
SW480	24	ENSG00000092148	HECTD1	HECT domain E3 ubiquitin protein ligase 1 [Source:HGNC Symbol;Acc:HGNC:20157]	protein_coding	ENST00000555843	ENST00000556224	HECTD1-210	HECTD1-213	retained_intron	protein_coding	0.0392706	0.0300323	0.867024	1.07237	18.0711	1.48003	-0.261147	-2.73525	0.00142566	0.0130315
SW480	24	ENSG00000092148	HECTD1	HECT domain E3 ubiquitin protein ligase 1 [Source:HGNC Symbol;Acc:HGNC:20157]	protein_coding	ENST00000399332	ENST00000611816	HECTD1-201	HECTD1-219	protein_coding	protein_coding	0.0270721	0.0192464	0.38131	0.423966	11.4698	22.486	4.70744	2.17742	0.00107852	0.0116242
SW620	24	ENSG00000149196	HIKESHI	Hikeshi, heat shock protein nuclear import factor [Source:HGNC Symbol;Acc:HGNC:26938]	protein_coding	ENST00000529405	ENST00000532270	HIKESHI-203	HIKESHI-206	retained_intron	processed_transcript	0.02899	0.00451426	0.187263	0.296763	14.786	23.9789	-0.866103	-0.695256	0.00754165	0.0469346
SW480	24	ENSG00000205581	HMGN1	high mobility group nucleosome binding domain 1 [Source:HGNC Symbol;Acc:HGNC:4984]	protein_coding	ENST00000431390	ENST00000486741	HMGN1-206	HMGN1-216	nonsense_mediated_decay	retained_intron	0.0197963	0.00436864	0.370929	0.240615	6.93842	17.8755	-0.52074	4.78552	0.0035625	0.0208376
SW480	24	ENSG00000205581	HMGN1	high mobility group nucleosome binding domain 1 [Source:HGNC Symbol;Acc:HGNC:4984]	protein_coding	ENST00000431390	ENST00000492280	HMGN1-206	HMGN1-220	nonsense_mediated_decay	retained_intron	0.0197963	0.0121821	0.370929	0.243987	6.93842	17.5267	-0.52074	3.13087	0.0147454	0.0498566
SW620	24	ENSG00000092199	HNRNPC	heterogeneous nuclear ribonucleoprotein C (C1/C2) [Source:HGNC Symbol;Acc:HGNC:5035]	protein_coding	ENST00000554417	ENST00000555883	HNRNPC-210	HNRNPC-221	retained_intron	protein_coding	0.0319093	0.021837	0.174799	0.231119	4.80977	21.1248	0.99216	-0.386225	0.00276218	0.0304415
SW480	24	ENSG00000165119	HNRNPK	heterogeneous nuclear ribonucleoprotein K [Source:HGNC Symbol;Acc:HGNC:5044]	protein_coding	ENST00000457156	ENST00000493362	HNRNPK-206	HNRNPK-211	protein_coding	retained_intron	0.0125751	0.00145606	0.15535	0.106881	1.83312	20.6778	5.81249	1.92155	0.00210461	0.0158604
SW480	24	ENSG00000104824	HNRNPL	heterogeneous nuclear ribonucleoprotein L [Source:HGNC Symbol;Acc:HGNC:5045]	protein_coding	ENST00000595804	ENST00000597731	HNRNPL-205	HNRNPL-206	retained_intron	retained_intron	0.0264589	0.0113595	0.20231	0.210323	20.8186	15.4918	4.19831	3.24444	0.0123058	0.0448478
SW480	24	ENSG00000137496	IL18BP	interleukin 18 binding protein [Source:HGNC Symbol;Acc:HGNC:5987]	protein_coding	ENST00000343898	ENST00000497194	IL18BP-203	IL18BP-209	nonsense_mediated_decay	protein_coding	0.027508	0.00449531	0.227398	0.305511	23.4856	15.4121	-1.88849	1.34741	0.00296101	0.0190328
SW620	24	ENSG00000149503	INCENP	inner centromere protein [Source:HGNC Symbol;Acc:HGNC:6058]	protein_coding	ENST00000278849	ENST00000394818	INCENP-201	INCENP-202	protein_coding	protein_coding	0.000224466	0.0171018	0.116773	0.207884	3.86551	21.4497	5.08348	4.62791	0.00778009	0.0471583
SW480	24	ENSG00000104613	INTS10	integrator complex subunit 10 [Source:HGNC Symbol;Acc:HGNC:25548]	protein_coding	ENST00000517546	ENST00000520827	INTS10-202	INTS10-207	retained_intron	nonsense_mediated_decay	0.0335197	0.0288187	0.422181	0.299201	16.7845	9.8739	-0.446936	-0.504589	0.00557913	0.0272053
SW620	24	ENSG00000127054	INTS11	integrator complex subunit 11 [Source:HGNC Symbol;Acc:HGNC:26052]	protein_coding	ENST00000470030	ENST00000525769	INTS11-214	INTS11-228	retained_intron	retained_intron	0.0186965	0.00743362	0.482964	0.74756	19.4916	9.44797	0.911025	-1.90337	0.00542928	0.0390669
SW480	24	ENSG00000108506	INTS2	integrator complex subunit 2 [Source:HGNC Symbol;Acc:HGNC:29241]	protein_coding	ENST00000444766	ENST00000647009	INTS2-202	INTS2-210	protein_coding	protein_coding	0.0141663	0.0404222	0.401559	0.41696	1.15727	11.464	3.71738	3.07879	0.00124414	0.0122078
SW480	24	ENSG00000165359	INTS6L	integrator complex subunit 6 like [Source:HGNC Symbol;Acc:HGNC:27334]	protein_coding	ENST00000370752	ENST00000493637	INTS6L-201	INTS6L-204	protein_coding	retained_intron	0.0113792	0.0279454	0.131643	0.216391	5.24145	17.1269	2.60981	2.29856	0.00417663	0.0231351
SW480	24	ENSG00000126456	IRF3	interferon regulatory factor 3 [Source:HGNC Symbol;Acc:HGNC:6118]	protein_coding	ENST00000594387	ENST00000599144	IRF3-208	IRF3-222	retained_intron	protein_coding	0.0344256	0.0248133	0.351589	0.670587	15.2894	7.56454	0.486477	0.772292	0.000527378	0.00881022
SW480	24	ENSG00000126456	IRF3	interferon regulatory factor 3 [Source:HGNC Symbol;Acc:HGNC:6118]	protein_coding	ENST00000596644	ENST00000599144	IRF3-211	IRF3-222	retained_intron	protein_coding	0.0124954	0.0248133	0.546198	0.670587	15.6967	7.56454	-0.75723	0.772292	0.00142339	0.0130315
SW480	24	ENSG00000105655	ISYNA1	inositol-3-phosphate synthase 1 [Source:HGNC Symbol;Acc:HGNC:29821]	protein_coding	ENST00000578352	ENST00000582287	ISYNA1-205	ISYNA1-209	protein_coding	retained_intron	0.0480067	0.00306826	0.224331	0.404672	23.8489	13.2408	-0.513874	-0.154883	0.0037656	0.0217086
SW480	24	ENSG00000138434	ITPRID2	ITPR interacting domain containing 2 [Source:HGNC Symbol;Acc:HGNC:11319]	protein_coding	ENST00000480753	ENST00000491720	ITPRID2-212	ITPRID2-213	retained_intron	retained_intron	0.029692	0.0159942	0.19628	0.202919	9.24447	16.9664	1.36488	3.12691	0.00518788	0.0260225
SW480	24	ENSG00000142687	KIAA0319L	KIAA0319 like [Source:HGNC Symbol;Acc:HGNC:30071]	protein_coding	ENST00000426982	ENST00000485551	KIAA0319L-203	KIAA0319L-217	protein_coding	processed_transcript	0.036393	0.041966	0.633627	0.317108	1.85635	18.0071	-0.286702	1.67574	0.00635649	0.0290513
SW480	24	ENSG00000104731	KLHDC4	kelch domain containing 4 [Source:HGNC Symbol;Acc:HGNC:25272]	protein_coding	ENST00000569487	ENST00000622456	KLHDC4-225	KLHDC4-227	retained_intron	protein_coding	0.0243643	0.00882672	0.327362	0.596363	17.5677	7.94034	-0.0452063	-0.293385	0.00175793	0.0142076
SW480	24	ENSG00000129347	KRI1	KRI1 homolog [Source:HGNC Symbol;Acc:HGNC:25769]	protein_coding	ENST00000536689	ENST00000546063	KRI1-204	KRI1-213	retained_intron	retained_intron	0.000270108	0.0344259	0.273283	0.325996	15.3508	6.24966	0.910991	-0.990601	0.00703095	0.031081
SW480	24	ENSG00000001631	KRIT1	KRIT1, ankyrin repeat containing [Source:HGNC Symbol;Acc:HGNC:1573]	protein_coding	ENST00000394505	ENST00000470309	KRIT1-203	KRIT1-220	protein_coding	retained_intron	0.0141663	0.0484798	0.199749	0.139903	2.35853	9.998	5.07543	-0.735487	0.000485177	0.00865072
SW480	24	ENSG00000001631	KRIT1	KRIT1, ankyrin repeat containing [Source:HGNC Symbol;Acc:HGNC:1573]	protein_coding	ENST00000430102	ENST00000470309	KRIT1-210	KRIT1-220	protein_coding	retained_intron	0.0356634	0.0484798	0.233675	0.139903	1.5473	9.998	-0.118082	-0.735487	0.0130667	0.0463309
SW480	24	ENSG00000105700	KXD1	KxDL motif containing 1 [Source:HGNC Symbol;Acc:HGNC:28420]	protein_coding	ENST00000598830	ENST00000601630	KXD1-209	KXD1-216	protein_coding	protein_coding	0.00224765	0.0132662	0.3493	0.266078	16.5223	7.0477	0.0964663	0.241832	0.00404396	0.0227431
SW480	24	ENSG00000105700	KXD1	KxDL motif containing 1 [Source:HGNC Symbol;Acc:HGNC:28420]	protein_coding	ENST00000601630	ENST00000602094	KXD1-216	KXD1-217	protein_coding	protein_coding	0.0132662	0.00145606	0.266078	0.345005	7.0477	15.3832	0.241832	2.12815	0.011709	0.0435734
SW480	24	ENSG00000133706	LARS	leucyl-tRNA synthetase [Source:HGNC Symbol;Acc:HGNC:6512]	protein_coding	ENST00000504323	ENST00000506231	LARS-204	LARS-207	retained_intron	retained_intron	0.000509234	0.00827505	0.296192	0.261033	21.0179	11.5712	-0.650855	-0.0032184	0.00479703	0.0247469
SW480	24	ENSG00000133706	LARS	leucyl-tRNA synthetase [Source:HGNC Symbol;Acc:HGNC:6512]	protein_coding	ENST00000506231	ENST00000508709	LARS-207	LARS-211	retained_intron	retained_intron	0.00827505	0.00543216	0.261033	0.34035	11.5712	0.237444	-0.0032184	-2.55687	0.00534275	0.0264291
SW480	24	ENSG00000133706	LARS	leucyl-tRNA synthetase [Source:HGNC Symbol;Acc:HGNC:6512]	protein_coding	ENST00000506231	ENST00000510191	LARS-207	LARS-212	retained_intron	protein_coding	0.00827505	0.0300323	0.261033	0.249692	11.5712	0.901342	-0.0032184	5.35065	0.00764399	0.0327561
SW620	24	ENSG00000213398	LCAT	lecithin-cholesterol acyltransferase [Source:HGNC Symbol;Acc:HGNC:6522]	protein_coding	ENST00000264005	ENST00000573538	LCAT-201	LCAT-205	protein_coding	nonsense_mediated_decay	0.0314751	0.0281251	0.263873	0.140781	3.2254	8.16021	2.04563	1.58575	0.00516627	0.0379878
SW480	24	ENSG00000108679	LGALS3BP	galectin 3 binding protein [Source:HGNC Symbol;Acc:HGNC:6564]	protein_coding	ENST00000585407	ENST00000589775	LGALS3BP-202	LGALS3BP-215	protein_coding	protein_coding	0.00595786	0.041852	0.396576	0.407144	14.0454	22.7803	2.10831	-0.130936	0.00111277	0.0116816
SW620	24	ENSG00000121897	LIAS	lipoic acid synthetase [Source:HGNC Symbol;Acc:HGNC:16429]	protein_coding	ENST00000513731	ENST00000638430	LIAS-206	LIAS-209	protein_coding	nonsense_mediated_decay	0.041852	0.0011344	0.27341	0.453634	5.76134	0.480988	0.200535	0.61738	0.00772393	0.0471583
SW480	24	ENSG00000176454	LPCAT4	lysophosphatidylcholine acyltransferase 4 [Source:HGNC Symbol;Acc:HGNC:30059]	protein_coding	ENST00000569804	ENST00000617710	LPCAT4-208	LPCAT4-209	retained_intron	protein_coding	0.0276163	0.0125751	0.313696	0.528094	12.5659	7.62187	-0.0263881	1.99334	0.012562	0.045549
SW620	24	ENSG00000175061	LRRC75A-AS1	LRRC75A antisense RNA 1 [Source:HGNC Symbol;Acc:HGNC:28619]	processed_transcript	ENST00000487066	ENST00000579473	LRRC75A-AS1-214	LRRC75A-AS1-220	antisense	antisense	0.00738565	0.0324898	0.264979	0.4713	7.02972	1.76347	3.99723	0.941789	0.00664477	0.0444947
SW620	24	ENSG00000175061	LRRC75A-AS1	LRRC75A antisense RNA 1 [Source:HGNC Symbol;Acc:HGNC:28619]	processed_transcript	ENST00000487066	ENST00000581718	LRRC75A-AS1-214	LRRC75A-AS1-224	antisense	antisense	0.00738565	0.00613309	0.264979	0.518175	7.02972	2.62999	3.99723	-1.03404	0.00239523	0.029017
SW620	24	ENSG00000175061	LRRC75A-AS1	LRRC75A antisense RNA 1 [Source:HGNC Symbol;Acc:HGNC:28619]	processed_transcript	ENST00000487066	ENST00000583400	LRRC75A-AS1-214	LRRC75A-AS1-227	antisense	antisense	0.00738565	0.0314751	0.264979	0.261173	7.02972	1.00425	3.99723	1.43081	0.00237445	0.0289866
SW480	24	ENSG00000175061	LRRC75A-AS1	LRRC75A antisense RNA 1 [Source:HGNC Symbol;Acc:HGNC:28619]	processed_transcript	ENST00000497774	ENST00000584141	LRRC75A-AS1-217	LRRC75A-AS1-228	retained_intron	antisense	0.0135891	0.0376305	0.13617	0.105663	14.72	10.6706	4.51943	3.80008	0.00462336	0.0242676
SW480	24	ENSG00000149716	LTO1	LTO1, ABCE1 maturation factor [Source:HGNC Symbol;Acc:HGNC:17589]	protein_coding	ENST00000538554	ENST00000543023	LTO1-209	LTO1-214	protein_coding	retained_intron	0.00147725	0.0116769	0.330354	0.302058	12.1768	17.2929	1.09627	-0.336698	0.0141581	0.0486926
SW480	24	ENSG00000140400	MAN2C1	mannosidase alpha class 2C member 1 [Source:HGNC Symbol;Acc:HGNC:6827]	protein_coding	ENST00000563794	ENST00000565699	MAN2C1-218	MAN2C1-225	retained_intron	retained_intron	0.0388064	0.00589458	0.295909	0.271078	16.874	12.6689	0.0206938	-0.115635	0.00698596	0.031043
SW480	24	ENSG00000140400	MAN2C1	mannosidase alpha class 2C member 1 [Source:HGNC Symbol;Acc:HGNC:6827]	protein_coding	ENST00000565699	ENST00000566569	MAN2C1-225	MAN2C1-233	retained_intron	retained_intron	0.00589458	0.000529385	0.271078	0.47134	12.6689	17.3934	-0.115635	-0.608737	7.71478e-05	0.00509038
SW480	24	ENSG00000011566	MAP4K3	mitogen-activated protein kinase kinase kinase kinase 3 [Source:HGNC Symbol;Acc:HGNC:6865]	protein_coding	ENST00000341681	ENST00000437545	MAP4K3-202	MAP4K3-205	protein_coding	protein_coding	0.0159942	0.00509674	0.3795	0.345346	14.0438	2.90834	3.51598	3.22808	0.0132613	0.0468137
SW480	24	ENSG00000135525	MAP7	microtubule associated protein 7 [Source:HGNC Symbol;Acc:HGNC:6869]	protein_coding	ENST00000611373	ENST00000617204	MAP7-206	MAP7-208	protein_coding	protein_coding	0.00465988	0.0186965	0.371727	0.443016	0.583621	9.37219	1.69286	-1.10578	0.00185275	0.0147484
SW480	24	ENSG00000166986	MARS	methionyl-tRNA synthetase [Source:HGNC Symbol;Acc:HGNC:6898]	protein_coding	ENST00000545888	ENST00000546971	MARS-204	MARS-206	nonsense_mediated_decay	retained_intron	0.00150157	0.0369282	0.259673	0.37622	16.7778	0.429752	4.71709	0.65024	0.00677375	0.0303242
SW480	24	ENSG00000166986	MARS	methionyl-tRNA synthetase [Source:HGNC Symbol;Acc:HGNC:6898]	protein_coding	ENST00000545888	ENST00000552914	MARS-204	MARS-230	nonsense_mediated_decay	protein_coding	0.00150157	0.0117055	0.259673	0.370759	16.7778	21.4661	4.71709	0.703769	0.00483944	0.024859
SW480	24	ENSG00000172366	MCRIP2	MAPK regulated corepressor interacting protein 2 [Source:HGNC Symbol;Acc:HGNC:14142]	protein_coding	ENST00000491999	ENST00000619674	MCRIP2-203	MCRIP2-209	nonsense_mediated_decay	retained_intron	0.0180481	2.90438e-05	0.318238	0.339776	8.68204	15.4276	1.60595	1.75594	0.00110369	0.0116816
SW620	24	ENSG00000135679	MDM2	MDM2 proto-oncogene [Source:HGNC Symbol;Acc:HGNC:6973]	protein_coding	ENST00000393417	ENST00000544125	MDM2-213	MDM2-231	nonsense_mediated_decay	processed_transcript	0.0212729	0.0050817	0.542186	0.471665	10.4783	15.619	-1.02177	-0.0334073	0.00147307	0.0255575
SW620	24	ENSG00000123066	MED13L	mediator complex subunit 13 like [Source:HGNC Symbol;Acc:HGNC:22962]	protein_coding	ENST00000281928	ENST00000549786	MED13L-201	MED13L-206	protein_coding	protein_coding	0.0393901	0.0124954	0.135347	0.237303	5.67991	17.0939	6.28524	0.137378	0.0010235	0.0226121
SW620	24	ENSG00000042429	MED17	mediator complex subunit 17 [Source:HGNC Symbol;Acc:HGNC:2375]	protein_coding	ENST00000533133	ENST00000640411	MED17-209	MED17-224	nonsense_mediated_decay	retained_intron	2.41361e-05	0.00962858	0.639738	0.327931	3.44715	13.9813	1.9683	-0.605889	0.000277831	0.0170225
SW480	24	ENSG00000161013	MGAT4B	alpha-1,3-mannosyl-glycoprotein 4-beta-N-acetylglucosaminyltransferase B [Source:HGNC Symbol;Acc:HGNC:7048]	protein_coding	ENST00000518168	ENST00000523329	MGAT4B-203	MGAT4B-222	retained_intron	nonsense_mediated_decay	0.00451426	0.00488411	0.258337	0.379656	18.0604	0.232368	0.88316	-1.01834	0.0103136	0.0401543
SW620	24	ENSG00000125457	MIF4GD	MIF4G domain containing [Source:HGNC Symbol;Acc:HGNC:24030]	protein_coding	ENST00000579119	ENST00000579297	MIF4GD-206	MIF4GD-208	protein_coding	protein_coding	0.00799921	0.00465988	0.364073	0.305635	7.76008	0.0139135	-1.21054	1.65397	0.00314041	0.0315433
SW480	24	ENSG00000155363	MOV10	Mov10 RISC complex RNA helicase [Source:HGNC Symbol;Acc:HGNC:7200]	protein_coding	ENST00000468624	ENST00000494319	MOV10-206	MOV10-215	processed_transcript	processed_transcript	0.0135891	0.0150802	0.461226	0.235998	15.5866	10.2503	2.9771	-0.168569	0.00637662	0.029088
SW480	24	ENSG00000112651	MRPL2	mitochondrial ribosomal protein L2 [Source:HGNC Symbol;Acc:HGNC:14056]	protein_coding	ENST00000470667	ENST00000491898	MRPL2-204	MRPL2-209	retained_intron	retained_intron	0.0170353	0.0196951	0.291201	0.524944	21.4081	12.9361	-0.942498	-2.06015	0.00567396	0.027556
SW480	24	ENSG00000055950	MRPL43	mitochondrial ribosomal protein L43 [Source:HGNC Symbol;Acc:HGNC:14517]	protein_coding	ENST00000299179	ENST00000318325	MRPL43-201	MRPL43-202	protein_coding	protein_coding	0.0480067	0.00560739	0.154058	0.118838	3.91384	15.4573	-0.146092	0.417971	0.0113363	0.0428496
SW480	24	ENSG00000149792	MRPL49	mitochondrial ribosomal protein L49 [Source:HGNC Symbol;Acc:HGNC:1176]	protein_coding	ENST00000526171	ENST00000532671	MRPL49-203	MRPL49-207	protein_coding	retained_intron	0.0288652	0.0152457	0.376844	0.222681	5.44109	16.5186	-1.04539	0.122503	0.000179071	0.00630514
SW480	24	ENSG00000188895	MSL1	male specific lethal 1 homolog [Source:HGNC Symbol;Acc:HGNC:27905]	protein_coding	ENST00000339569	ENST00000398532	MSL1-201	MSL1-202	retained_intron	protein_coding	0.00787803	0.0193084	0.195407	0.134631	14.2669	9.57479	3.01057	5.81625	0.0139275	0.0481058
SW480	24	ENSG00000125459	MSTO1	misato 1, mitochondrial distribution and morphology regulator [Source:HGNC Symbol;Acc:HGNC:29678]	protein_coding	ENST00000462250	ENST00000475253	MSTO1-204	MSTO1-209	protein_coding	processed_transcript	0.00560739	0.0296208	0.466493	0.68874	18.43	9.4146	-2.10111	-2.50735	0.00489944	0.025
SW620	24	ENSG00000197879	MYO1C	myosin IC [Source:HGNC Symbol;Acc:HGNC:7597]	protein_coding	ENST00000361007	ENST00000438665	MYO1C-202	MYO1C-203	protein_coding	protein_coding	0.00141056	0.00933681	0.203121	0.104581	3.63931	11.0631	6.48019	6.43056	0.00133576	0.0255575
SW620	24	ENSG00000197879	MYO1C	myosin IC [Source:HGNC Symbol;Acc:HGNC:7597]	protein_coding	ENST00000361007	ENST00000545534	MYO1C-202	MYO1C-204	protein_coding	protein_coding	0.00141056	0.028294	0.203121	0.28697	3.63931	13.2102	6.48019	-1.35	0.00281596	0.0308202
SW620	24	ENSG00000196132	MYT1	myelin transcription factor 1 [Source:HGNC Symbol;Acc:HGNC:7622]	protein_coding	ENST00000328439	ENST00000536311	MYT1-201	MYT1-203	protein_coding	protein_coding	0.0159942	0.00206777	0.232117	0.283885	15.0886	6.67128	3.47994	3.46968	0.00337947	0.0319372
SW480	24	ENSG00000172890	NADSYN1	NAD synthetase 1 [Source:HGNC Symbol;Acc:HGNC:29832]	protein_coding	ENST00000319023	ENST00000525593	NADSYN1-201	NADSYN1-206	protein_coding	nonsense_mediated_decay	0.0121821	0.0480067	0.128765	0.242998	5.59661	13.8213	4.72163	-0.973354	0.0137884	0.0479638
SW480	24	ENSG00000160796	NBEAL2	neurobeachin like 2 [Source:HGNC Symbol;Acc:HGNC:31928]	protein_coding	ENST00000469349	ENST00000475689	NBEAL2-207	NBEAL2-208	retained_intron	retained_intron	0.0433197	0.0145469	0.768772	0.533267	18.4426	12.3543	-4.02949	-2.69441	0.0068941	0.0307484
SW480	24	ENSG00000141027	NCOR1	nuclear receptor corepressor 1 [Source:HGNC Symbol;Acc:HGNC:7672]	protein_coding	ENST00000395848	ENST00000580617	NCOR1-202	NCOR1-220	protein_coding	retained_intron	0.00141056	0.00543216	0.583534	0.604032	3.75936	10.7342	0.99646	-0.996117	0.00113195	0.0117294
SW480	24	ENSG00000139180	NDUFA9	NADH:ubiquinone oxidoreductase subunit A9 [Source:HGNC Symbol;Acc:HGNC:7693]	protein_coding	ENST00000535726	ENST00000542369	NDUFA9-204	NDUFA9-207	retained_intron	processed_transcript	0.0495697	0.00465988	0.556586	0.848722	20.992	12.743	-2.355	-0.548049	0.00794475	0.0335073
SW620	24	ENSG00000156170	NDUFAF6	NADH:ubiquinone oxidoreductase complex assembly factor 6 [Source:HGNC Symbol;Acc:HGNC:28625]	protein_coding	ENST00000396113	ENST00000517976	NDUFAF6-202	NDUFAF6-205	protein_coding	nonsense_mediated_decay	0.00451426	0.0279454	0.393036	0.290286	4.64824	20.9161	-0.0219889	-0.435539	0.00234525	0.0289805
SW620	24	ENSG00000156170	NDUFAF6	NADH:ubiquinone oxidoreductase complex assembly factor 6 [Source:HGNC Symbol;Acc:HGNC:28625]	protein_coding	ENST00000517976	ENST00000521840	NDUFAF6-205	NDUFAF6-214	nonsense_mediated_decay	processed_transcript	0.0279454	0.0141663	0.290286	0.410556	20.9161	3.80291	-0.435539	-0.348754	0.00472711	0.0368043
SW480	24	ENSG00000110717	NDUFS8	NADH:ubiquinone oxidoreductase core subunit S8 [Source:HGNC Symbol;Acc:HGNC:7715]	protein_coding	ENST00000526446	ENST00000532399	NDUFS8-208	NDUFS8-215	nonsense_mediated_decay	retained_intron	0.0314745	0.0259918	0.167645	0.236035	6.70465	14.9182	-0.495708	1.55165	0.00880879	0.0360106
SW480	24	ENSG00000167792	NDUFV1	NADH:ubiquinone oxidoreductase core subunit V1 [Source:HGNC Symbol;Acc:HGNC:7716]	protein_coding	ENST00000524838	ENST00000525086	NDUFV1-203	NDUFV1-205	retained_intron	processed_transcript	0.01313	0.00989489	0.625689	0.470949	17.2317	8.65278	-1.2513	-0.0551389	0.000313535	0.00724748
SW480	24	ENSG00000167792	NDUFV1	NADH:ubiquinone oxidoreductase core subunit V1 [Source:HGNC Symbol;Acc:HGNC:7716]	protein_coding	ENST00000525086	ENST00000528377	NDUFV1-205	NDUFV1-213	processed_transcript	retained_intron	0.00989489	0.00708314	0.470949	0.355585	8.65278	16.8512	-0.0551389	1.44027	0.000504082	0.00865581
SW620	24	ENSG00000167792	NDUFV1	NADH:ubiquinone oxidoreductase core subunit V1 [Source:HGNC Symbol;Acc:HGNC:7716]	protein_coding	ENST00000526169	ENST00000528377	NDUFV1-207	NDUFV1-213	processed_transcript	retained_intron	0.0244244	0.0132527	0.361472	0.193446	6.12733	15.4133	0.117558	1.33642	0.000980332	0.0226121
SW480	24	ENSG00000167792	NDUFV1	NADH:ubiquinone oxidoreductase core subunit V1 [Source:HGNC Symbol;Acc:HGNC:7716]	protein_coding	ENST00000524838	ENST00000532244	NDUFV1-203	NDUFV1-221	retained_intron	protein_coding	0.01313	0.0267221	0.625689	0.887491	17.2317	5.51799	-1.2513	-1.16999	0.00159269	0.0135692
SW480	24	ENSG00000167792	NDUFV1	NADH:ubiquinone oxidoreductase core subunit V1 [Source:HGNC Symbol;Acc:HGNC:7716]	protein_coding	ENST00000525086	ENST00000532260	NDUFV1-205	NDUFV1-222	processed_transcript	retained_intron	0.00989489	0.00225713	0.470949	0.308582	8.65278	17.7134	-0.0551389	1.31664	3.56816e-05	0.00357411
SW480	24	ENSG00000167792	NDUFV1	NADH:ubiquinone oxidoreductase core subunit V1 [Source:HGNC Symbol;Acc:HGNC:7716]	protein_coding	ENST00000532260	ENST00000534352	NDUFV1-222	NDUFV1-228	retained_intron	retained_intron	0.00225713	0.00465988	0.308582	0.175573	17.7134	13.6335	1.31664	-1.38988	0.0123126	0.0448478
SW480	24	ENSG00000089818	NECAP1	NECAP endocytosis associated 1 [Source:HGNC Symbol;Acc:HGNC:24539]	protein_coding	ENST00000450991	ENST00000537796	NECAP1-202	NECAP1-203	nonsense_mediated_decay	retained_intron	0.0125751	0.00232994	0.551746	1.00401	23.9048	6.57716	-1.36431	-2.12336	0.00436696	0.0235385
SW480	24	ENSG00000049759	NEDD4L	neural precursor cell expressed, developmentally down-regulated 4-like, E3 ubiquitin protein ligase [Source:HGNC Symbol;Acc:HGNC:7728]	protein_coding	ENST00000456173	ENST00000588712	NEDD4L-208	NEDD4L-224	protein_coding	retained_intron	0.0110875	0.0433197	0.146242	0.241843	5.07827	14.663	3.37666	-1.26358	0.0088178	0.0360106
SW480	24	ENSG00000114857	NKTR	natural killer cell triggering receptor [Source:HGNC Symbol;Acc:HGNC:7833]	protein_coding	ENST00000232978	ENST00000429888	NKTR-201	NKTR-202	protein_coding	nonsense_mediated_decay	0.00642908	0.00254085	0.317568	0.450358	9.36224	19.121	5.32268	4.03508	9.83851e-05	0.00514169
SW480	24	ENSG00000114857	NKTR	natural killer cell triggering receptor [Source:HGNC Symbol;Acc:HGNC:7833]	protein_coding	ENST00000232978	ENST00000460807	NKTR-201	NKTR-206	protein_coding	retained_intron	0.00642908	0.0467758	0.317568	0.27298	9.36224	18.6099	5.32268	-0.670338	0.00424913	0.0231631
SW480	24	ENSG00000114857	NKTR	natural killer cell triggering receptor [Source:HGNC Symbol;Acc:HGNC:7833]	protein_coding	ENST00000232978	ENST00000498730	NKTR-201	NKTR-217	protein_coding	retained_intron	0.00642908	0.00525693	0.317568	0.403787	9.36224	16.1126	5.32268	1.41302	0.000134842	0.0058938
SW480	24	ENSG00000147140	NONO	non-POU domain containing octamer binding [Source:HGNC Symbol;Acc:HGNC:7871]	protein_coding	ENST00000373841	ENST00000490044	NONO-202	NONO-214	protein_coding	processed_transcript	0.0473685	0.00904503	0.159357	0.210345	9.50044	16.5568	7.48483	2.19862	0.00895966	0.0365068
SW620	24	ENSG00000119655	NPC2	NPC intracellular cholesterol transporter 2 [Source:HGNC Symbol;Acc:HGNC:14537]	protein_coding	ENST00000554482	ENST00000557510	NPC2-205	NPC2-209	nonsense_mediated_decay	protein_coding	0.0309708	0.0174659	1.10061	0.690728	1.09977	20.8809	-4.53702	-3.69327	0.00707751	0.0454737
SW480	24	ENSG00000095906	NUBP2	nucleotide binding protein 2 [Source:HGNC Symbol;Acc:HGNC:8042]	protein_coding	ENST00000567700	ENST00000568834	NUBP2-211	NUBP2-215	retained_intron	nonsense_mediated_decay	1.4897e-05	0.00211537	0.237025	0.124509	17.1145	6.52229	1.74023	2.90894	0.000298935	0.00724748
SW480	24	ENSG00000162231	NXF1	nuclear RNA export factor 1 [Source:HGNC Symbol;Acc:HGNC:8071]	protein_coding	ENST00000531709	ENST00000533440	NXF1-211	NXF1-215	protein_coding	retained_intron	0.0243643	0.0170353	0.155794	0.18862	15.0169	9.70591	5.61886	0.509996	0.00215217	0.0160678
SW480	24	ENSG00000144815	NXPE3	neurexophilin and PC-esterase domain family member 3 [Source:HGNC Symbol;Acc:HGNC:28238]	protein_coding	ENST00000273347	ENST00000477909	NXPE3-201	NXPE3-203	protein_coding	protein_coding	0.00525693	0.0150802	0.329184	0.348268	12.0997	23.8464	2.34082	2.19277	0.00198608	0.015303
SW480	24	ENSG00000180304	OAZ2	ornithine decarboxylase antizyme 2 [Source:HGNC Symbol;Acc:HGNC:8096]	protein_coding	ENST00000558194	ENST00000560837	OAZ2-202	OAZ2-209	retained_intron	processed_transcript	0.027508	0.00288231	0.281393	0.15048	16.81	0.675605	-0.43563	2.20619	0.000923816	0.0108942
SW620	24	ENSG00000046651	OFD1	OFD1, centriole and centriolar satellite protein [Source:HGNC Symbol;Acc:HGNC:2567]	protein_coding	ENST00000340096	ENST00000485052	OFD1-201	OFD1-208	protein_coding	processed_transcript	0.0175967	0.0154009	0.224746	0.248698	4.54035	14.8541	4.46097	-0.0940744	0.00355795	0.0326822
SW480	24	ENSG00000128699	ORMDL1	ORMDL sphingolipid biosynthesis regulator 1 [Source:HGNC Symbol;Acc:HGNC:16036]	protein_coding	ENST00000392350	ENST00000458355	ORMDL1-203	ORMDL1-206	protein_coding	protein_coding	0.0470107	0.0117381	0.240162	0.280863	4.37209	15.5685	2.28057	2.43305	0.00358175	0.0208993
SW620	24	ENSG00000130703	OSBPL2	oxysterol binding protein like 2 [Source:HGNC Symbol;Acc:HGNC:15761]	protein_coding	ENST00000644702	ENST00000645520	OSBPL2-221	OSBPL2-225	protein_coding	protein_coding	0.0192464	0.0164969	0.401717	0.361283	9.17713	1.11979	2.73202	-0.614474	0.00167477	0.0269996
SW620	24	ENSG00000130703	OSBPL2	oxysterol binding protein like 2 [Source:HGNC Symbol;Acc:HGNC:15761]	protein_coding	ENST00000645426	ENST00000645520	OSBPL2-223	OSBPL2-225	nonsense_mediated_decay	protein_coding	0.00465988	0.0164969	0.575744	0.361283	11.0996	1.11979	0.0396396	-0.614474	0.000266941	0.0170225
SW620	24	ENSG00000130703	OSBPL2	oxysterol binding protein like 2 [Source:HGNC Symbol;Acc:HGNC:15761]	protein_coding	ENST00000642516	ENST00000646968	OSBPL2-212	OSBPL2-228	nonsense_mediated_decay	nonsense_mediated_decay	0.0319093	0.0324974	0.683386	0.666517	13.6202	4.13958	-1.55599	1.7507	0.0014977	0.0255575
SW620	24	ENSG00000070756	PABPC1	poly(A) binding protein cytoplasmic 1 [Source:HGNC Symbol;Acc:HGNC:8554]	protein_coding	ENST00000517921	ENST00000521865	PABPC1-203	PABPC1-218	retained_intron	protein_coding	0.0170468	0.0314745	0.24189	0.380221	15.175	6.02293	4.80964	4.6446	0.000909843	0.0226121
SW620	24	ENSG00000148498	PARD3	par-3 family cell polarity regulator [Source:HGNC Symbol;Acc:HGNC:16051]	protein_coding	ENST00000340077	ENST00000346874	PARD3-201	PARD3-202	protein_coding	protein_coding	0.0105039	0.00992036	0.243632	0.171195	1.81962	6.8599	3.90509	1.39955	0.00548686	0.0390669
SW480	24	ENSG00000189223	PAX8-AS1	PAX8 antisense RNA 1 [Source:HGNC Symbol;Acc:HGNC:49271]	processed_transcript	ENST00000437551	ENST00000555766	PAX8-AS1-205	PAX8-AS1-211	antisense	retained_intron	0.00452252	0.0113595	0.170072	0.280973	4.7607	16.1002	4.5524	2.16167	0.000281361	0.00704575
SW620	24	ENSG00000163939	PBRM1	polybromo 1 [Source:HGNC Symbol;Acc:HGNC:30064]	protein_coding	ENST00000394830	ENST00000420148	PBRM1-204	PBRM1-210	protein_coding	protein_coding	0.0334423	0.013754	0.374104	0.258749	14.3052	5.56591	0.457484	0.65952	0.00671246	0.0445719
SW480	24	ENSG00000179818	PCBP1-AS1	PCBP1 antisense RNA 1 [Source:HGNC Symbol;Acc:HGNC:42948]	processed_transcript	ENST00000437019	ENST00000458698	PCBP1-AS1-228	PCBP1-AS1-243	antisense	antisense	0.000335217	0.0192464	0.339777	0.310583	19.0695	23.7115	-0.453736	-0.363832	0.000579687	0.00900572
SW480	24	ENSG00000197111	PCBP2	poly(rC) binding protein 2 [Source:HGNC Symbol;Acc:HGNC:8648]	protein_coding	ENST00000550585	ENST00000553064	PCBP2-218	PCBP2-225	nonsense_mediated_decay	protein_coding	0.028537	0.00481429	0.228835	0.187891	18.8225	2.56836	3.09578	1.60272	0.00473411	0.0246415
SW480	24	ENSG00000078674	PCM1	pericentriolar material 1 [Source:HGNC Symbol;Acc:HGNC:8727]	protein_coding	ENST00000518537	ENST00000522275	PCM1-206	PCM1-215	protein_coding	protein_coding	0.0346476	0.0345204	0.251548	0.128869	1.80596	6.42435	3.22864	4.09758	0.0143491	0.0489295
SW480	24	ENSG00000100731	PCNX1	pecanex 1 [Source:HGNC Symbol;Acc:HGNC:19740]	protein_coding	ENST00000439984	ENST00000556516	PCNX1-202	PCNX1-212	protein_coding	processed_transcript	0.0141663	0.0273409	0.251918	0.267841	2.56923	10.4953	4.55978	-1.52279	0.00327294	0.0200718
SW480	24	ENSG00000139197	PEX5	peroxisomal biogenesis factor 5 [Source:HGNC Symbol;Acc:HGNC:9719]	protein_coding	ENST00000420616	ENST00000536841	PEX5-205	PEX5-209	protein_coding	protein_coding	0.00474046	0.0129681	0.216473	0.331219	21.9218	14.2963	2.18492	-1.03876	0.00369592	0.0214096
SW480	24	ENSG00000152556	PFKM	phosphofructokinase, muscle [Source:HGNC Symbol;Acc:HGNC:8877]	protein_coding	ENST00000546964	ENST00000547587	PFKM-206	PFKM-210	retained_intron	protein_coding	0.0170468	0.0146233	0.126814	0.155002	15.4107	4.40365	5.08045	5.56193	0.00581089	0.0277721
SW620	24	ENSG00000148985	PGAP2	post-GPI attachment to proteins 2 [Source:HGNC Symbol;Acc:HGNC:17893]	protein_coding	ENST00000463452	ENST00000478773	PGAP2-207	PGAP2-218	protein_coding	retained_intron	0.0155372	0.0079971	0.996314	1.00287	16.2267	6.69147	-1.90523	-3.18626	0.00168436	0.0269996
SW480	24	ENSG00000109118	PHF12	PHD finger protein 12 [Source:HGNC Symbol;Acc:HGNC:20816]	protein_coding	ENST00000582436	ENST00000589176	PHF12-209	PHF12-217	retained_intron	nonsense_mediated_decay	0.000659779	0.0392706	0.378005	0.593805	16.8487	10.8521	-0.0153852	-0.297096	0.00036037	0.0076091
SW480	24	ENSG00000129292	PHF20L1	PHD finger protein 20 like 1 [Source:HGNC Symbol;Acc:HGNC:24280]	protein_coding	ENST00000337920	ENST00000460236	PHF20L1-203	PHF20L1-211	protein_coding	nonsense_mediated_decay	0.00262847	0.0433299	0.566731	1.13059	23.7837	13.1074	0.469283	-1.55592	0.000880564	0.0108004
SW620	24	ENSG00000092621	PHGDH	phosphoglycerate dehydrogenase [Source:HGNC Symbol;Acc:HGNC:8923]	protein_coding	ENST00000641371	ENST00000641587	PHGDH-215	PHGDH-222	nonsense_mediated_decay	nonsense_mediated_decay	0.00933681	0.00662999	0.458706	0.252116	2.4409	9.45577	0.993318	-1.10246	0.00476921	0.0368043
SW480	24	ENSG00000151665	PIGF	phosphatidylinositol glycan anchor biosynthesis class F [Source:HGNC Symbol;Acc:HGNC:8962]	protein_coding	ENST00000306465	ENST00000495933	PIGF-202	PIGF-207	protein_coding	processed_transcript	0.00451426	0.0319093	0.28542	0.259911	12.1691	19.7815	1.59934	-0.550407	0.00749834	0.0322245
SW480	24	ENSG00000121716	PILRB	paired immunoglobin-like type 2 receptor beta [Source:HGNC Symbol;Acc:HGNC:18297]	protein_coding	ENST00000422808	ENST00000452089	PILRB-202	PILRB-208	protein_coding	protein_coding	0.0259361	0.0204054	0.389369	0.233454	0.222576	17.8054	1.62055	4.6692	0.000934869	0.0108942
SW480	24	ENSG00000106086	PLEKHA8	pleckstrin homology domain containing A8 [Source:HGNC Symbol;Acc:HGNC:30037]	protein_coding	ENST00000396257	ENST00000622102	PLEKHA8-202	PLEKHA8-208	protein_coding	protein_coding	0.0365684	0.0209834	0.38486	0.243328	8.91894	3.99284	-0.626696	1.39706	0.00956912	0.0380849
SW480	24	ENSG00000039650	PNKP	polynucleotide kinase 3'-phosphatase [Source:HGNC Symbol;Acc:HGNC:9154]	protein_coding	ENST00000596624	ENST00000600910	PNKP-208	PNKP-215	processed_transcript	protein_coding	0.0393901	0.0048055	0.413685	0.389345	17.3548	0.84171	0.258154	2.02718	0.00489269	0.025
SW480	24	ENSG00000143442	POGZ	pogo transposable element derived with ZNF domain [Source:HGNC Symbol;Acc:HGNC:18801]	protein_coding	ENST00000392723	ENST00000485040	POGZ-204	POGZ-212	protein_coding	retained_intron	0.00861902	0.028537	0.24543	0.389006	23.5435	18.3054	4.46396	-0.512007	0.00705259	0.031081
SW480	24	ENSG00000163882	POLR2H	RNA polymerase II subunit H [Source:HGNC Symbol;Acc:HGNC:9195]	protein_coding	ENST00000429568	ENST00000456318	POLR2H-202	POLR2H-208	protein_coding	protein_coding	0.00630832	0.0406211	0.160298	0.19668	3.82736	12.7843	3.65851	4.67318	0.00623795	0.0287087
SW480	24	ENSG00000163882	POLR2H	RNA polymerase II subunit H [Source:HGNC Symbol;Acc:HGNC:9195]	protein_coding	ENST00000429568	ENST00000488213	POLR2H-202	POLR2H-211	protein_coding	retained_intron	0.00630832	0.00662617	0.160298	0.182192	3.82736	14.0201	3.65851	3.28907	0.000565322	0.00898529
SW480	24	ENSG00000138777	PPA2	pyrophosphatase (inorganic) 2 [Source:HGNC Symbol;Acc:HGNC:28883]	protein_coding	ENST00000348706	ENST00000499847	PPA2-202	PPA2-207	protein_coding	retained_intron	0.0209834	0.02899	0.216481	0.138049	16.0282	23.9661	0.680876	1.71392	0.00483685	0.024859
SW620	24	ENSG00000167393	PPP2R3B	protein phosphatase 2 regulatory subunit B''beta [Source:HGNC Symbol;Acc:HGNC:13417]	protein_coding	ENST00000477110	ENST00000496630	PPP2R3B-206	PPP2R3B-210	retained_intron	retained_intron	0.007005	0.00436864	0.267766	0.142891	17.4108	23.4395	2.05767	-0.142964	0.0063802	0.0436439
SW480	24	ENSG00000078304	PPP2R5C	protein phosphatase 2 regulatory subunit B'gamma [Source:HGNC Symbol;Acc:HGNC:9311]	protein_coding	ENST00000445439	ENST00000556260	PPP2R5C-205	PPP2R5C-218	protein_coding	protein_coding	0.00436864	0.0243673	0.187808	0.19517	1.22471	7.57798	6.0612	3.87368	0.00427084	0.0232287
SW620	24	ENSG00000149923	PPP4C	protein phosphatase 4 catalytic subunit [Source:HGNC Symbol;Acc:HGNC:9319]	protein_coding	ENST00000561610	ENST00000562222	PPP4C-202	PPP4C-203	protein_coding	protein_coding	0.00962858	0.00194212	0.39467	0.243731	4.06568	21.8456	1.55983	1.49933	0.00492109	0.0373673
SW480	24	ENSG00000108946	PRKAR1A	protein kinase cAMP-dependent type I regulatory subunit alpha [Source:HGNC Symbol;Acc:HGNC:9388]	protein_coding	ENST00000586397	ENST00000592800	PRKAR1A-211	PRKAR1A-221	protein_coding	protein_coding	0.0145469	0.00269635	0.307425	0.268109	19.2756	2.17789	0.912467	1.54709	0.000869862	0.0107238
SW480	24	ENSG00000130175	PRKCSH	protein kinase C substrate 80K-H [Source:HGNC Symbol;Acc:HGNC:9411]	protein_coding	ENST00000589990	ENST00000592435	PRKCSH-210	PRKCSH-215	retained_intron	retained_intron	0.00659659	0.00827505	0.268619	0.167122	19.8055	8.50719	-0.790636	0.874747	0.000917501	0.0108942
SW480	24	ENSG00000160310	PRMT2	protein arginine methyltransferase 2 [Source:HGNC Symbol;Acc:HGNC:5186]	protein_coding	ENST00000397637	ENST00000482508	PRMT2-205	PRMT2-212	protein_coding	retained_intron	0.00496018	0.0100555	0.196483	0.20417	17.0583	6.59084	1.78404	2.23147	0.00102742	0.0114127
SW480	24	ENSG00000160310	PRMT2	protein arginine methyltransferase 2 [Source:HGNC Symbol;Acc:HGNC:5186]	protein_coding	ENST00000482508	ENST00000486520	PRMT2-212	PRMT2-213	retained_intron	retained_intron	0.0100555	0.0255431	0.20417	0.153579	6.59084	16.5567	2.23147	2.2831	0.00596553	0.0281751
SW480	24	ENSG00000205352	PRR13	proline rich 13 [Source:HGNC Symbol;Acc:HGNC:24528]	protein_coding	ENST00000549135	ENST00000551003	PRR13-206	PRR13-210	protein_coding	protein_coding	0.0335051	0.00423074	0.40284	0.365321	23.605	6.38938	2.42711	2.92609	0.00302465	0.0190846
SW480	24	ENSG00000130723	PRRC2B	proline rich coiled-coil 2B [Source:HGNC Symbol;Acc:HGNC:28121]	protein_coding	ENST00000320547	ENST00000405995	PRRC2B-201	PRRC2B-203	protein_coding	protein_coding	0.000399852	0.00451426	0.213557	0.291762	11.2254	0.254484	5.15379	4.69153	0.000311535	0.00724748
SW480	24	ENSG00000129084	PSMA1	proteasome subunit alpha 1 [Source:HGNC Symbol;Acc:HGNC:9530]	protein_coding	ENST00000524606	ENST00000529524	PSMA1-203	PSMA1-208	processed_transcript	retained_intron	0.0164512	0.0281553	0.140347	0.103623	3.14296	13.7576	3.89426	0.917459	0.00401411	0.0227304
SW620	24	ENSG00000112655	PTK7	protein tyrosine kinase 7 (inactive) [Source:HGNC Symbol;Acc:HGNC:9618]	protein_coding	ENST00000349241	ENST00000352931	PTK7-204	PTK7-205	protein_coding	protein_coding	0.0443139	0.0174659	0.378615	0.633225	12.8627	20.6486	2.10135	0.660276	0.00475206	0.0368043
SW620	24	ENSG00000112655	PTK7	protein tyrosine kinase 7 (inactive) [Source:HGNC Symbol;Acc:HGNC:9618]	protein_coding	ENST00000352931	ENST00000476760	PTK7-205	PTK7-212	protein_coding	protein_coding	0.0174659	0.0381592	0.633225	0.34641	20.6486	10.7519	0.660276	-0.715848	0.00222285	0.0289805
SW620	24	ENSG00000112655	PTK7	protein tyrosine kinase 7 (inactive) [Source:HGNC Symbol;Acc:HGNC:9618]	protein_coding	ENST00000352931	ENST00000487673	PTK7-205	PTK7-215	protein_coding	retained_intron	0.0174659	0.0324898	0.633225	0.319972	20.6486	12.2744	0.660276	4.17454	0.00144481	0.0255575
SW480	24	ENSG00000139998	RAB15	RAB15, member RAS oncogene family [Source:HGNC Symbol;Acc:HGNC:20150]	protein_coding	ENST00000585059	ENST00000642782	RAB15-206	RAB15-208	nonsense_mediated_decay	retained_intron	0.011312	0.014948	0.88232	0.982778	22.6497	15.0593	-1.34133	-2.51492	0.004998	0.0252544
SW620	24	ENSG00000154710	RABGEF1	RAB guanine nucleotide exchange factor 1 [Source:HGNC Symbol;Acc:HGNC:17676]	protein_coding	ENST00000437078	ENST00000607882	RABGEF1-203	RABGEF1-210	protein_coding	nonsense_mediated_decay	0.013754	0.0291048	0.767443	0.437727	22.8712	11.5339	-0.863024	0.590031	0.00517036	0.0379878
SW480	24	ENSG00000137955	RABGGTB	Rab geranylgeranyltransferase subunit beta [Source:HGNC Symbol;Acc:HGNC:9796]	protein_coding	ENST00000459697	ENST00000470201	RABGGTB-203	RABGGTB-207	processed_transcript	processed_transcript	0.0444644	0.0137093	0.265847	0.45135	16.8696	23.4101	0.3639	-0.635421	0.00245397	0.0171097
SW480	24	ENSG00000102317	RBM3	RNA binding motif protein 3 [Source:HGNC Symbol;Acc:HGNC:9900]	protein_coding	ENST00000376759	ENST00000485213	RBM3-203	RBM3-206	protein_coding	processed_transcript	0.0488026	0.00560739	0.165719	0.287828	6.42217	18.4137	5.71386	2.47221	0.0015865	0.0135692
SW480	24	ENSG00000131051	RBM39	RNA binding motif protein 39 [Source:HGNC Symbol;Acc:HGNC:15923]	protein_coding	ENST00000463098	ENST00000482563	RBM39-224	RBM39-233	processed_transcript	retained_intron	0.00589458	0.00131956	0.221547	0.18461	23.8662	15.8072	2.61035	1.89516	0.0022149	0.0163214
SW620	24	ENSG00000173933	RBM4	RNA binding motif protein 4 [Source:HGNC Symbol;Acc:HGNC:9901]	protein_coding	ENST00000409406	ENST00000483858	RBM4-205	RBM4-206	protein_coding	protein_coding	0.0319093	0.0196292	0.171379	0.191554	7.83936	15.7715	0.258806	3.08903	0.00102893	0.0226121
SW620	24	ENSG00000163743	RCHY1	ring finger and CHY zinc finger domain containing 1 [Source:HGNC Symbol;Acc:HGNC:17479]	protein_coding	ENST00000380840	ENST00000512706	RCHY1-202	RCHY1-208	protein_coding	protein_coding	0.00578262	0.0417696	0.388089	0.72847	3.96924	15.0396	1.50866	-0.768052	0.0029855	0.0309873
SW480	24	ENSG00000136104	RNASEH2B	ribonuclease H2 subunit B [Source:HGNC Symbol;Acc:HGNC:25671]	protein_coding	ENST00000616907	ENST00000646279	RNASEH2B-208	RNASEH2B-240	protein_coding	retained_intron	0.0473685	0.0251796	0.237512	0.308843	9.73347	17.6223	-0.337348	1.2543	0.0103587	0.0401543
SW620	24	ENSG00000189050	RNFT1	ring finger protein, transmembrane 1 [Source:HGNC Symbol;Acc:HGNC:30206]	protein_coding	ENST00000466544	ENST00000482446	RNFT1-202	RNFT1-204	nonsense_mediated_decay	nonsense_mediated_decay	0.0211643	0.00451426	0.316733	0.487702	21.9108	12.1137	1.71365	0.777668	0.00547506	0.0390669
SW620	24	ENSG00000161970	RPL26	ribosomal protein L26 [Source:HGNC Symbol;Acc:HGNC:10327]	protein_coding	ENST00000578069	ENST00000584164	RPL26-202	RPL26-209	retained_intron	protein_coding	0.0344259	0.0113962	0.286608	0.196104	14.881	6.31611	1.57727	3.89752	0.00296645	0.0309873
SW480	24	ENSG00000187051	RPS19BP1	ribosomal protein S19 binding protein 1 [Source:HGNC Symbol;Acc:HGNC:28749]	protein_coding	ENST00000420879	ENST00000488602	RPS19BP1-202	RPS19BP1-205	nonsense_mediated_decay	retained_intron	0.020926	0.0164857	0.301069	0.18704	22.4303	17.2757	-1.72493	0.771684	0.00335042	0.0201676
SW480	24	ENSG00000143947	RPS27A	ribosomal protein S27a [Source:HGNC Symbol;Acc:HGNC:10417]	protein_coding	ENST00000402285	ENST00000463185	RPS27A-202	RPS27A-205	protein_coding	retained_intron	0.0235551	0.041852	0.345533	0.220798	11.8792	18.7362	2.81376	-1.3771	0.00931624	0.0374011
SW620	24	ENSG00000073578	SDHA	succinate dehydrogenase complex flavoprotein subunit A [Source:HGNC Symbol;Acc:HGNC:10680]	protein_coding	ENST00000505555	ENST00000514027	SDHA-206	SDHA-216	retained_intron	retained_intron	0.0186838	0.0155372	0.345367	0.347919	10.3196	0.906803	0.372871	-0.16094	0.000278882	0.0170225
SW480	24	ENSG00000100445	SDR39U1	short chain dehydrogenase/reductase family 39U member 1 [Source:HGNC Symbol;Acc:HGNC:20275]	protein_coding	ENST00000553546	ENST00000556175	SDR39U1-205	SDR39U1-216	retained_intron	retained_intron	0.0433197	0.0334628	0.658659	0.364384	14.0884	20.6237	-0.342253	-1.02631	0.00473559	0.0246415
SW480	24	ENSG00000186522	SEPT10	septin 10 [Source:HGNC Symbol;Acc:HGNC:14349]	protein_coding	ENST00000397714	ENST00000411469	SEPT10-203	SEPT10-204	protein_coding	protein_coding	0.00708314	0.0262729	0.178815	0.320269	2.14088	10.0721	5.37481	-0.960049	0.00668115	0.0301341
SW480	24	ENSG00000108387	SEPT4	septin 4 [Source:HGNC Symbol;Acc:HGNC:9165]	protein_coding	ENST00000317256	ENST00000583273	SEPT4-201	SEPT4-224	protein_coding	retained_intron	0.0129681	0.00117221	1.00929	0.7525	3.68814	15.0014	-1.88061	0.377635	0.000162186	0.00614305
SW480	24	ENSG00000124570	SERPINB6	serpin family B member 6 [Source:HGNC Symbol;Acc:HGNC:8950]	protein_coding	ENST00000643314	ENST00000644697	SERPINB6-212	SERPINB6-216	retained_intron	retained_intron	0.0334423	0.0203768	0.285846	0.261656	16.483	0.273468	1.48872	-0.559507	0.0078753	0.0333721
SW620	24	ENSG00000168137	SETD5	SET domain containing 5 [Source:HGNC Symbol;Acc:HGNC:25566]	protein_coding	ENST00000302463	ENST00000402198	SETD5-201	SETD5-203	protein_coding	protein_coding	0.0295079	0.0196719	0.123825	0.173815	2.49356	14.2847	3.10312	5.47522	0.00160839	0.0265888
SW480	24	ENSG00000148341	SH3GLB2	SH3 domain containing GRB2 like, endophilin B2 [Source:HGNC Symbol;Acc:HGNC:10834]	protein_coding	ENST00000372554	ENST00000416629	SH3GLB2-201	SH3GLB2-205	protein_coding	protein_coding	0.0244223	0.00232994	0.284839	0.376543	2.56295	12.4538	3.76165	2.83861	0.00108312	0.0116242
SW480	24	ENSG00000148341	SH3GLB2	SH3 domain containing GRB2 like, endophilin B2 [Source:HGNC Symbol;Acc:HGNC:10834]	protein_coding	ENST00000372559	ENST00000461811	SH3GLB2-202	SH3GLB2-209	protein_coding	retained_intron	0.0240835	0.00141056	0.117868	0.208123	22.266	15.9355	4.06108	2.79148	0.0129503	0.046295
SW480	24	ENSG00000148341	SH3GLB2	SH3 domain containing GRB2 like, endophilin B2 [Source:HGNC Symbol;Acc:HGNC:10834]	protein_coding	ENST00000372559	ENST00000477165	SH3GLB2-202	SH3GLB2-210	protein_coding	retained_intron	0.0240835	0.00586905	0.117868	0.228167	22.266	16.2893	4.06108	2.05824	0.00700634	0.0310761
SW620	24	ENSG00000162105	SHANK2	SH3 and multiple ankyrin repeat domains 2 [Source:HGNC Symbol;Acc:HGNC:14295]	protein_coding	ENST00000424924	ENST00000601538	SHANK2-206	SHANK2-218	protein_coding	protein_coding	0.00136506	0.00465988	0.397741	0.292654	15.6618	4.95902	1.82661	3.06217	0.00460211	0.0363361
SW480	24	ENSG00000197375	SLC22A5	solute carrier family 22 member 5 [Source:HGNC Symbol;Acc:HGNC:10969]	protein_coding	ENST00000245407	ENST00000461013	SLC22A5-201	SLC22A5-207	protein_coding	retained_intron	0.0113962	0.0251796	0.144069	0.277092	10.7921	15.2801	4.24947	1.68716	0.00456918	0.0241187
SW480	24	ENSG00000169359	SLC33A1	solute carrier family 33 member 1 [Source:HGNC Symbol;Acc:HGNC:95]	protein_coding	ENST00000644855	ENST00000646424	SLC33A1-210	SLC33A1-211	nonsense_mediated_decay	protein_coding	0.000224466	0.0181466	0.730925	0.721195	2.61617	20.654	-0.865499	1.11786	0.0100503	0.03935
SW480	24	ENSG00000117620	SLC35A3	solute carrier family 35 member A3 [Source:HGNC Symbol;Acc:HGNC:11023]	protein_coding	ENST00000638929	ENST00000640600	SLC35A3-212	SLC35A3-221	retained_intron	protein_coding	0.00136506	0.000252681	0.762586	0.500729	17.5978	7.40574	-1.06507	0.277713	0.000217199	0.00669418
SW480	24	ENSG00000117620	SLC35A3	solute carrier family 35 member A3 [Source:HGNC Symbol;Acc:HGNC:11023]	protein_coding	ENST00000638338	ENST00000640600	SLC35A3-209	SLC35A3-221	protein_coding	protein_coding	0.0175967	0.000252681	0.396613	0.500729	19.0977	7.40574	1.24131	0.277713	0.00162668	0.0135772
SW480	24	ENSG00000149150	SLC43A1	solute carrier family 43 member 1 [Source:HGNC Symbol;Acc:HGNC:9225]	protein_coding	ENST00000524995	ENST00000530159	SLC43A1-202	SLC43A1-206	nonsense_mediated_decay	nonsense_mediated_decay	0.0406211	0.022204	1.11236	0.787922	4.86434	11.0689	-4.27584	-3.62538	0.00620857	0.0287087
SW480	24	ENSG00000129353	SLC44A2	solute carrier family 44 member 2 [Source:HGNC Symbol;Acc:HGNC:17292]	protein_coding	ENST00000407327	ENST00000588393	SLC44A2-202	SLC44A2-206	protein_coding	retained_intron	0.0314751	0.0255529	0.282068	0.314116	2.9145	20.3985	3.54665	-0.624469	0.00931916	0.0374011
SW480	24	ENSG00000129353	SLC44A2	solute carrier family 44 member 2 [Source:HGNC Symbol;Acc:HGNC:17292]	protein_coding	ENST00000407327	ENST00000589561	SLC44A2-202	SLC44A2-210	protein_coding	retained_intron	0.0314751	0.041966	0.282068	0.318395	2.9145	19.0682	3.54665	0.0252673	0.00616808	0.0287087
SW620	24	ENSG00000080503	SMARCA2	SWI/SNF related, matrix associated, actin dependent regulator of chromatin, subfamily a, member 2 [Source:HGNC Symbol;Acc:HGNC:11098]	protein_coding	ENST00000357248	ENST00000382194	SMARCA2-204	SMARCA2-208	protein_coding	protein_coding	0.0467758	0.0011344	0.627359	0.333937	10.8086	0.446263	1.72181	3.34569	0.00698944	0.0452745
SW620	24	ENSG00000080503	SMARCA2	SWI/SNF related, matrix associated, actin dependent regulator of chromatin, subfamily a, member 2 [Source:HGNC Symbol;Acc:HGNC:11098]	protein_coding	ENST00000637806	ENST00000639760	SMARCA2-263	SMARCA2-266	protein_coding	protein_coding	0.00121002	0.00560739	0.495998	0.276535	2.21377	18.8169	1.46742	-0.739613	0.00169668	0.0269996
SW480	24	ENSG00000073584	SMARCE1	SWI/SNF related, matrix associated, actin dependent regulator of chromatin, subfamily e, member 1 [Source:HGNC Symbol;Acc:HGNC:11109]	protein_coding	ENST00000578112	ENST00000646242	SMARCE1-214	SMARCE1-241	nonsense_mediated_decay	retained_intron	0.0314745	0.0181466	0.199998	0.293586	10.959	16.046	5.82845	0.472471	0.00424265	0.0231631
SW480	24	ENSG00000073584	SMARCE1	SWI/SNF related, matrix associated, actin dependent regulator of chromatin, subfamily e, member 1 [Source:HGNC Symbol;Acc:HGNC:11109]	protein_coding	ENST00000580419	ENST00000646242	SMARCE1-216	SMARCE1-241	protein_coding	retained_intron	0.0117055	0.0181466	0.479137	0.293586	9.94439	16.046	0.0174493	0.472471	0.00695313	0.0309543
SW480	24	ENSG00000273590	SMIM11B	small integral membrane protein 11B [Source:HGNC Symbol;Acc:HGNC:51846]	protein_coding	ENST00000612624	ENST00000619874	SMIM11B-201	SMIM11B-202	protein_coding	protein_coding	0.0488488	0.0272015	0.558762	0.820538	10.48	18.5627	-1.15374	2.55459	0.00161855	0.0135692
SW480	24	ENSG00000136699	SMPD4	sphingomyelin phosphodiesterase 4 [Source:HGNC Symbol;Acc:HGNC:32949]	protein_coding	ENST00000454468	ENST00000455548	SMPD4-213	SMPD4-214	nonsense_mediated_decay	processed_transcript	0.0346476	0.00131956	0.437618	0.641258	23.5357	14.1164	3.00634	-0.902061	0.000197859	0.00655986
SW480	24	ENSG00000197989	SNHG12	small nucleolar RNA host gene 12 [Source:HGNC Symbol;Acc:HGNC:30062]	antisense	ENST00000470977	ENST00000531126	SNHG12-205	SNHG12-212	retained_intron	antisense	0.0483287	0.00297529	0.305684	0.31292	16.9819	12.1321	2.49159	1.10633	0.0055628	0.0271809
SW480	24	ENSG00000203875	SNHG5	small nucleolar RNA host gene 5 [Source:HGNC Symbol;Acc:HGNC:21026]	processed_transcript	ENST00000427501	ENST00000623910	SNHG5-205	SNHG5-219	retained_intron	lincRNA	0.0473809	0.00325422	0.116286	0.138885	14.7811	4.87916	0.497222	1.76342	0.00920336	0.0371223
SW480	24	ENSG00000089006	SNX5	sorting nexin 5 [Source:HGNC Symbol;Acc:HGNC:14969]	protein_coding	ENST00000419004	ENST00000606570	SNX5-203	SNX5-218	protein_coding	retained_intron	0.00992036	0.00543216	0.326507	0.41772	5.68703	15.7919	1.50983	2.22858	0.00136378	0.0128569
SW480	24	ENSG00000197912	SPG7	SPG7, paraplegin matrix AAA peptidase subunit [Source:HGNC Symbol;Acc:HGNC:11237]	protein_coding	ENST00000645392	ENST00000645818	SPG7-265	SPG7-268	retained_intron	protein_coding	0.00436864	0.00934824	0.209135	0.221227	17.1277	5.89847	2.53379	4.09995	0.00299905	0.0190623
SW480	24	ENSG00000197912	SPG7	SPG7, paraplegin matrix AAA peptidase subunit [Source:HGNC Symbol;Acc:HGNC:11237]	protein_coding	ENST00000561702	ENST00000645818	SPG7-203	SPG7-268	retained_intron	protein_coding	0.00487285	0.00934824	0.389093	0.221227	17.3531	5.89847	1.78726	4.09995	2.22291e-05	0.00268728
SW480	24	ENSG00000106723	SPIN1	spindlin 1 [Source:HGNC Symbol;Acc:HGNC:11243]	protein_coding	ENST00000462844	ENST00000485565	SPIN1-202	SPIN1-205	processed_transcript	processed_transcript	0.0107178	0.00465988	0.319883	0.223218	6.89275	23.6091	-0.482114	1.19797	0.00849956	0.0351082
SW480	24	ENSG00000197694	SPTAN1	spectrin alpha, non-erythrocytic 1 [Source:HGNC Symbol;Acc:HGNC:11273]	protein_coding	ENST00000358161	ENST00000631121	SPTAN1-201	SPTAN1-225	protein_coding	retained_intron	0.0467758	0.0175967	0.434619	0.429706	12.2766	21.8596	2.91164	-1.15476	0.0134746	0.0472888
SW480	24	ENSG00000197694	SPTAN1	spectrin alpha, non-erythrocytic 1 [Source:HGNC Symbol;Acc:HGNC:11273]	protein_coding	ENST00000630763	ENST00000631121	SPTAN1-221	SPTAN1-225	retained_intron	retained_intron	0.0048055	0.0175967	0.569188	0.429706	10.3113	21.8596	-1.36514	-1.15476	0.00171456	0.0139722
SW480	24	ENSG00000197122	SRC	SRC proto-oncogene, non-receptor tyrosine kinase [Source:HGNC Symbol;Acc:HGNC:11283]	protein_coding	ENST00000373578	ENST00000497734	SRC-204	SRC-211	protein_coding	processed_transcript	0.0499489	0.0381592	0.230907	0.382174	1.845	11.9552	3.10456	-1.53377	0.00468982	0.0245094
SW480	24	ENSG00000072310	SREBF1	sterol regulatory element binding transcription factor 1 [Source:HGNC Symbol;Acc:HGNC:11289]	protein_coding	ENST00000423161	ENST00000584760	SREBF1-206	SREBF1-223	protein_coding	retained_intron	0.0150802	0.000748445	0.230998	0.289023	0.357991	16.7119	1.8895	0.25672	0.000284568	0.00705259
SW480	24	ENSG00000087087	SRRT	serrate, RNA effector molecule [Source:HGNC Symbol;Acc:HGNC:24101]	protein_coding	ENST00000423692	ENST00000469602	SRRT-201	SRRT-208	nonsense_mediated_decay	retained_intron	0.0137093	0.000270108	0.310622	0.225863	22.8971	15.9985	-0.0224499	0.96558	0.00457492	0.0241187
SW480	24	ENSG00000087087	SRRT	serrate, RNA effector molecule [Source:HGNC Symbol;Acc:HGNC:24101]	protein_coding	ENST00000423692	ENST00000618262	SRRT-201	SRRT-216	nonsense_mediated_decay	protein_coding	0.0137093	0.0314745	0.310622	0.190553	22.8971	14.5677	-0.0224499	5.49994	0.00725733	0.0313788
SW480	24	ENSG00000087087	SRRT	serrate, RNA effector molecule [Source:HGNC Symbol;Acc:HGNC:24101]	protein_coding	ENST00000423692	ENST00000641476	SRRT-201	SRRT-219	nonsense_mediated_decay	nonsense_mediated_decay	0.0137093	0.0141663	0.310622	0.239347	22.8971	15.7994	-0.0224499	2.44908	0.00291955	0.0188672
SW620	24	ENSG00000161547	SRSF2	serine and arginine rich splicing factor 2 [Source:HGNC Symbol;Acc:HGNC:10783]	protein_coding	ENST00000452355	ENST00000585202	SRSF2-204	SRSF2-208	nonsense_mediated_decay	nonsense_mediated_decay	0.0259361	0.0011344	0.326226	0.233733	12.523	5.22128	3.38243	4.88105	0.00231508	0.0289805
SW480	24	ENSG00000117632	STMN1	stathmin 1 [Source:HGNC Symbol;Acc:HGNC:6510]	protein_coding	ENST00000374291	ENST00000465604	STMN1-202	STMN1-207	protein_coding	processed_transcript	0.0300323	0.0300323	0.277751	0.171019	22.8219	18.0788	5.63576	3.29901	0.0103411	0.0401543
SW480	24	ENSG00000076944	STXBP2	syntaxin binding protein 2 [Source:HGNC Symbol;Acc:HGNC:11445]	protein_coding	ENST00000597068	ENST00000600702	STXBP2-211	STXBP2-219	nonsense_mediated_decay	protein_coding	0.00452252	0.00904503	0.623488	0.59203	11.9125	2.22261	-0.958009	-2.01021	0.000124849	0.0057482
SW480	24	ENSG00000129103	SUMF2	sulfatase modifying factor 2 [Source:HGNC Symbol;Acc:HGNC:20415]	protein_coding	ENST00000413952	ENST00000447501	SUMF2-206	SUMF2-212	protein_coding	nonsense_mediated_decay	0.00451426	0.0155372	0.207551	0.179878	3.70266	20.563	0.679346	1.06873	0.0060256	0.0282991
SW480	24	ENSG00000129103	SUMF2	sulfatase modifying factor 2 [Source:HGNC Symbol;Acc:HGNC:20415]	protein_coding	ENST00000413952	ENST00000483327	SUMF2-206	SUMF2-216	protein_coding	retained_intron	0.00451426	0.0406211	0.207551	0.344698	3.70266	14.5008	0.679346	-0.189844	0.00408375	0.0228842
SW620	24	ENSG00000164828	SUN1	Sad1 and UNC84 domain containing 1 [Source:HGNC Symbol;Acc:HGNC:18587]	protein_coding	ENST00000389574	ENST00000497943	SUN1-202	SUN1-235	protein_coding	retained_intron	0.0206472	0.0455448	0.38631	0.241885	4.5916	14.1566	3.17348	0.730481	0.00659647	0.0443585
SW480	24	ENSG00000275066	SYNRG	synergin gamma [Source:HGNC Symbol;Acc:HGNC:557]	protein_coding	ENST00000611910	ENST00000616179	SYNRG-216	SYNRG-223	processed_transcript	protein_coding	0.0389276	0.000217225	0.272226	0.146251	8.36887	2.3592	-0.62872	3.83488	0.0071238	0.031081
SW480	24	ENSG00000270647	TAF15	TATA-box binding protein associated factor 15 [Source:HGNC Symbol;Acc:HGNC:11547]	protein_coding	ENST00000603067	ENST00000603346	TAF15-201	TAF15-202	retained_intron	retained_intron	0.041852	0.00131956	0.401957	0.213482	2.57334	21.0068	0.333544	1.57668	0.00494782	0.025147
SW620	24	ENSG00000139546	TARBP2	TARBP2, RISC loading complex RNA binding subunit [Source:HGNC Symbol;Acc:HGNC:11569]	protein_coding	ENST00000266987	ENST00000456234	TARBP2-201	TARBP2-203	protein_coding	protein_coding	0.00217741	0.041966	0.300767	0.381124	3.38493	15.2352	3.65868	2.89437	0.00110122	0.0226121
SW620	24	ENSG00000139546	TARBP2	TARBP2, RISC loading complex RNA binding subunit [Source:HGNC Symbol;Acc:HGNC:11569]	protein_coding	ENST00000456234	ENST00000550407	TARBP2-203	TARBP2-215	protein_coding	protein_coding	0.041966	0.00121002	0.381124	0.440281	15.2352	4.47604	2.89437	2.36642	0.000728935	0.0221849
SW480	24	ENSG00000104946	TBC1D17	TBC1 domain family member 17 [Source:HGNC Symbol;Acc:HGNC:25699]	protein_coding	ENST00000598789	ENST00000599049	TBC1D17-206	TBC1D17-207	processed_transcript	protein_coding	0.0354095	0.000143319	0.17605	0.123963	13.6257	3.34822	-0.170216	1.98218	0.0138066	0.0479638
SW480	24	ENSG00000111490	TBC1D30	TBC1 domain family member 30 [Source:HGNC Symbol;Acc:HGNC:29164]	protein_coding	ENST00000456757	ENST00000539867	TBC1D30-201	TBC1D30-203	processed_transcript	protein_coding	0.0406211	0.00962858	0.184195	0.185243	18.8515	12.1448	-0.91849	1.57514	0.00877649	0.0360046
SW620	24	ENSG00000101849	TBL1X	transducin beta like 1 X-linked [Source:HGNC Symbol;Acc:HGNC:11585]	protein_coding	ENST00000217964	ENST00000645353	TBL1X-201	TBL1X-210	protein_coding	protein_coding	0.00306826	0.00543216	0.868952	0.869336	13.5114	22.7444	2.64859	3.09982	0.00140229	0.0255575
SW480	24	ENSG00000099797	TECR	trans-2,3-enoyl-CoA reductase [Source:HGNC Symbol;Acc:HGNC:4551]	protein_coding	ENST00000596073	ENST00000642961	TECR-207	TECR-226	protein_coding	processed_transcript	0.0300323	0.000439853	0.274677	0.252597	23.4434	3.54282	-0.343468	3.19696	0.00572607	0.0276045
SW480	24	ENSG00000136114	THSD1	thrombospondin type 1 domain containing 1 [Source:HGNC Symbol;Acc:HGNC:17754]	protein_coding	ENST00000258613	ENST00000349258	THSD1-201	THSD1-202	protein_coding	protein_coding	0.0328478	0.0345204	0.169678	0.295118	5.50765	22.1457	2.16527	1.51455	0.00267711	0.017977
SW480	24	ENSG00000156299	TIAM1	T cell lymphoma invasion and metastasis 1 [Source:HGNC Symbol;Acc:HGNC:11805]	protein_coding	ENST00000286827	ENST00000636887	TIAM1-201	TIAM1-207	protein_coding	protein_coding	0.0259918	0.0279454	0.116062	0.217089	3.85923	9.93925	6.43837	2.90114	0.0091906	0.0371223
SW480	24	ENSG00000204152	TIMM23B	translocase of inner mitochondrial membrane 23 homolog B [Source:HGNC Symbol;Acc:HGNC:23581]	protein_coding	ENST00000374098	ENST00000483296	TIMM23B-201	TIMM23B-204	protein_coding	nonsense_mediated_decay	0.0170468	0.00141056	0.247171	0.4592	21.1734	11.7151	0.742894	-1.43211	0.000790163	0.010104
SW480	24	ENSG00000142910	TINAGL1	tubulointerstitial nephritis antigen like 1 [Source:HGNC Symbol;Acc:HGNC:19168]	protein_coding	ENST00000271064	ENST00000481165	TINAGL1-201	TINAGL1-209	protein_coding	processed_transcript	0.00708314	0.00989489	0.12488	0.184194	2.19682	18.7066	7.08914	4.41561	1.76734e-05	0.00257234
SW620	24	ENSG00000141524	TMC6	transmembrane channel like 6 [Source:HGNC Symbol;Acc:HGNC:18021]	protein_coding	ENST00000322914	ENST00000589553	TMC6-202	TMC6-212	protein_coding	protein_coding	0.0408109	0.0102121	0.445098	0.241135	22.0363	12.1599	3.34655	2.48733	0.0067922	0.0447271
SW620	24	ENSG00000155755	TMEM237	transmembrane protein 237 [Source:HGNC Symbol;Acc:HGNC:14432]	protein_coding	ENST00000495329	ENST00000621467	TMEM237-212	TMEM237-213	retained_intron	protein_coding	0.0129681	0.021837	0.361967	0.413813	6.75505	18.4558	-0.470047	2.42231	0.00183517	0.0277464
SW620	24	ENSG00000137103	TMEM8B	transmembrane protein 8B [Source:HGNC Symbol;Acc:HGNC:21427]	protein_coding	ENST00000377988	ENST00000439587	TMEM8B-201	TMEM8B-204	protein_coding	protein_coding	0.036149	0.0113962	0.826991	0.484787	22.1852	14.0107	-2.20047	-0.154699	0.000110441	0.0120392
SW480	24	ENSG00000061938	TNK2	tyrosine kinase non receptor 2 [Source:HGNC Symbol;Acc:HGNC:19297]	protein_coding	ENST00000381916	ENST00000468819	TNK2-202	TNK2-216	protein_coding	processed_transcript	0.000209984	0.028294	0.351744	0.42286	0.255506	6.73135	2.37567	-2.2849	0.009534	0.0380095
SW480	24	ENSG00000170638	TRABD	TraB domain containing [Source:HGNC Symbol;Acc:HGNC:28805]	protein_coding	ENST00000395827	ENST00000472677	TRABD-203	TRABD-206	protein_coding	retained_intron	0.00131956	0.0135891	0.266302	0.328179	8.34093	15.9992	1.29157	0.169803	0.000376051	0.00766626
SW620	24	ENSG00000182670	TTC3	tetratricopeptide repeat domain 3 [Source:HGNC Symbol;Acc:HGNC:12393]	protein_coding	ENST00000476784	ENST00000479930	TTC3-215	TTC3-216	retained_intron	processed_transcript	0.0154009	0.0317078	0.389323	0.554381	15.5453	5.24364	5.22779	-1.02026	0.00776499	0.0471583
SW480	24	ENSG00000105397	TYK2	tyrosine kinase 2 [Source:HGNC Symbol;Acc:HGNC:12440]	protein_coding	ENST00000525976	ENST00000534228	TYK2-207	TYK2-220	protein_coding	retained_intron	0.00218831	0.0102673	0.543384	0.371504	12.0734	16.979	0.187715	-0.477763	0.00383242	0.021936
SW480	24	ENSG00000063244	U2AF2	U2 small nuclear RNA auxiliary factor 2 [Source:HGNC Symbol;Acc:HGNC:23156]	protein_coding	ENST00000587196	ENST00000587275	U2AF2-203	U2AF2-204	nonsense_mediated_decay	retained_intron	0.0011344	0.0136084	0.413666	0.374301	12.825	17.7728	0.269808	-0.651873	0.0034429	0.0205333
SW480	24	ENSG00000140474	ULK3	unc-51 like kinase 3 [Source:HGNC Symbol;Acc:HGNC:19703]	protein_coding	ENST00000561725	ENST00000569437	ULK3-202	ULK3-220	retained_intron	protein_coding	0.00297529	0.00311408	0.300048	0.154823	16.912	8.25806	4.4887	4.38876	0.00266621	0.017977
SW480	24	ENSG00000105698	USF2	upstream transcription factor 2, c-fos interacting [Source:HGNC Symbol;Acc:HGNC:12594]	protein_coding	ENST00000594264	ENST00000599471	USF2-206	USF2-211	retained_intron	protein_coding	0.0159942	0.00560739	0.239985	0.122753	14.9689	4.17022	0.236158	1.41021	0.00187313	0.014764
SW480	24	ENSG00000090686	USP48	ubiquitin specific peptidase 48 [Source:HGNC Symbol;Acc:HGNC:18533]	protein_coding	ENST00000374732	ENST00000529637	USP48-203	USP48-213	protein_coding	protein_coding	0.0229441	0.00525693	0.259836	0.130365	17.6069	23.0904	2.79502	4.58568	0.00574403	0.0276173
SW480	24	ENSG00000138592	USP8	ubiquitin specific peptidase 8 [Source:HGNC Symbol;Acc:HGNC:12631]	protein_coding	ENST00000307179	ENST00000425032	USP8-201	USP8-204	protein_coding	protein_coding	0.00875326	0.0218941	0.128284	0.114748	1.31149	9.4699	5.24186	3.9128	0.00227728	0.0164429
SW480	24	ENSG00000028203	VEZT	vezatin, adherens junctions transmembrane protein [Source:HGNC Symbol;Acc:HGNC:18258]	protein_coding	ENST00000549192	ENST00000552306	VEZT-221	VEZT-236	retained_intron	processed_transcript	0.0155372	0.00451426	0.285731	0.306737	14.3938	23.4444	0.160746	0.215231	0.000672021	0.0096163
SW480	24	ENSG00000197969	VPS13A	vacuolar protein sorting 13 homolog A [Source:HGNC Symbol;Acc:HGNC:1908]	protein_coding	ENST00000419472	ENST00000644843	VPS13A-207	VPS13A-215	protein_coding	protein_coding	0.0124954	0.0324898	0.248295	0.158859	3.0612	13.4303	-0.800343	4.1945	0.000721147	0.00996343
SW480	24	ENSG00000103091	WDR59	WD repeat domain 59 [Source:HGNC Symbol;Acc:HGNC:25706]	protein_coding	ENST00000562539	ENST00000570070	WDR59-206	WDR59-222	retained_intron	retained_intron	0.0146233	0.0155372	0.483747	0.317367	22.938	13.236	-2.76898	-0.074066	0.00993812	0.039038
SW480	24	ENSG00000140395	WDR61	WD repeat domain 61 [Source:HGNC Symbol;Acc:HGNC:30300]	protein_coding	ENST00000559700	ENST00000560610	WDR61-208	WDR61-213	retained_intron	nonsense_mediated_decay	0.0125751	0.0455448	0.416038	0.422326	13.6857	23.9126	-1.03831	-1.24099	0.0013888	0.0129406
SW480	24	ENSG00000140395	WDR61	WD repeat domain 61 [Source:HGNC Symbol;Acc:HGNC:30300]	protein_coding	ENST00000559940	ENST00000560610	WDR61-210	WDR61-213	retained_intron	nonsense_mediated_decay	0.00288231	0.0455448	0.438964	0.422326	16.6006	23.9126	-0.530457	-1.24099	0.00570813	0.0276045
SW480	24	ENSG00000099904	ZDHHC8	zinc finger DHHC-type containing 8 [Source:HGNC Symbol;Acc:HGNC:18474]	protein_coding	ENST00000405930	ENST00000436518	ZDHHC8-203	ZDHHC8-204	protein_coding	protein_coding	0.0186965	0.00936135	0.354643	0.209417	6.35269	15.1212	1.17779	1.51374	0.00670873	0.0302018
SW480	24	ENSG00000099904	ZDHHC8	zinc finger DHHC-type containing 8 [Source:HGNC Symbol;Acc:HGNC:18474]	protein_coding	ENST00000405930	ENST00000469212	ZDHHC8-203	ZDHHC8-206	protein_coding	retained_intron	0.0186965	0.00121002	0.354643	0.183107	6.35269	16.7705	1.17779	0.922438	0.00257374	0.0175277
SW480	24	ENSG00000172262	ZNF131	zinc finger protein 131 [Source:HGNC Symbol;Acc:HGNC:12915]	protein_coding	ENST00000306938	ENST00000505606	ZNF131-201	ZNF131-206	protein_coding	protein_coding	0.0121821	0.0184641	0.474999	0.302916	4.68302	20.8956	1.08954	2.54745	0.00910134	0.0368344
SW480	24	ENSG00000172262	ZNF131	zinc finger protein 131 [Source:HGNC Symbol;Acc:HGNC:12915]	protein_coding	ENST00000306938	ENST00000515326	ZNF131-201	ZNF131-220	protein_coding	protein_coding	0.0121821	0.0164969	0.474999	0.794331	4.68302	13.3708	1.08954	-1.84911	0.00415151	0.023049
SW620	24	ENSG00000263072	ZNF213-AS1	ZNF213 antisense RNA 1 (head to head) [Source:HGNC Symbol;Acc:HGNC:50505]	antisense	ENST00000571449	ENST00000571963	ZNF213-AS1-202	ZNF213-AS1-203	antisense	antisense	0.00525693	0.00136506	0.494579	0.943785	14.5326	20.6721	-1.26468	-1.92464	0.000113792	0.0120392
SW620	24	ENSG00000171940	ZNF217	zinc finger protein 217 [Source:HGNC Symbol;Acc:HGNC:13009]	protein_coding	ENST00000302342	ENST00000371471	ZNF217-201	ZNF217-202	protein_coding	protein_coding	0.0295079	0.0028037	0.387998	0.226215	3.13859	13.3967	3.49466	4.50548	0.000345537	0.0182789
SW480	24	ENSG00000188785	ZNF548	zinc finger protein 548 [Source:HGNC Symbol;Acc:HGNC:26561]	protein_coding	ENST00000336128	ENST00000366197	ZNF548-201	ZNF548-202	protein_coding	protein_coding	0.0128741	0.0181466	0.178439	0.198954	1.73032	13.4225	0.749693	1.25086	0.00356089	0.0208376
SW620	24	ENSG00000167962	ZNF598	zinc finger protein 598 [Source:HGNC Symbol;Acc:HGNC:28079]	protein_coding	ENST00000561787	ENST00000565396	ZNF598-201	ZNF598-207	retained_intron	retained_intron	0.000224466	0.00933681	0.188955	0.153329	2.74195	7.39471	2.58595	3.06251	0.00724812	0.046011
SW620	24	ENSG00000065029	ZNF76	zinc finger protein 76 [Source:HGNC Symbol;Acc:HGNC:13149]	protein_coding	ENST00000469195	ENST00000479226	ZNF76-205	ZNF76-206	protein_coding	retained_intron	0.00306826	0.0393901	0.68405	0.493587	0.663059	18.3098	-0.135203	0.117563	0.00779197	0.0471583

## Sheet: 12-h phase-shifted pairs
Cell line	Period	Ensembl gene ID	Gene name	Description	Gene biotype	Ensembl transcript ID 1	Ensembl transcript ID 2	Transcript name 1	Transcript name 2	Transcript biotype 1	Transcript biotype 2	RAIN p-value 1	RAIN p-value 2	Relative amplitude 1	Relative amplitude 2	Phase 1	Phase 2	Mean log2 CPM 1	Mean log2 CPM 2	robustDODR p-value	robustDODR q-value
SW480	12	ENSG00000168803	ADAL	adenosine deaminase like [Source:HGNC Symbol;Acc:HGNC:31853]	protein_coding	ENST00000428046	ENST00000562188	ADAL-203	ADAL-204	protein_coding	protein_coding	0.038884	0.000486334	0.158544	0.222184	6.94568	2.96911	1.66717	1.66413	0.00506465	0.0138223
SW480	12	ENSG00000126705	AHDC1	AT-hook DNA binding motif containing 1 [Source:HGNC Symbol;Acc:HGNC:25230]	protein_coding	ENST00000247087	ENST00000374011	AHDC1-201	AHDC1-202	protein_coding	protein_coding	0.0426637	0.039218	0.787479	0.501445	4.38485	8.89144	-0.53278	2.21014	0.00929802	0.0206447
SW480	12	ENSG00000163697	APBB2	amyloid beta precursor protein binding family B member 2 [Source:HGNC Symbol;Acc:HGNC:582]	protein_coding	ENST00000295974	ENST00000509475	APBB2-201	APBB2-218	protein_coding	retained_intron	0.0181733	0.0028085	0.185904	0.320022	10.2991	5.46215	4.63204	0.619535	0.00599888	0.0152985
SW480	12	ENSG00000163697	APBB2	amyloid beta precursor protein binding family B member 2 [Source:HGNC Symbol;Acc:HGNC:582]	protein_coding	ENST00000509475	ENST00000513140	APBB2-218	APBB2-224	retained_intron	protein_coding	0.0028085	0.0073602	0.320022	0.52136	5.46215	1.22788	0.619535	1.78553	0.000266392	0.00423924
SW480	12	ENSG00000130734	ATG4D	autophagy related 4D cysteine peptidase [Source:HGNC Symbol;Acc:HGNC:20789]	protein_coding	ENST00000588667	ENST00000589753	ATG4D-208	ATG4D-211	nonsense_mediated_decay	nonsense_mediated_decay	0.0346397	0.0028085	0.381422	0.294867	4.72056	0.733818	-0.182171	1.19948	6.91976e-05	0.00240896
SW620	12	ENSG00000100554	ATP6V1D	ATPase H+ transporting V1 subunit D [Source:HGNC Symbol;Acc:HGNC:13527]	protein_coding	ENST00000554236	ENST00000555335	ATP6V1D-206	ATP6V1D-208	protein_coding	retained_intron	0.0108044	0.01719	0.223208	0.333055	3.46512	0.331195	2.23621	0.98668	0.00609057	0.0252201
SW480	12	ENSG00000204842	ATXN2	ataxin 2 [Source:HGNC Symbol;Acc:HGNC:10555]	protein_coding	ENST00000608853	ENST00000616825	ATXN2-226	ATXN2-227	protein_coding	protein_coding	0.0073602	0.01719	0.718411	1.08012	6.57471	0.749985	0.828699	-1.38957	0.00407351	0.0117281
SW620	12	ENSG00000172530	BANP	BTG3 associated nuclear protein [Source:HGNC Symbol;Acc:HGNC:13450]	protein_coding	ENST00000479780	ENST00000612301	BANP-217	BANP-226	protein_coding	processed_transcript	0.0366073	0.00392469	0.277082	0.284708	0.434158	4.93706	0.906406	-1.3266	0.004944	0.023072
SW480	12	ENSG00000139637	C12orf10	chromosome 12 open reading frame 10 [Source:HGNC Symbol;Acc:HGNC:17590]	protein_coding	ENST00000547864	ENST00000549488	C12orf10-203	C12orf10-207	protein_coding	protein_coding	0.00990408	0.00184807	0.988747	0.504293	7.41	2.75864	-1.51884	-1.35352	0.00114803	0.00601567
SW480	12	ENSG00000127022	CANX	calnexin [Source:HGNC Symbol;Acc:HGNC:1473]	protein_coding	ENST00000502498	ENST00000503303	CANX-204	CANX-207	protein_coding	processed_transcript	0.015728	0.00431716	0.755038	0.839222	3.6539	7.40153	-1.56089	0.0955475	0.0122633	0.0247152
SW620	12	ENSG00000132361	CLUH	clustered mitochondria homolog [Source:HGNC Symbol;Acc:HGNC:29094]	protein_coding	ENST00000574166	ENST00000576885	CLUH-208	CLUH-214	retained_intron	protein_coding	0.0165212	0.0326816	0.356314	0.290698	8.15663	2.89562	1.12931	-0.595048	0.0108071	0.0353032
SW620	12	ENSG00000204580	DDR1	discoidin domain receptor tyrosine kinase 1 [Source:HGNC Symbol;Acc:HGNC:2730]	protein_coding	ENST00000485023	ENST00000513240	DDR1-246	DDR1-271	retained_intron	protein_coding	0.0073602	0.0142982	0.178449	0.217772	6.19088	2.75973	-1.18156	2.21905	0.0168445	0.0490326
SW620	12	ENSG00000215301	DDX3X	DEAD-box helicase 3 X-linked [Source:HGNC Symbol;Acc:HGNC:2745]	protein_coding	ENST00000642687	ENST00000642801	DDX3X-229	DDX3X-233	retained_intron	retained_intron	0.0189089	0.038884	0.65406	0.460158	0.857187	5.99069	-0.0935659	2.29784	0.00872673	0.0305436
SW620	12	ENSG00000215301	DDX3X	DEAD-box helicase 3 X-linked [Source:HGNC Symbol;Acc:HGNC:2745]	protein_coding	ENST00000642687	ENST00000645589	DDX3X-229	DDX3X-253	retained_intron	nonsense_mediated_decay	0.0189089	0.0355531	0.65406	0.799704	0.857187	5.03	-0.0935659	3.23386	0.00703724	0.027223
SW480	12	ENSG00000133943	DGLUCY	D-glutamate cyclase [Source:HGNC Symbol;Acc:HGNC:20498]	protein_coding	ENST00000522322	ENST00000523461	DGLUCY-223	DGLUCY-226	protein_coding	nonsense_mediated_decay	0.0073602	0.01719	0.377582	0.346464	6.13967	11.38	0.824967	1.21302	0.00387766	0.0115449
SW480	12	ENSG00000095059	DHPS	deoxyhypusine synthase [Source:HGNC Symbol;Acc:HGNC:2869]	protein_coding	ENST00000595912	ENST00000596847	DHPS-210	DHPS-212	nonsense_mediated_decay	retained_intron	0.00554421	0.0359498	0.443796	0.275676	9.3114	3.75891	-0.104844	-0.373245	0.00208073	0.00752021
SW480	12	ENSG00000138101	DTNB	dystrobrevin beta [Source:HGNC Symbol;Acc:HGNC:3058]	protein_coding	ENST00000398951	ENST00000407661	DTNB-205	DTNB-211	nonsense_mediated_decay	protein_coding	0.00662418	0.0073602	0.546507	0.543564	5.66733	11.1482	0.709913	1.22393	0.000437691	0.00423924
SW620	12	ENSG00000114867	EIF4G1	eukaryotic translation initiation factor 4 gamma 1 [Source:HGNC Symbol;Acc:HGNC:3296]	protein_coding	ENST00000466311	ENST00000484862	EIF4G1-232	EIF4G1-236	retained_intron	retained_intron	0.0198254	0.0183037	0.218817	0.282686	7.1094	11.5688	0.329968	0.319607	0.0102573	0.0341263
SW480	12	ENSG00000222011	FAM185A	family with sequence similarity 185 member A [Source:HGNC Symbol;Acc:HGNC:22412]	protein_coding	ENST00000409231	ENST00000481697	FAM185A-201	FAM185A-206	protein_coding	processed_transcript	0.00662418	0.0163408	0.41422	0.207604	0.487967	4.10051	-1.06592	0.474593	0.00214595	0.00752021
SW620	12	ENSG00000118564	FBXL5	F-box and leucine rich repeat protein 5 [Source:HGNC Symbol;Acc:HGNC:13602]	protein_coding	ENST00000412094	ENST00000507700	FBXL5-202	FBXL5-205	protein_coding	retained_intron	0.0355531	0.00554421	0.278171	0.500443	7.40795	2.20459	2.32267	0.919179	0.00108041	0.012217
SW480	12	ENSG00000077782	FGFR1	fibroblast growth factor receptor 1 [Source:HGNC Symbol;Acc:HGNC:3688]	protein_coding	ENST00000397091	ENST00000474970	FGFR1-206	FGFR1-218	protein_coding	retained_intron	0.00990408	0.00184807	0.442453	0.279603	4.34867	8.96767	3.10254	-1.37616	0.0122013	0.0247152
SW480	12	ENSG00000173264	GPR137	G protein-coupled receptor 137 [Source:HGNC Symbol;Acc:HGNC:24300]	protein_coding	ENST00000539833	ENST00000545366	GPR137-211	GPR137-217	protein_coding	retained_intron	0.0181733	0.0298362	0.294904	0.29779	4.35419	9.72171	1.05147	-0.519511	0.00102387	0.00569405
SW620	12	ENSG00000101294	HM13	histocompatibility minor 13 [Source:HGNC Symbol;Acc:HGNC:16435]	protein_coding	ENST00000472128	ENST00000493364	HM13-214	HM13-221	processed_transcript	processed_transcript	0.01719	0.00936503	0.376834	0.236115	11.537	7.70151	-0.619018	-0.756943	0.0042993	0.0222526
SW620	12	ENSG00000101365	IDH3B	isocitrate dehydrogenase 3 (NAD(+)) beta [Source:HGNC Symbol;Acc:HGNC:5385]	protein_coding	ENST00000477689	ENST00000491065	IDH3B-207	IDH3B-210	nonsense_mediated_decay	retained_intron	0.01719	0.015728	0.261205	0.149074	5.55952	9.38309	-0.640222	2.18603	0.00447106	0.0222526
SW480	12	ENSG00000174943	KCTD13	potassium channel tetramerization domain containing 13 [Source:HGNC Symbol;Acc:HGNC:22234]	protein_coding	ENST00000568000	ENST00000568995	KCTD13-208	KCTD13-210	protein_coding	protein_coding	0.00859498	0.0040527	0.970201	0.499215	6.9062	10.8567	-2.47329	-1.97619	0.00835788	0.0193784
SW480	12	ENSG00000164659	KIAA1324L	KIAA1324 like [Source:HGNC Symbol;Acc:HGNC:21945]	protein_coding	ENST00000398276	ENST00000444627	KIAA1324L-202	KIAA1324L-207	protein_coding	protein_coding	0.01719	0.000920026	0.856878	1.01275	5.95823	11.6372	-2.72691	-1.87644	8.21394e-05	0.00240896
SW480	12	ENSG00000257103	LSM14A	LSM14A, mRNA processing body assembly factor [Source:HGNC Symbol;Acc:HGNC:24489]	protein_coding	ENST00000589878	ENST00000590416	LSM14A-207	LSM14A-208	nonsense_mediated_decay	retained_intron	0.038884	0.0185846	0.323736	0.203271	4.94555	0.93767	2.49981	1.04928	0.0132607	0.0248165
SW480	12	ENSG00000061337	LZTS1	leucine zipper tumor suppressor 1 [Source:HGNC Symbol;Acc:HGNC:13861]	protein_coding	ENST00000265801	ENST00000381569	LZTS1-201	LZTS1-202	protein_coding	protein_coding	0.0181733	0.038884	0.295271	0.214857	1.75966	7.34292	3.12036	3.34106	0.0172278	0.0301372
SW620	12	ENSG00000225663	MCRIP1	MAPK regulated corepressor interacting protein 1 [Source:HGNC Symbol;Acc:HGNC:28007]	protein_coding	ENST00000573478	ENST00000576730	MCRIP1-206	MCRIP1-212	protein_coding	protein_coding	0.000106993	0.0359498	0.359164	0.506679	3.42202	8.07333	-0.0679993	0.818024	7.32046e-05	0.00448347
SW620	12	ENSG00000116691	MIIP	migration and invasion inhibitory protein [Source:HGNC Symbol;Acc:HGNC:25715]	protein_coding	ENST00000466860	ENST00000498685	MIIP-203	MIIP-207	processed_transcript	processed_transcript	0.00495204	0.0366073	0.329897	0.28688	9.56172	5.66182	1.88518	0.929553	0.00335477	0.0189533
SW480	12	ENSG00000175581	MRPL48	mitochondrial ribosomal protein L48 [Source:HGNC Symbol;Acc:HGNC:16653]	protein_coding	ENST00000398483	ENST00000543058	MRPL48-203	MRPL48-211	protein_coding	nonsense_mediated_decay	0.01719	0.00554421	0.818572	0.472857	5.78377	9.27858	-0.66093	-0.638378	0.0053309	0.014252
SW620	12	ENSG00000156239	N6AMT1	N-6 adenine-specific DNA methyltransferase 1 [Source:HGNC Symbol;Acc:HGNC:16021]	protein_coding	ENST00000303775	ENST00000351429	N6AMT1-201	N6AMT1-202	protein_coding	protein_coding	0.010314	0.01719	0.250251	0.281036	6.4817	11.2852	3.15139	2.47038	0.00178616	0.0150037
SW480	12	ENSG00000072736	NFATC3	nuclear factor of activated T cells 3 [Source:HGNC Symbol;Acc:HGNC:7777]	protein_coding	ENST00000563319	ENST00000569766	NFATC3-213	NFATC3-220	processed_transcript	processed_transcript	0.0185846	0.0317438	0.632716	1.23023	4.91321	10.348	0.920773	-1.84717	0.000272022	0.00423924
SW480	12	ENSG00000185189	NRBP2	nuclear receptor binding protein 2 [Source:HGNC Symbol;Acc:HGNC:19339]	protein_coding	ENST00000423469	ENST00000527545	NRBP2-201	NRBP2-203	retained_intron	retained_intron	0.0366073	0.00392469	0.586555	0.44997	7.0765	2.12043	0.611393	1.72392	0.00209202	0.00752021
SW480	12	ENSG00000133961	NUMB	NUMB, endocytic adaptor protein [Source:HGNC Symbol;Acc:HGNC:8060]	protein_coding	ENST00000535282	ENST00000554546	NUMB-204	NUMB-211	protein_coding	protein_coding	0.0359498	0.00184807	0.671623	0.453206	8.87357	3.36511	1.75654	3.19499	0.000654553	0.00469597
SW480	12	ENSG00000189223	PAX8-AS1	PAX8 antisense RNA 1 [Source:HGNC Symbol;Acc:HGNC:49271]	processed_transcript	ENST00000456685	ENST00000510859	PAX8-AS1-208	PAX8-AS1-209	antisense	antisense	0.020443	0.0163408	0.535204	0.687282	8.02084	3.87304	-2.32185	-0.0935248	0.0127984	0.0247955
SW480	12	ENSG00000073921	PICALM	phosphatidylinositol binding clathrin assembly protein [Source:HGNC Symbol;Acc:HGNC:15514]	protein_coding	ENST00000356360	ENST00000532041	PICALM-201	PICALM-218	protein_coding	nonsense_mediated_decay	0.0185846	0.00554421	0.556712	0.57904	7.20805	3.30926	0.65021	-2.39646	0.00140822	0.00658845
SW480	12	ENSG00000073921	PICALM	phosphatidylinositol binding clathrin assembly protein [Source:HGNC Symbol;Acc:HGNC:15514]	protein_coding	ENST00000529760	ENST00000532603	PICALM-212	PICALM-220	protein_coding	protein_coding	0.0366073	0.00392469	0.188978	0.241981	5.28202	1.52897	2.2298	1.40769	0.0105127	0.0223602
SW480	12	ENSG00000174227	PIGG	phosphatidylinositol glycan anchor biosynthesis class G [Source:HGNC Symbol;Acc:HGNC:25985]	protein_coding	ENST00000503111	ENST00000508144	PIGG-205	PIGG-214	protein_coding	retained_intron	0.000433566	0.015728	0.189546	0.183898	7.47355	2.95054	1.70276	-1.00143	0.00858735	0.0195642
SW480	12	ENSG00000110841	PPFIBP1	PPFIA binding protein 1 [Source:HGNC Symbol;Acc:HGNC:9249]	protein_coding	ENST00000537261	ENST00000540503	PPFIBP1-206	PPFIBP1-212	protein_coding	retained_intron	0.0356437	0.0366073	0.195735	0.354566	10.036	6.58695	2.73292	-1.03223	0.012871	0.0247955
SW620	12	ENSG00000143224	PPOX	protoporphyrinogen oxidase [Source:HGNC Symbol;Acc:HGNC:9280]	protein_coding	ENST00000367999	ENST00000462977	PPOX-202	PPOX-205	protein_coding	retained_intron	0.0360021	0.0396023	0.168396	0.256569	11.1615	6.76416	2.49424	-0.466318	0.00454129	0.0222526
SW480	12	ENSG00000143224	PPOX	protoporphyrinogen oxidase [Source:HGNC Symbol;Acc:HGNC:9280]	protein_coding	ENST00000479246	ENST00000490768	PPOX-209	PPOX-210	retained_intron	retained_intron	0.0326816	0.0356437	0.295683	0.224603	8.98043	4.27786	-0.480888	-0.430878	0.0117045	0.0241464
SW620	12	ENSG00000065675	PRKCQ	protein kinase C theta [Source:HGNC Symbol;Acc:HGNC:9410]	protein_coding	ENST00000263125	ENST00000610727	PRKCQ-201	PRKCQ-204	protein_coding	protein_coding	0.0028085	0.0355531	0.985124	1.44652	6.52153	1.60359	-2.86751	-4.71338	0.00190773	0.0153773
SW620	12	ENSG00000172053	QARS	glutaminyl-tRNA synthetase [Source:HGNC Symbol;Acc:HGNC:9751]	protein_coding	ENST00000452739	ENST00000634724	QARS-206	QARS-233	protein_coding	retained_intron	0.015728	0.015728	1.26184	1.02625	2.98327	8.43201	-2.38351	-2.32501	0.00129212	0.0126628
SW620	12	ENSG00000172053	QARS	glutaminyl-tRNA synthetase [Source:HGNC Symbol;Acc:HGNC:9751]	protein_coding	ENST00000430182	ENST00000636669	QARS-205	QARS-248	nonsense_mediated_decay	nonsense_mediated_decay	0.000828023	0.0356437	0.254231	0.399645	6.11703	0.651042	4.44858	-0.516676	0.00986097	0.0335167
SW620	12	ENSG00000002016	RAD52	RAD52 homolog, DNA repair protein [Source:HGNC Symbol;Acc:HGNC:9824]	protein_coding	ENST00000535376	ENST00000536177	RAD52-210	RAD52-211	processed_transcript	protein_coding	0.0359498	0.0359498	0.378952	0.268299	3.21854	8.49687	-0.61766	-0.68386	0.0097431	0.0335167
SW620	12	ENSG00000115268	RPS15	ribosomal protein S15 [Source:HGNC Symbol;Acc:HGNC:10388]	protein_coding	ENST00000585665	ENST00000586686	RPS15-202	RPS15-205	protein_coding	protein_coding	0.035784	0.0324034	0.329639	0.220944	4.93121	1.80883	-0.641365	1.69031	0.0117729	0.0368215
SW480	12	ENSG00000078808	SDF4	stromal cell derived factor 4 [Source:HGNC Symbol;Acc:HGNC:24188]	protein_coding	ENST00000263741	ENST00000465727	SDF4-201	SDF4-205	protein_coding	nonsense_mediated_decay	0.01719	0.01719	0.430271	0.632125	11.9048	6.1468	2.42239	0.311439	0.00156797	0.00670841
SW480	12	ENSG00000140612	SEC11A	SEC11 homolog A, signal peptidase complex subunit [Source:HGNC Symbol;Acc:HGNC:17718]	protein_coding	ENST00000560266	ENST00000560409	SEC11A-209	SEC11A-210	protein_coding	nonsense_mediated_decay	0.038884	0.0366073	0.309177	0.17405	5.81368	11.4929	4.24635	4.07445	0.0131788	0.0248165
SW480	12	ENSG00000117620	SLC35A3	solute carrier family 35 member A3 [Source:HGNC Symbol;Acc:HGNC:11023]	protein_coding	ENST00000370153	ENST00000465289	SLC35A3-201	SLC35A3-205	protein_coding	protein_coding	0.0198254	0.0181733	1.35658	0.981369	4.57488	10.1961	-0.96561	0.151667	0.00158749	0.00670841
SW620	12	ENSG00000073584	SMARCE1	SWI/SNF related, matrix associated, actin dependent regulator of chromatin, subfamily e, member 1 [Source:HGNC Symbol;Acc:HGNC:11109]	protein_coding	ENST00000580419	ENST00000643893	SMARCE1-216	SMARCE1-228	protein_coding	retained_intron	0.0165212	0.01719	0.457203	0.594639	4.34454	0.0924536	-0.372858	-0.357087	0.00205469	0.0154892
SW480	12	ENSG00000133226	SRRM1	serine and arginine repetitive matrix 1 [Source:HGNC Symbol;Acc:HGNC:16638]	protein_coding	ENST00000494934	ENST00000596378	SRRM1-218	SRRM1-222	retained_intron	protein_coding	0.0183037	0.0326816	0.376226	0.35312	7.26178	3.85021	-1.50843	1.01226	0.0208784	0.0344894
SW620	12	ENSG00000166444	ST5	suppression of tumorigenicity 5 [Source:HGNC Symbol;Acc:HGNC:11350]	protein_coding	ENST00000313726	ENST00000534127	ST5-201	ST5-256	protein_coding	protein_coding	0.000920026	0.0324034	0.578948	0.298587	5.34963	10.9108	2.47946	2.97551	0.000356342	0.00870674
SW620	12	ENSG00000131748	STARD3	StAR related lipid transfer domain containing 3 [Source:HGNC Symbol;Acc:HGNC:17579]	protein_coding	ENST00000481171	ENST00000488876	STARD3-206	STARD3-208	retained_intron	retained_intron	0.0359498	0.038884	0.334277	0.37355	10.2581	6.01596	0.719691	0.231088	0.00454135	0.0222526
SW480	12	ENSG00000105705	SUGP1	SURP and G-patch domain containing 1 [Source:HGNC Symbol;Acc:HGNC:18643]	protein_coding	ENST00000247001	ENST00000586387	SUGP1-201	SUGP1-205	protein_coding	retained_intron	0.00780419	0.0359498	0.156865	0.164314	4.94695	8.56747	3.49969	-0.769586	0.00829029	0.0193784
SW620	12	ENSG00000121210	TMEM131L	transmembrane 131 like [Source:HGNC Symbol;Acc:HGNC:29146]	protein_coding	ENST00000409663	ENST00000409959	TMEM131L-202	TMEM131L-203	protein_coding	protein_coding	0.015728	0.00900371	0.335676	0.213461	8.6861	4.24316	2.82449	4.23574	0.00140241	0.0129462
SW620	12	ENSG00000064545	TMEM161A	transmembrane protein 161A [Source:HGNC Symbol;Acc:HGNC:26020]	protein_coding	ENST00000450333	ENST00000587406	TMEM161A-202	TMEM161A-205	protein_coding	retained_intron	0.0402681	0.0359498	0.258383	0.240933	5.72526	9.0934	-0.0260649	1.72307	0.00341675	0.0189533
SW620	12	ENSG00000176142	TMEM39A	transmembrane protein 39A [Source:HGNC Symbol;Acc:HGNC:25600]	protein_coding	ENST00000468545	ENST00000473684	TMEM39A-204	TMEM39A-206	retained_intron	nonsense_mediated_decay	0.00431716	0.0434458	0.415332	0.270834	10.6059	1.58402	0.849693	-0.263482	0.0147613	0.044284
SW480	12	ENSG00000105048	TNNT1	troponin T1, slow skeletal type [Source:HGNC Symbol;Acc:HGNC:11948]	protein_coding	ENST00000587089	ENST00000593194	TNNT1-207	TNNT1-217	nonsense_mediated_decay	protein_coding	2.51012e-05	0.038884	0.502516	0.306814	1.39976	7.20688	-0.829855	1.5509	0.002996	0.0098119
SW480	12	ENSG00000162191	UBXN1	UBX domain protein 1 [Source:HGNC Symbol;Acc:HGNC:18402]	protein_coding	ENST00000525004	ENST00000532904	UBXN1-205	UBXN1-213	processed_transcript	retained_intron	0.0198254	0.00252765	0.200578	0.389457	6.50558	11.6837	-0.616228	0.416221	0.00251259	0.00843973
SW620	12	ENSG00000141580	WDR45B	WD repeat domain 45B [Source:HGNC Symbol;Acc:HGNC:25072]	protein_coding	ENST00000572583	ENST00000573656	WDR45B-205	WDR45B-207	nonsense_mediated_decay	retained_intron	0.0402681	0.00308935	0.431051	0.261866	10.9854	5.09312	3.34544	0.759531	4.55856e-06	0.000670109
SW480	12	ENSG00000188321	ZNF559	zinc finger protein 559 [Source:HGNC Symbol;Acc:HGNC:28197]	protein_coding	ENST00000317221	ENST00000605750	ZNF559-201	ZNF559-214	protein_coding	protein_coding	0.0402681	0.0185846	0.460778	0.384946	5.66635	1.90946	1.674	0.796061	0.00960914	0.02098
